# Supplementary material for: Identification of Drought-Resistant Response in Proso Millet (Panicum miliaceum L.) Root through Physiological and Transcriptomic Analysis
Source: Plants (Basel). 2024 Jun 19;13(12):1693. doi: 10.3390/plants13121693 (PMC11207614; doi:10.3390/plants13121693)
Supplement: Supplementary file 1 [file plants-13-01693-s001.zip]

Archive with 8 entries (8 files):
- Supplemental Table S1-Physiological response of proso millet root under drought and re-watering condition..xlsx
- Supplemental Table S2-Annotation of proso millet transcript identities and characteristics.xlsx
- Supplemental Table S3-Up- and down-regulated differentially expressed genes.xlsx
- Supplemental Table S4-Gene Ontolofu(GO) enrichment analysis.xls
- Supplemental Table S5-KEGG analysis.xlsx
- Supplemental Table S6-Transcriptional Factors.xlsx
- Supplemental Table S7-WGCNA.xlsx
- Supplemental Table S8-qRT-PCR.xlsx
