# Supplementary material for: Identification of Drought-Resistant Response in Proso Millet (Panicum miliaceum L.) Root through Physiological and Transcriptomic Analysis
Source: Plants (Basel). 2024 Jun 19;13(12):1693. doi: 10.3390/plants13121693 (PMC11207614; doi:10.3390/plants13121693)
Supplement: Supplementary file 1 [file plants-13-01693-s001.zip › Supplemental Table S1-Physiological response of proso millet root under drought and re-watering condition..xlsx]

## Sheet: Sheet1
Raw data for Figure 1
SOD( U/g·FW)
stages	Average	SE	Lable
CK	796.868	57.2748	e
D1	1195.63	113.374	d
D2	3760.83	147.844	b
D3	3516.32	169.558	b
D4	4326.49	190.827	a
R1	2436.96	412.046	c
POD( U/g·FW)
stages	Average	SE	Lable
CK	134.959	1.692	d
D1	243.732	13.657	c
D2	337.044	43.879	b
D3	328.46	13.854	b
D4	420.907	46.679	a
R1	287.179	30.151	bc
soluble protein content (mg/g·FW)
stages	Average	SE	Lable
CK	6.231	0.38711	d
D1	8.036	0.35718	d
D2	28.2223	0.38493	b
D3	23.211	1.21899	c
D4	31.3447	2.04318	a
R1	21.5747	1.03702	c
MDA content (mmol/g·FW)
stages	Average	SE	Lable
CK	5.443	0.4	d
D1	11.683	0.585	c
D2	12.049	0.716	c
D3	13.702	1.014	b
D4	16.677	0.425	a
R1	11.047	1.54	c
superoxide anion free radical(O2 -.) (mg/g·FW)
stages	Average	SE	Lable
CK	0.0124395	0.00208	e
D1	0.0355705	0.00351	d
D2	0.0418995	0.01039	d
D3	0.139997	0.01905	b
D4	0.198494	0.00929	a
R1	0.1124	0.0162	c

## Sheet: Sheet2
Raw data for Figure 1
SOD( U/g·FW)
stages						sampleId	SOD	POD	soluble protein	MDA	O2 -.	RL	RA	RV	ARD
CK	839.496	819.343	731.764			P2A-1	839.496	133.68	6.63035	5.674	0.0139936	94.9285	8.5968	0.062	0.2883
D1	1289.23	1228.1	1069.57			P2A-2	819.343	136.878	5.85679	5.674	0.013328	161.59	10.0936	0.05	0.1988
D2	3590.66	3857.74	3834.1			P2A-3	731.764	134.319	6.20648	4.981	0.0099968	156.005	11.2567	0.065	0.2297
D3	3628.82	3598.83	3321.3			P2B-1	1289.23	250.789	7.90102	11.344	0.0318768	142.271	14.847	0.123	0.3322
D4	4153.69	4531.29	4294.49			P2B-2	1228.1	252.417	8.44062	12.359	0.0354504	273.672	22.563	0.148	0.2624
R1	2024.91	2849	2436.96			P2B-3	1069.57	227.99	7.76613	11.347	0.0393842	182.961	15.3771	0.103	0.2675
						P2C-1	3590.66	384.919	28.6349	12.875	0.0299282	117.859	6.8281	0.031	0.1844
POD( U/g·FW)						P2C-2	3857.74	298.743	28.159	11.586	0.0478851	95.9451	7.6827	0.049	0.2549
stages						P2C-3	3834.1	327.469	27.8735	11.687	0.0478851	161.394	12.5586	0.078	0.2477
CK	133.68	136.878	134.319			P2D-1	3628.82	343.39	21.8781	13.592	0.128886	132.9	13.5603	0.11	0.3248
D1	250.789	252.417	227.99			P2D-2	3598.83	316.019	23.4858	12.748	0.162218	75.169	7.2693	0.056	0.3078
D2	384.919	298.743	327.469			P2D-3	3321.3	325.972	24.2691	14.767	0.128886	115.473	7.4662	0.038	0.2058
D3	343.39	316.019	325.972			P2E-1	4153.69	465.213	29.2162	17.113	0.200802	142.348	10.9328	0.067	0.2445
D4	465.213	372.17	425.337			P2E-2	4531.29	372.17	33.29	16.657	0.206195	179.344	11.3841	0.058	0.2021
R1	309.972	252.991	298.575			P2E-3	4294.49	425.337	31.5284	16.263	0.188484	151.237	12.0929	0.077	0.2545
						P2F-1	2024.91	309.972	22.2294	12.102	0.130738	170.305	9.465	0.042	0.1769
soluble protein content (mg／g·FW)						P2F-2	2849	252.991	22.1161	9.28	0.102242	149.214	8.0542	0.035	0.1718
stages						P2F-3	2436.96	298.575	20.3791	11.76	0.104219	184.121	14.582	0.092	0.2521
CK	6.63035	5.85679	6.20648
D1	7.90102	8.44062	7.76613
D2	28.6349	28.159	27.8735
D3	21.8781	23.4858	24.2691
D4	29.2162	33.29	31.5284
R1	22.2294	22.1161	20.3791
MDA content (mmol／g·FW)
stages
CK	5.674	5.674	4.981
D1	11.344	12.359	11.347
D2	12.875	11.586	11.687
D3	13.592	12.748	14.767
D4	17.113	16.657	16.263
R1	12.102	9.28	11.76
氧离子自由基(O2 -.)
stages
CK	0.0139936	0.013328	0.0099968
D1	0.0318768	0.0354504	0.0393842
D2	0.0299282	0.0478851	0.0478851
D3	0.128886	0.162218	0.128886
D4	0.200802	0.206195	0.188484
R1	0.130738	0.102242	0.104219
