# Supplementary material for: Identification of Drought-Resistant Response in Proso Millet (Panicum miliaceum L.) Root through Physiological and Transcriptomic Analysis
Source: Plants (Basel). 2024 Jun 19;13(12):1693. doi: 10.3390/plants13121693 (PMC11207614; doi:10.3390/plants13121693)
Supplement: Supplementary file 1 [file plants-13-01693-s001.zip › Supplemental Table S2-Annotation of proso millet transcript identities and characteristics.xlsx]

## Sheet: Raw data for Figure 2A
#GeneID	KEGG_annotation	eggNOG_class_annotation	KOG_class_annotation	COG_class_annotation	GO_annotation	Pfam_annotation	Swiss-Prot_annotation	NR_annotation
gene-C2845_PM03G02610	K14488|5.1e-54|zma:103647576|K14488 SAUR family protein | (RefSeq) auxin-responsive protein SAUR72	Function unknown	--	--	Biological Process: response to auxin (GO:0009733);;	Auxin responsive protein	--	auxin-responsive protein SAUR41-like [Panicum miliaceum]
gene-C2845_PM12G24740	K08232|1.2e-14|obr:102704954|K08232 monodehydroascorbate reductase (NADH) [EC:1.6.5.4] | (RefSeq) monodehydroascorbate reductase 4, peroxisomal-like	Chromatin structure and dynamics	--	--	Biological Process: reproduction (GO:0000003);; Biological Process: developmental process involved in reproduction (GO:0003006);; Molecular Function: molecular_function (GO:0003674);; Molecular Function: transcription factor activity, sequence-specific DNA binding (GO:0003700);; Cellular Component: cellular_component (GO:0005575);; Cellular Component: intracellular (GO:0005622);; Cellular Compone…	--	--	hypothetical protein C2845_PM12G24740 [Panicum miliaceum]
gene-C2845_PM13G19450	--	Posttranslational modification, protein turnover, chaperones	--	--	Cellular Component: cell wall (GO:0005618);; Molecular Function: manganese ion binding (GO:0030145);; Molecular Function: nutrient reservoir activity (GO:0045735);; Cellular Component: apoplast (GO:0048046);;	Cupin	Germin-like protein 8-13 OS=Oryza sativa subsp. japonica OX=39947 GN=Os08g0459700 PE=3 SV=1	germin-like protein 8-14 [Panicum miliaceum]
gene-C2845_PM11G10640	--	--	--	--	--	--	--	uncharacterized protein C2845_PM11G10640 [Panicum miliaceum]
gene-C2845_PM03G29560	K14409|0.0e+00|sita:101780864|K14409 protein SMG7 | (RefSeq) protein SMG7	RNA processing and modification	RNA processing and modification	--	Biological Process: reproduction (GO:0000003);; Biological Process: nuclear-transcribed mRNA catabolic process, nonsense-mediated decay (GO:0000184);; Biological Process: meiotic spindle organization (GO:0000212);; Biological Process: microtubule cytoskeleton organization (GO:0000226);; Biological Process: nuclear division (GO:0000280);; Biological Process: telomere maintenance (GO:0000723);; Cel…	Est1 DNA/RNA binding domain	Protein SMG7 OS=Arabidopsis thaliana OX=3702 GN=SMG7 PE=1 SV=1	protein SMG7 [Panicum miliaceum]
gene-C2845_PM09G04560	K07964|8.6e-286|sita:101761220|K07964 heparanase [EC:3.2.1.166] | (RefSeq) heparanase-like protein 3	Function unknown	--	--	Cellular Component: membrane (GO:0016020);; Molecular Function: hydrolase activity, acting on glycosyl bonds (GO:0016798);;	Glycosyl hydrolase family 79, N-terminal domain	Heparanase-like protein 3 OS=Arabidopsis thaliana OX=3702 GN=At5g34940 PE=2 SV=2	heparanase-like protein 3 [Panicum miliaceum]
gene-C2845_PM12G12460	--	Function unknown	--	--	--	rRNA processing/ribosome biogenesis	--	proline- glutamic acid- and leucine-rich protein 1-like isoform X2 [Panicum miliaceum]
gene-C2845_PM05G04600	--	Energy production and conversion	--	--	Molecular Function: nucleic acid binding (GO:0003676);;	--	--	hypothetical protein C2845_PM05G04600 [Panicum miliaceum]
gene-C2845_PM03G15040	--	--	--	--	--	Probable lipid transfer	--	hypothetical protein C2845_PM03G15040 [Panicum miliaceum]
gene-C2845_PM18G11010	K00103|6.9e-22|sita:101760109|K00103 L-gulonolactone oxidase [EC:1.1.3.8] | (RefSeq) L-gulonolactone oxidase 2	Defense mechanisms	Defense mechanisms	--	Molecular Function: nucleotide binding (GO:0000166);; Molecular Function: molecular_function (GO:0003674);; Molecular Function: catalytic activity (GO:0003824);; Molecular Function: binding (GO:0005488);; Cellular Component: cellular_component (GO:0005575);; Cellular Component: cell wall (GO:0005618);; Cellular Component: cell (GO:0005623);; Biological Process: carbohydrate metabolic process (GO:…	--	Probable L-gulonolactone oxidase 6 OS=Arabidopsis thaliana OX=3702 GN=GULLO6 PE=3 SV=1	hypothetical protein C2845_PM18G11010 [Panicum miliaceum]
gene-C2845_PM12G04280	K01968|8.8e-62|psom:113350054|K01968 3-methylcrotonyl-CoA carboxylase alpha subunit [EC:6.4.1.4] | (RefSeq) LOW QUALITY PROTEIN: methylcrotonoyl-CoA carboxylase subunit alpha, mitochondrial-like	Signal transduction mechanisms	Signal transduction mechanisms		Molecular Function: protein kinase activity (GO:0004672);; Molecular Function: ATP binding (GO:0005524);;	Protein tyrosine and serine/threonine kinase	Serine/threonine-protein kinase STY13 OS=Arabidopsis thaliana OX=3702 GN=STY13 PE=1 SV=2	serine/threonine-protein kinase HT1 [Panicum miliaceum]
gene-C2845_PM04G18890	--	Function unknown	--	--	--	Neprosin	--	hypothetical protein C2845_PM04G18890 [Panicum miliaceum]
gene-C2845_PM16G24690	--	--	--	--	--	--	--	hypothetical protein C2845_PM16G24690 [Panicum miliaceum]
gene-C2845_PM01G07610	K20456|2.0e-85|smo:SELMODRAFT_417928|K20456 oxysterol-binding protein 1 | (RefSeq) hypothetical protein	Defense mechanisms	General function prediction only	Defense mechanisms	Molecular Function: antiporter activity (GO:0015297);; Cellular Component: integral component of membrane (GO:0016021);; Molecular Function: xenobiotic transporter activity (GO:0042910);;	MatE	Protein DETOXIFICATION 42 OS=Arabidopsis thaliana OX=3702 GN=DTX42 PE=2 SV=2	protein DETOXIFICATION 42-like [Panicum miliaceum]
gene-C2845_PM09G23170	K08869|0.0e+00|sita:101759876|K08869 aarF domain-containing kinase | (RefSeq) uncharacterized protein LOC101759876	Function unknown	General function prediction only	Coenzyme transport and metabolism;; Signal transduction mechanisms	--	Beta-lactamase	Protein ACTIVITY OF BC1 COMPLEX KINASE 8, chloroplastic OS=Arabidopsis thaliana OX=3702 GN=ABC1K8 PE=2 SV=1	hypothetical protein C2845_PM09G23170 [Panicum miliaceum]
gene-C2845_PM15G17700	K23280|5.7e-88|dosa:Os03t0328100-01|K23280 rhamnogalacturonan I rhamnosyltransferase [EC:2.4.1.351] | (RefSeq) Os03g0328100; Similar to Axi 1 (Auxin-independent growth promoter)-like protein.	Carbohydrate transport and metabolism	--	--	Biological Process: fucose metabolic process (GO:0006004);; Cellular Component: integral component of membrane (GO:0016021);; Molecular Function: transferase activity, transferring glycosyl groups (GO:0016757);;	GDP-fucose protein O-fucosyltransferase	O-fucosyltransferase 16 OS=Arabidopsis thaliana OX=3702 GN=OFUT16 PE=2 SV=1	uncharacterized protein C2845_PM15G17700 [Panicum miliaceum]
gene-C2845_PM06G19450	K10575|1.7e-93|sita:101784150|K10575 ubiquitin-conjugating enzyme E2 G1 [EC:2.3.2.23] | (RefSeq) ubiquitin-conjugating enzyme E2 7	Posttranslational modification, protein turnover, chaperones	Posttranslational modification, protein turnover, chaperones	--	Molecular Function: ATP binding (GO:0005524);; Molecular Function: transferase activity (GO:0016740);;	Ubiquitin-conjugating enzyme	Ubiquitin-conjugating enzyme E2 7 OS=Arabidopsis thaliana OX=3702 GN=UBC7 PE=1 SV=1	ubiquitin-conjugating enzyme E2 7 [Panicum miliaceum]
gene-C2845_PM06G19060	--	Function unknown	--	--	Cellular Component: integral component of membrane (GO:0016021);;	Protein of unknown function (DUF1218)	--	uncharacterized protein C2845_PM06G19060 [Panicum miliaceum]
gene-C2845_PM02G19530	K06199|1.3e-245|sita:101757958|K06199 fluoride exporter | (RefSeq) fluoride export protein 2	Cell cycle control, cell division, chromosome partitioning	--	--	Cellular Component: integral component of membrane (GO:0016021);;	CrcB-like protein, Camphor Resistance (CrcB)	--	hypothetical protein C2845_PM02G19530 [Panicum miliaceum]
gene-C2845_PM16G18970	--	Secondary metabolites biosynthesis, transport and catabolism	--	--	Molecular Function: iron ion binding (GO:0005506);; Molecular Function: oxidoreductase activity, acting on paired donors, with incorporation or reduction of molecular oxygen (GO:0016705);; Molecular Function: heme binding (GO:0020037);;	--	--	ent-cassadiene C2-hydroxylase-like [Panicum miliaceum]
gene-C2845_PM18G11570	K08150|7.5e-49|vvi:100268023|K08150 MFS transporter, SP family, solute carrier family 2 (myo-inositol transporter), member 13 | (RefSeq) INT1; inositol transporter 1	Intracellular trafficking, secretion, and vesicular transport	General function prediction only	Carbohydrate transport and metabolism	Cellular Component: integral component of membrane (GO:0016021);; Molecular Function: transmembrane transporter activity (GO:0022857);;	Sugar (and other) transporter	Polyol transporter 5 OS=Arabidopsis thaliana OX=3702 GN=PLT5 PE=1 SV=2	polyol transporter 5-like [Panicum miliaceum]
gene-C2845_PM18G05940	--	--	--	--	Molecular Function: protein binding (GO:0005515);;	F-box-like	--	hypothetical protein C2845_PM18G05940 [Panicum miliaceum]
gene-C2845_PM15G18720	K05765|2.7e-12|gra:105781290|K05765 cofilin | (RefSeq) uncharacterized LOC105781290	Transcription	--	--	Molecular Function: protein dimerization activity (GO:0046983);;	--	Transcription factor bHLH111 OS=Arabidopsis thaliana OX=3702 GN=BHLH111 PE=2 SV=1	hypothetical protein C2845_PM15G18720 [Panicum miliaceum]
gene-C2845_PM04G20650	K02732|6.1e-123|sita:101769139|K02732 20S proteasome subunit beta 6 [EC:3.4.25.1] | (RefSeq) proteasome subunit beta type-1	Posttranslational modification, protein turnover, chaperones	Posttranslational modification, protein turnover, chaperones	Posttranslational modification, protein turnover, chaperones	Molecular Function: threonine-type endopeptidase activity (GO:0004298);; Cellular Component: nucleus (GO:0005634);; Cellular Component: cytoplasm (GO:0005737);; Cellular Component: proteasome core complex (GO:0005839);; Biological Process: proteolysis involved in cellular protein catabolic process (GO:0051603);;	Proteasome subunit	Proteasome subunit beta type-1 OS=Oryza sativa subsp. japonica OX=39947 GN=PBF1 PE=2 SV=1	proteasome subunit beta type-1 [Panicum hallii]
gene-C2845_PM01G18220	K00924|9.9e-38|egr:104416371|K00924 kinase [EC:2.7.1.-] | (RefSeq) receptor protein kinase CLAVATA1 isoform X1	Signal transduction mechanisms	--	Signal transduction mechanisms	Molecular Function: protein kinase activity (GO:0004672);; Molecular Function: ATP binding (GO:0005524);;	Protein kinase domain	Putative receptor protein kinase ZmPK1 OS=Zea mays OX=4577 GN=PK1 PE=2 SV=2	putative receptor protein kinase ZmPK1 [Panicum miliaceum]
gene-C2845_PM05G19390	K01602|1.2e-81|sita:101763632|K01602 ribulose-bisphosphate carboxylase small chain [EC:4.1.1.39] | (RefSeq) ribulose bisphosphate carboxylase small chain, chloroplastic	Amino acid transport and metabolism	--	Carbohydrate transport and metabolism	Molecular Function: monooxygenase activity (GO:0004497);; Cellular Component: chloroplast (GO:0009507);; Biological Process: photorespiration (GO:0009853);; Biological Process: carbon fixation (GO:0015977);; Biological Process: photosynthesis (GO:0015979);; Molecular Function: ribulose-bisphosphate carboxylase activity (GO:0016984);;	Ribulose bisphosphate carboxylase, small chain	Ribulose bisphosphate carboxylase small chain A, chloroplastic OS=Oryza sativa subsp. japonica OX=39947 GN=RBCS-A PE=2 SV=2	ribulose-1,5-bisphosphate carboxylase/oxygenase small subunit [Panicum miliaceum]
gene-C2845_PM07G14620	K11968|1.6e-28|csat:104753993|K11968 ariadne-1 [EC:2.3.2.31] | (RefSeq) E3 ubiquitin-protein ligase dbl4-like	Posttranslational modification, protein turnover, chaperones	Posttranslational modification, protein turnover, chaperones	--	Molecular Function: ubiquitin-protein transferase activity (GO:0004842);; Molecular Function: metal ion binding (GO:0046872);;	IBR domain, a half RING-finger domain	--	uncharacterized protein C2845_PM07G14620 [Panicum miliaceum]
Panicum_miliaceum_newGene_18644	K00430|7.26e-89|sita:101764064|K00430 peroxidase [EC:1.11.1.7] | (RefSeq) peroxidase 15	Secondary metabolites biosynthesis, transport and catabolism	--	--	Molecular Function: peroxidase activity (GO:0004601);; Cellular Component: extracellular region (GO:0005576);; Biological Process: response to oxidative stress (GO:0006979);; Molecular Function: heme binding (GO:0020037);; Biological Process: hydrogen peroxide catabolic process (GO:0042744);; Molecular Function: metal ion binding (GO:0046872);;	Peroxidase	Peroxidase 15 OS=Ipomoea batatas OX=4120 GN=pod PE=1 SV=1	peroxidase A2-like [Panicum miliaceum]
gene-C2845_PM06G13890	--	--	--	--	--	--	--	hypothetical protein C2845_PM06G13890 [Panicum miliaceum]
gene-C2845_PM03G06130	--	Function unknown	--	--	Cellular Component: mediator complex (GO:0016592);;	--	Mediator of RNA polymerase II transcription subunit 8 OS=Arabidopsis thaliana OX=3702 GN=MED8 PE=1 SV=1	mediator of RNA polymerase II transcription subunit 8 [Panicum miliaceum]
gene-C2845_PM11G26540	--	--	--	--	--	--	--	hypothetical protein C2845_PM11G26540 [Panicum miliaceum]
Panicum_miliaceum_newGene_17895	K12486|4.63e-92|sita:101784852|K12486 stromal membrane-associated protein | (RefSeq) ADP-ribosylation factor GTPase-activating protein AGD12	Signal transduction mechanisms	General function prediction only	--	Molecular Function: GTPase activator activity (GO:0005096);; Molecular Function: metal ion binding (GO:0046872);;	C2 domain	ADP-ribosylation factor GTPase-activating protein AGD12 OS=Arabidopsis thaliana OX=3702 GN=AGD12 PE=1 SV=1	hypothetical protein GQ55_4G087300 [Panicum hallii var. hallii]
gene-C2845_PM08G11500	K16286|3.4e-16|ats:109777560|K16286 E3 ubiquitin-protein ligase EL5 [EC:2.3.2.27] | (RefSeq) LOC109777560; E3 ubiquitin-protein ligase EL5-like	Posttranslational modification, protein turnover, chaperones	Posttranslational modification, protein turnover, chaperones	--	Cellular Component: integral component of membrane (GO:0016021);;	Ring finger domain	E3 ubiquitin-protein ligase EL5 OS=Oryza sativa subsp. japonica OX=39947 GN=EL5.1 PE=1 SV=1	RING-H2 finger protein ATL3-like [Panicum miliaceum]
gene-C2845_PM08G30420	K01054|8.6e-157|sita:101774507|K01054 acylglycerol lipase [EC:3.1.1.23] | (RefSeq) caffeoylshikimate esterase	Lipid transport and metabolism	Lipid transport and metabolism	Lipid transport and metabolism	--	Serine aminopeptidase, S33	Caffeoylshikimate esterase OS=Arabidopsis thaliana OX=3702 GN=CSE PE=1 SV=1	caffeoylshikimate esterase-like [Panicum miliaceum]
gene-C2845_PM08G15010	K24104|2.5e-12|ats:109767089|K24104 GPN-loop GTPase | (RefSeq) LOC109767089; GPN-loop GTPase 1-like isoform X1	Replication, recombination and repair	Replication, recombination and repair	--	Molecular Function: GTP binding (GO:0005525);; Molecular Function: hydrolase activity (GO:0016787);;	Conserved hypothetical ATP binding protein	GPN-loop GTPase QQT2 OS=Arabidopsis thaliana OX=3702 GN=QQT2 PE=1 SV=1	GPN-loop GTPase 1-like protein [Panicum miliaceum]
gene-C2845_PMPSC055755	K15777|9.4e-15|mesc:110630336|K15777 4,5-DOPA dioxygenase extradiol [EC:1.13.11.-] | (RefSeq) uncharacterized protein LOC110630336	Function unknown	--	--	--	ZF-HD protein dimerisation region	Mini zinc finger protein 1 OS=Oryza sativa subsp. indica OX=39946 GN=MIF1 PE=3 SV=1	hypothetical protein C2845_PMPSC055755 [Panicum miliaceum]
gene-C2845_PM17G12530	K14441|3.9e-39|gsl:Gasu_36360|K14441 ribosomal protein S12 methylthiotransferase [EC:2.8.4.4] | (RefSeq) hypothetical protein	Signal transduction mechanisms	Signal transduction mechanisms	Translation, ribosomal structure and biogenesis	Biological Process: tRNA modification (GO:0006400);; Molecular Function: methylthiotransferase activity (GO:0035596);; Molecular Function: 4 iron, 4 sulfur cluster binding (GO:0051539);;	Radical SAM superfamily	CDK5RAP1-like protein OS=Oryza sativa subsp. japonica OX=39947 GN=Os11g0592800 PE=2 SV=1	CDK5RAP1-like protein [Panicum miliaceum]
gene-C2845_PM11G05620	K00059|1.3e-150|sita:101768031|K00059 3-oxoacyl-[acyl-carrier protein] reductase [EC:1.1.1.100] | (RefSeq) 3-oxoacyl-[acyl-carrier-protein] reductase 4	Secondary metabolites biosynthesis, transport and catabolism	Lipid transport and metabolism	Lipid transport and metabolism;; Secondary metabolites biosynthesis, transport and catabolism;; General function prediction only	Molecular Function: 3-oxoacyl-[acyl-carrier-protein] reductase (NADPH) activity (GO:0004316);; Biological Process: fatty acid biosynthetic process (GO:0006633);; Cellular Component: chloroplast (GO:0009507);; Molecular Function: NAD binding (GO:0051287);; Molecular Function: 3-oxo-glutaryl-[acp] methyl ester reductase activity (GO:0102131);; Molecular Function: 3-oxo-pimeloyl-[acp] methyl ester r…	Enoyl-(Acyl carrier protein) reductase	3-oxoacyl-[acyl-carrier-protein] reductase, chloroplastic OS=Cuphea lanceolata OX=3930 GN=CLKR27 PE=2 SV=1	3-oxoacyl-[acyl-carrier-protein] reductase 4-like [Panicum miliaceum]
gene-C2845_PM02G19920	K22565|1.0e-06|rcu:8269241|K22565 COMM domain containing 9 | (RefSeq) pentatricopeptide repeat-containing protein At5g50390, chloroplastic	Function unknown	General function prediction only	--	Molecular Function: molecular_function (GO:0003674);; Molecular Function: nucleic acid binding (GO:0003676);; Molecular Function: RNA binding (GO:0003723);; Molecular Function: catalytic activity (GO:0003824);; Molecular Function: nuclease activity (GO:0004518);; Molecular Function: endonuclease activity (GO:0004519);; Molecular Function: binding (GO:0005488);; Cellular Component: cellular_compon…	PPR repeat	Pentatricopeptide repeat-containing protein At1g15510, chloroplastic OS=Arabidopsis thaliana OX=3702 GN=PCMP-H73 PE=1 SV=1	hypothetical protein C2845_PM02G19920 [Panicum miliaceum]
gene-C2845_PM14G17450	K12891|6.3e-60|sita:101766691|K12891 splicing factor, arginine/serine-rich 2 | (RefSeq) serine/arginine-rich splicing factor SC35	RNA processing and modification	RNA processing and modification	Translation, ribosomal structure and biogenesis	Molecular Function: RNA binding (GO:0003723);;	RNA recognition motif. (a.k.a. RRM, RBD, or RNP domain)	Serine/arginine-rich splicing factor SC35 OS=Arabidopsis thaliana OX=3702 GN=SC35 PE=1 SV=1	arginine/serine-rich splicing factor SC31 transcript V [Panicum miliaceum]
gene-C2845_PM16G08920	K14826|3.9e-226|sita:101771287|K14826 FK506-binding nuclear protein [EC:5.2.1.8] | (RefSeq) peptidyl-prolyl cis-trans isomerase FKBP53	Posttranslational modification, protein turnover, chaperones	Posttranslational modification, protein turnover, chaperones	Posttranslational modification, protein turnover, chaperones	Molecular Function: peptidyl-prolyl cis-trans isomerase activity (GO:0003755);;	FKBP-type peptidyl-prolyl cis-trans isomerase	Peptidyl-prolyl cis-trans isomerase FKBP53 OS=Arabidopsis thaliana OX=3702 GN=FKBP53 PE=1 SV=1	peptidyl-prolyl cis-trans isomerase FKBP53 [Panicum miliaceum]
gene-C2845_PM12G01120	K01913|5.4e-134|pxb:103940498|K01913 acetate/butyrate---CoA ligase [EC:6.2.1.1 6.2.1.2] | (RefSeq) acetate/butyrate--CoA ligase AAE7, peroxisomal-like	Lipid transport and metabolism	Lipid transport and metabolism	Lipid transport and metabolism;; Secondary metabolites biosynthesis, transport and catabolism	Molecular Function: catalytic activity (GO:0003824);;	AMP-binding enzyme	Probable acyl-activating enzyme 1, peroxisomal OS=Arabidopsis thaliana OX=3702 GN=AAE1 PE=2 SV=1	hypothetical protein C2845_PM12G01120 [Panicum miliaceum]
gene-C2845_PM04G01950	K13415|1.0e-33|lang:109361537|K13415 protein brassinosteroid insensitive 1 [EC:2.7.10.1 2.7.11.1] | (RefSeq) protein BRASSINOSTEROID INSENSITIVE 1	Signal transduction mechanisms	--	General function prediction only	Molecular Function: protein kinase activity (GO:0004672);; Molecular Function: ATP binding (GO:0005524);; Molecular Function: carbohydrate binding (GO:0030246);;	Protein kinase domain	LEAF RUST 10 DISEASE-RESISTANCE LOCUS RECEPTOR-LIKE PROTEIN KINASE-like 2.2 OS=Arabidopsis thaliana OX=3702 GN=LRK10L-2.2 PE=3 SV=2	G-type lectin S-receptor-like serine/threonine-protein kinase [Panicum miliaceum]
gene-C2845_PM11G07940	K21766|2.8e-136|sita:101768301|K21766 tubulin-specific chaperone C | (RefSeq) tubulin-folding cofactor C	Posttranslational modification, protein turnover, chaperones	Posttranslational modification, protein turnover, chaperones	Posttranslational modification, protein turnover, chaperones	Biological Process: cell morphogenesis (GO:0000902);; Biological Process: post-chaperonin tubulin folding pathway (GO:0007023);; Molecular Function: tubulin binding (GO:0015631);;	Hsp70 protein	Heat shock cognate 70 kDa protein 1 OS=Solanum lycopersicum OX=4081 GN=HSC-I PE=2 SV=1	tubulin-folding cofactor C [Panicum miliaceum]
gene-C2845_PM04G06330	K01792|1.7e-65|sita:101754966|K01792 glucose-6-phosphate 1-epimerase [EC:5.1.3.15] | (RefSeq) putative glucose-6-phosphate 1-epimerase isoform X2	Carbohydrate transport and metabolism	Carbohydrate transport and metabolism	Carbohydrate transport and metabolism	Biological Process: carbohydrate metabolic process (GO:0005975);; Molecular Function: isomerase activity (GO:0016853);; Molecular Function: carbohydrate binding (GO:0030246);;	Aldose 1-epimerase	Putative glucose-6-phosphate 1-epimerase OS=Cenchrus ciliaris OX=35872 PE=2 SV=1	putative glucose-6-phosphate 1-epimerase isoform X2 [Panicum miliaceum]
gene-C2845_PM08G13310	--	Function unknown	--	--	Cellular Component: integral component of membrane (GO:0016021);;	Domain of unknown function (DUF4220)	--	hypothetical protein C2845_PM08G13310 [Panicum miliaceum]
gene-C2845_PM08G12930	K15442|1.5e-119|sita:101766565|K15442 tRNA-specific adenosine deaminase 3 | (RefSeq) probable inactive tRNA-specific adenosine deaminase-like protein 3	RNA processing and modification	RNA processing and modification	Translation, ribosomal structure and biogenesis	Molecular Function: catalytic activity (GO:0003824);;	Cytidine and deoxycytidylate deaminase zinc-binding region	tRNA-specific adenosine deaminase TAD3 OS=Arabidopsis thaliana OX=3702 GN=TAD3 PE=1 SV=1	hypothetical protein C2845_PM08G12930 [Panicum miliaceum]
gene-C2845_PM05G27890	--	Transcription	--	--	--	--	--	putative WRKY transcription factor 57 [Panicum miliaceum]
gene-C2845_PM11G26950	K10638|3.7e-39|psom:113308475|K10638 E3 ubiquitin-protein ligase UHRF1 [EC:2.3.2.27] | (RefSeq) uncharacterized protein LOC113308475	Function unknown	--	--	--	Development and cell death domain	--	hypothetical protein C2845_PM11G26950 [Panicum miliaceum]
gene-C2845_PM11G04530	--	--	--	--	--	--	--	hypothetical protein C2845_PM11G04530 [Panicum miliaceum]
gene-C2845_PM13G16740	--	Function unknown	--	--	Cellular Component: integral component of membrane (GO:0016021);;	Late embryogenesis abundant protein	--	basic salivary proline-rich protein 2-like [Panicum miliaceum]
gene-C2845_PM08G20010	K01673|2.1e-106|sita:101777598|K01673 carbonic anhydrase [EC:4.2.1.1] | (RefSeq) LOW QUALITY PROTEIN: carbonic anhydrase, chloroplastic	Inorganic ion transport and metabolism	Inorganic ion transport and metabolism	Inorganic ion transport and metabolism	Molecular Function: carbonate dehydratase activity (GO:0004089);; Molecular Function: zinc ion binding (GO:0008270);; Biological Process: carbon utilization (GO:0015976);;	Carbonic anhydrase	Carbonic anhydrase, chloroplastic OS=Hordeum vulgare OX=4513 PE=2 SV=1	carbonic anhydrase [Panicum miliaceum]
gene-C2845_PM02G34250	--	Carbohydrate transport and metabolism	--	Carbohydrate transport and metabolism	Molecular Function: hydrolase activity, hydrolyzing O-glycosyl compounds (GO:0004553);; Biological Process: carbohydrate metabolic process (GO:0005975);;	Glycosyl hydrolases family 43	--	uncharacterized protein C2845_PM02G34250 [Panicum miliaceum]
gene-C2845_PM16G22000	K09284|5.7e-134|sita:101771961|K09284 AP2-like factor, euAP2 lineage | (RefSeq) AP2-like ethylene-responsive transcription factor TOE3 isoform X2	Transcription	--	--	Molecular Function: DNA binding (GO:0003677);; Molecular Function: transcription factor activity, sequence-specific DNA binding (GO:0003700);; Cellular Component: nucleus (GO:0005634);;	AP2 domain	APETALA2-like protein 5 OS=Oryza sativa subsp. indica OX=39946 GN=AP2-5 PE=2 SV=1	hypothetical protein C2845_PM16G22000 [Panicum miliaceum]
gene-C2845_PM03G11760	--	Function unknown	--	--	Molecular Function: zinc ion binding (GO:0008270);;	--	--	zinc finger SWIM domain-containing protein 7 [Panicum miliaceum]
gene-C2845_PM02G25660	--	Function unknown	--	--	--	--	--	aspartic acid-rich protein precursor [Panicum miliaceum]
gene-C2845_PM16G13060	--	--	--	--	--	--	--	hypothetical protein C2845_PM16G13060 [Panicum miliaceum]
Panicum_miliaceum_newGene_2059	K06670|3.36e-82|sita:101769392|K06670 cohesin complex subunit SCC1 | (RefSeq) sister chromatid cohesion 1 protein 3	Cell cycle control, cell division, chromosome partitioning	--	--	Biological Process: sister chromatid cohesion (GO:0007062);; Cellular Component: cohesin complex (GO:0008278);;	Conserved region of Rad21 / Rec8 like protein	--	sister chromatid cohesion 1 protein 3-like isoform X1 [Panicum hallii]
gene-C2845_PM08G07340	K11644|4.2e-12|ccaj:109792503|K11644 paired amphipathic helix protein Sin3a | (RefSeq) paired amphipathic helix protein Sin3-like 4 isoform X1	Chromatin structure and dynamics	--	--	Molecular Function: transcription corepressor activity (GO:0003714);; Cellular Component: nucleus (GO:0005634);; Biological Process: regulation of transcription, DNA-templated (GO:0006355);;	Paired amphipathic helix repeat	--	hypothetical protein C2845_PM08G07340 [Panicum miliaceum]
gene-C2845_PM07G25600	--	Function unknown	--	--	Cellular Component: integral component of membrane (GO:0016021);;	--	Uncharacterized protein At5g19025 OS=Arabidopsis thaliana OX=3702 GN=At5g19025 PE=2 SV=3	uncharacterized protein C2845_PM07G25600 [Panicum miliaceum]
gene-C2845_PM06G13120	K13448|9.8e-73|sita:101762803|K13448 calcium-binding protein CML | (RefSeq) probable calcium-binding protein CML28	Signal transduction mechanisms	Signal transduction mechanisms	--	Molecular Function: calcium ion binding (GO:0005509);;	EF hand	Probable calcium-binding protein CML28 OS=Oryza sativa subsp. japonica OX=39947 GN=CML28 PE=2 SV=1	putative calcium-binding protein CML28 [Panicum miliaceum]
gene-C2845_PM12G13720	--	Transcription	--	--	Molecular Function: molecular_function (GO:0003674);; Molecular Function: transcription factor activity, sequence-specific DNA binding (GO:0003700);; Biological Process: regulation of transcription, DNA-templated (GO:0006355);; Biological Process: biological_process (GO:0008150);; Biological Process: regulation of biosynthetic process (GO:0009889);; Biological Process: regulation of gene expressi…	--	--	transcription factor bHLH35-like isoform X1 [Panicum miliaceum]
gene-C2845_PM11G05370	--	--	--	--	--	--	--	hypothetical protein C2845_PM11G05370 [Panicum miliaceum]
gene-C2845_PM03G35130	K02936|8.6e-60|sita:101774396|K02936 large subunit ribosomal protein L7Ae | (RefSeq) 60S ribosomal protein L7a-1	Translation, ribosomal structure and biogenesis	Translation, ribosomal structure and biogenesis	--	Molecular Function: RNA binding (GO:0003723);; Cellular Component: cytosolic large ribosomal subunit (GO:0022625);;	--	60S ribosomal protein L7a-1 OS=Oryza sativa subsp. japonica OX=39947 GN=RPL7A-1 PE=2 SV=1	hypothetical protein C2845_PM03G35130 [Panicum miliaceum]
gene-C2845_PM13G14470	K14432|5.5e-102|sbi:8062379|K14432 ABA responsive element binding factor | (RefSeq) G-box-binding factor 4	Transcription	--	--	Molecular Function: transcription factor activity, sequence-specific DNA binding (GO:0003700);; Biological Process: positive regulation of transcription, DNA-templated (GO:0045893);;	bZIP transcription factor	bZIP transcription factor 12 OS=Oryza sativa subsp. japonica OX=39947 GN=BZIP12 PE=2 SV=1	hypothetical protein C2845_PM13G14470 [Panicum miliaceum]
gene-C2845_PM04G00050	K13457|4.0e-63|zju:107423471|K13457 disease resistance protein RPM1 | (RefSeq) disease resistance protein RPM1-like	Signal transduction mechanisms	Signal transduction mechanisms	--	Biological Process: defense response (GO:0006952);; Molecular Function: ADP binding (GO:0043531);;	NB-ARC domain	Probable disease resistance protein At1g59620 OS=Arabidopsis thaliana OX=3702 GN=At1g59620 PE=2 SV=3	putative disease resistance protein RF45 [Panicum miliaceum]
gene-C2845_PM05G13340	K01103|0.0e+00|sita:101772907|K01103 6-phosphofructo-2-kinase / fructose-2,6-biphosphatase 3 [EC:2.7.1.105 3.1.3.46] | (RefSeq) 6-phosphofructo-2-kinase/fructose-2, 6-bisphosphatase	Carbohydrate transport and metabolism	Carbohydrate transport and metabolism	Amino acid transport and metabolism	Molecular Function: 6-phosphofructo-2-kinase activity (GO:0003873);; Molecular Function: ATP binding (GO:0005524);; Biological Process: fructose metabolic process (GO:0006000);; Biological Process: fructose 2,6-bisphosphate metabolic process (GO:0006003);; Molecular Function: starch binding (GO:2001070);;	6-phosphofructo-2-kinase	6-phosphofructo-2-kinase/fructose-2,6-bisphosphatase OS=Arabidopsis thaliana OX=3702 GN=FKFBP PE=1 SV=1	6-phosphofructo-2-kinase/fructose-2,6-bisphosphatase [Panicum miliaceum]
gene-C2845_PM01G02420	--	--	--	--	Biological Process: response to light intensity (GO:0009642);;	--	--	uncharacterized protein C2845_PM01G02420 [Panicum miliaceum]
gene-C2845_PM18G14480	K22817|3.9e-124|sita:101774038|K22817 non-structural maintenance of chromosomes element 1 [EC:2.3.2.27] | (RefSeq) non-structural maintenance of chromosomes element 1 homolog	Chromatin structure and dynamics	--	--	Biological Process: DNA repair (GO:0006281);; Cellular Component: Smc5-Smc6 complex (GO:0030915);;	Nse1 non-SMC component of SMC5-6 complex	--	hypothetical protein C2845_PM18G14480 [Panicum miliaceum]
gene-C2845_PM03G27650	K02975|9.1e-23|dosa:Os08t0559200-01|K02975 small subunit ribosomal protein S25e | (RefSeq) Os08g0559200; Similar to Ribosomal protein S25 (40S ribosomal 25S subunit).	Translation, ribosomal structure and biogenesis	--	--	Cellular Component: cell wall (GO:0005618);; Molecular Function: manganese ion binding (GO:0030145);; Molecular Function: nutrient reservoir activity (GO:0045735);; Cellular Component: apoplast (GO:0048046);;	Cupin	Germin-like protein 9-3 OS=Oryza sativa subsp. japonica OX=39947 GN=Os09g0568700 PE=2 SV=1	hypothetical protein C2845_PM03G27650 [Panicum miliaceum]
gene-C2845_PM08G03490	--	Function unknown	--	--	--	zinc-finger of the FCS-type, C2-C2	FCS-Like Zinc finger 10 OS=Arabidopsis thaliana OX=3702 GN=FLZ10 PE=1 SV=1	uncharacterized protein C2845_PM08G03490 [Panicum miliaceum]
gene-C2845_PM07G20250	--	Function unknown	--	--	Cellular Component: cell wall (GO:0005618);; Molecular Function: manganese ion binding (GO:0030145);; Molecular Function: nutrient reservoir activity (GO:0045735);; Cellular Component: apoplast (GO:0048046);;	Cupin	Germin-like protein 1-2 OS=Oryza sativa subsp. japonica OX=39947 GN=Os01g0705100 PE=3 SV=1	hypothetical protein C2845_PM07G20250 [Panicum miliaceum]
gene-C2845_PM03G28730	--	Inorganic ion transport and metabolism	--	Inorganic ion transport and metabolism	Cellular Component: integral component of membrane (GO:0016021);; Biological Process: transmembrane transport (GO:0055085);;	Citrate transporter	Sodium/proton antiporter 1 OS=Arabidopsis thaliana OX=3702 GN=NHD1 PE=2 SV=1	hypothetical protein C2845_PM03G28730 [Panicum miliaceum]
gene-C2845_PM18G08770	--	Function unknown	--	--	--	Neprosin	--	hypothetical protein C2845_PM18G08770 [Panicum miliaceum]
gene-C2845_PM18G13110	K08081|1.4e-15|thj:104827446|K08081 tropinone reductase I [EC:1.1.1.206] | (RefSeq) tropinone reductase homolog At5g06060-like	Function unknown	--	--	Biological Process: reproduction (GO:0000003);; Biological Process: regionalization (GO:0003002);; Biological Process: developmental process involved in reproduction (GO:0003006);; Molecular Function: molecular_function (GO:0003674);; Molecular Function: nucleic acid binding (GO:0003676);; Molecular Function: DNA binding (GO:0003677);; Molecular Function: transcription factor activity, sequence-s…	C2H2-type zinc finger	Probable transcriptional regulator RABBIT EARS OS=Arabidopsis thaliana OX=3702 GN=RBE PE=2 SV=2	zinc finger protein 1 [Panicum miliaceum]
gene-C2845_PM11G24250	--	Posttranslational modification, protein turnover, chaperones	Posttranslational modification, protein turnover, chaperones	--	Molecular Function: molecular_function (GO:0003674);; Molecular Function: catalytic activity (GO:0003824);; Molecular Function: thioredoxin-disulfide reductase activity (GO:0004791);; Cellular Component: cellular_component (GO:0005575);; Cellular Component: intracellular (GO:0005622);; Cellular Component: cell (GO:0005623);; Cellular Component: cytoplasm (GO:0005737);; Biological Process: respons…	Thioredoxin	Thioredoxin-like 3-1, chloroplastic OS=Oryza sativa subsp. japonica OX=39947 GN=Os02g0774100 PE=3 SV=2	hypothetical protein C2845_PM11G24250 [Panicum miliaceum]
gene-C2845_PM11G15900	K07555|5.4e-110|sita:101782044|K07555 ATP synthase mitochondrial F1 complex assembly factor 1 | (RefSeq) uncharacterized protein LOC101782044	Posttranslational modification, protein turnover, chaperones	Posttranslational modification, protein turnover, chaperones	--	Cellular Component: mitochondrion (GO:0005739);; Biological Process: macromolecular complex assembly (GO:0065003);;	ATP11 protein	--	uncharacterized protein C2845_PM11G15900 [Panicum miliaceum]
gene-C2845_PM02G33190	--	Function unknown	--	--	--	Protein of unknown function (DUF1618)	--	hypothetical protein C2845_PM02G33190 [Panicum miliaceum]
gene-C2845_PM16G13580	--	--	--	--	Cellular Component: integral component of membrane (GO:0016021);;	--	--	uncharacterized protein C2845_PM16G13580 [Panicum miliaceum]
gene-C2845_PM09G16300	K09497|3.1e-298|sbi:8059864|K09497 T-complex protein 1 subunit epsilon | (RefSeq) T-complex protein 1 subunit epsilon	Posttranslational modification, protein turnover, chaperones	Posttranslational modification, protein turnover, chaperones	Posttranslational modification, protein turnover, chaperones	Molecular Function: ATP binding (GO:0005524);; Cellular Component: cytoplasm (GO:0005737);; Biological Process: protein folding (GO:0006457);; Molecular Function: unfolded protein binding (GO:0051082);;	TCP-1/cpn60 chaperonin family	T-complex protein 1 subunit epsilon OS=Avena sativa OX=4498 PE=2 SV=1	hypothetical protein C2845_PM09G16300 [Panicum miliaceum]
gene-C2845_PM05G26250	--	--	--	--	--	--	--	hypothetical protein C2845_PM05G26250 [Panicum miliaceum]
gene-C2845_PM09G05060	--	Function unknown	General function prediction only	--	Molecular Function: molecular_function (GO:0003674);; Molecular Function: nucleic acid binding (GO:0003676);; Molecular Function: RNA binding (GO:0003723);; Molecular Function: catalytic activity (GO:0003824);; Molecular Function: nuclease activity (GO:0004518);; Molecular Function: endonuclease activity (GO:0004519);; Molecular Function: binding (GO:0005488);; Cellular Component: cellular_compon…	PPR repeat family	Pentatricopeptide repeat-containing protein At3g25210, mitochondrial OS=Arabidopsis thaliana OX=3702 GN=At3g25210 PE=2 SV=1	pentatricopeptide repeat-containing protein [Panicum miliaceum]
gene-C2845_PM10G20810	K23872|1.3e-66|atr:18447723|K23872 putative homogalacturonan methyltransferase [EC:2.1.1.-] | (RefSeq) probable methyltransferase PMT13	Function unknown	--	Coenzyme transport and metabolism	Molecular Function: methyltransferase activity (GO:0008168);; Cellular Component: integral component of membrane (GO:0016021);; Biological Process: methylation (GO:0032259);;	Putative S-adenosyl-L-methionine-dependent methyltransferase	Probable methyltransferase PMT26 OS=Arabidopsis thaliana OX=3702 GN=At5g64030 PE=2 SV=1	hypothetical protein C2845_PM10G20810 [Panicum miliaceum]
gene-C2845_PM18G11790	K05909|4.4e-251|sita:101766889|K05909 laccase [EC:1.10.3.2] | (RefSeq) laccase-15	Secondary metabolites biosynthesis, transport and catabolism	Secondary metabolites biosynthesis, transport and catabolism	Inorganic ion transport and metabolism	Molecular Function: copper ion binding (GO:0005507);; Biological Process: lignin catabolic process (GO:0046274);; Cellular Component: apoplast (GO:0048046);; Molecular Function: hydroquinone:oxygen oxidoreductase activity (GO:0052716);;	Multicopper oxidase	Laccase-15 OS=Oryza sativa subsp. japonica OX=39947 GN=LAC15 PE=2 SV=1	laccase-15-like [Panicum miliaceum]
gene-C2845_PM08G05680	K09287|1.2e-160|sita:101759210|K09287 RAV-like factor | (RefSeq) AP2/ERF and B3 domain-containing protein Os01g0141000	Transcription	--	--	Molecular Function: DNA binding (GO:0003677);; Molecular Function: transcription factor activity, sequence-specific DNA binding (GO:0003700);; Cellular Component: nucleus (GO:0005634);;	B3 DNA binding domain	AP2/ERF and B3 domain-containing protein Os01g0141000 OS=Oryza sativa subsp. japonica OX=39947 GN=Os01g0141000 PE=2 SV=1	AP2/ERF and B3 domain-containing protein [Panicum miliaceum]
gene-C2845_PM01G45390	--	--	--	--	Biological Process: ubiquitin-dependent protein catabolic process (GO:0006511);;	--	--	hypothetical protein C2845_PM01G45390 [Panicum miliaceum]
gene-C2845_PM07G27890	--	Inorganic ion transport and metabolism	Inorganic ion transport and metabolism	Inorganic ion transport and metabolism	Molecular Function: cation transmembrane transporter activity (GO:0008324);; Cellular Component: integral component of membrane (GO:0016021);;	Cation efflux family	Metal tolerance protein 5 OS=Oryza sativa subsp. japonica OX=39947 GN=MTP5 PE=2 SV=1	metal tolerance protein 5 [Panicum miliaceum]
gene-C2845_PM01G03860	K08967|1.7e-156|osa:4331707|K08967 1,2-dihydroxy-3-keto-5-methylthiopentene dioxygenase [EC:1.13.11.53 1.13.11.54] | (RefSeq) uncharacterized protein LOC4331707	Transcription	Function unknown	Amino acid transport and metabolism	Molecular Function: iron ion binding (GO:0005506);; Cellular Component: nucleus (GO:0005634);; Cellular Component: cytoplasm (GO:0005737);; Molecular Function: acireductone dioxygenase [iron(II)-requiring] activity (GO:0010309);; Biological Process: L-methionine salvage from methylthioadenosine (GO:0019509);;	ARD/ARD' family	1,2-dihydroxy-3-keto-5-methylthiopentene dioxygenase 2 OS=Oryza sativa subsp. indica OX=39946 GN=ARD2 PE=2 SV=2	heat stress transcription factor A-2d-like [Panicum miliaceum]
gene-C2845_PM13G16600	--	Function unknown	--	--	Biological Process: reproduction (GO:0000003);; Molecular Function: nucleotide binding (GO:0000166);; Biological Process: mitotic cell cycle (GO:0000278);; Biological Process: mitotic cytokinesis (GO:0000281);; Biological Process: cytokinesis (GO:0000910);; Molecular Function: molecular_function (GO:0003674);; Molecular Function: catalytic activity (GO:0003824);; Molecular Function: protein kinas…	--	--	hypothetical protein C2845_PM13G16600 [Panicum miliaceum]
gene-C2845_PM10G16430	K18442|0.0e+00|sita:101763256|K18442 brefeldin A-inhibited guanine nucleotide-exchange protein | (RefSeq) brefeldin A-inhibited guanine nucleotide-exchange protein 1	Replication, recombination and repair	Intracellular trafficking, secretion, and vesicular transport	General function prediction only	Molecular Function: ARF guanyl-nucleotide exchange factor activity (GO:0005086);; Biological Process: regulation of ARF protein signal transduction (GO:0032012);;	Sec7 domain	Brefeldin A-inhibited guanine nucleotide-exchange protein 1 OS=Arabidopsis thaliana OX=3702 GN=BIG1 PE=2 SV=1	brefeldin A-inhibited guanine nucleotide-exchange protein 1 [Panicum miliaceum]
gene-C2845_PM10G15820	K12486|1.6e-06|cmax:111495353|K12486 stromal membrane-associated protein | (RefSeq) ADP-ribosylation factor GTPase-activating protein AGD12-like	Posttranslational modification, protein turnover, chaperones	Function unknown	--	Cellular Component: integral component of membrane (GO:0016021);;	VAD1 Analog of StAR-related lipid transfer domain	C2 and GRAM domain-containing protein At1g03370 OS=Arabidopsis thaliana OX=3702 GN=At1g03370 PE=2 SV=4	C2 and GRAM domain-containing protein [Panicum miliaceum]
Panicum_miliaceum_newGene_15346	--	Transcription	--	--	Molecular Function: DNA binding (GO:0003677);; Cellular Component: nucleus (GO:0005634);; Biological Process: regulation of transcription, DNA-templated (GO:0006355);;	--	NAC domain-containing protein 7 OS=Arabidopsis thaliana OX=3702 GN=NAC007 PE=1 SV=2	hypothetical protein GQ55_4G369000 [Panicum hallii var. hallii]
Panicum_miliaceum_newGene_2414	--	Lipid transport and metabolism	Lipid transport and metabolism	--	Biological Process: lipid catabolic process (GO:0016042);; Molecular Function: hydrolase activity (GO:0016787);;	--	Patatin-like protein 2 OS=Oryza sativa subsp. indica OX=39946 GN=PLP2 PE=3 SV=1	hypothetical protein GQ55_5G055200 [Panicum hallii var. hallii]
gene-C2845_PM09G24370	K00924|2.8e-69|oeu:111377749|K00924 kinase [EC:2.7.1.-] | (RefSeq) probable serine/threonine-protein kinase PBL19 isoform X1	Signal transduction mechanisms	Signal transduction mechanisms		Molecular Function: protein serine/threonine kinase activity (GO:0004674);; Molecular Function: ATP binding (GO:0005524);;	Protein tyrosine and serine/threonine kinase	Probable serine/threonine-protein kinase PBL19 OS=Arabidopsis thaliana OX=3702 GN=PBL19 PE=1 SV=1	putative receptor-like protein kinase [Panicum miliaceum]
gene-C2845_PM08G16090	--	Energy production and conversion	--	--	--	Male enhanced antigen 1 (MEA1)	--	hypothetical protein C2845_PM08G16090 [Panicum miliaceum]
gene-C2845_PM03G34570	K23872|6.8e-148|cic:CICLE_v10019404mg|K23872 putative homogalacturonan methyltransferase [EC:2.1.1.-] | (RefSeq) hypothetical protein	Function unknown	--	Coenzyme transport and metabolism	Molecular Function: methyltransferase activity (GO:0008168);; Cellular Component: integral component of membrane (GO:0016021);; Biological Process: methylation (GO:0032259);;	Putative S-adenosyl-L-methionine-dependent methyltransferase	Probable methyltransferase PMT2 OS=Arabidopsis thaliana OX=3702 GN=At1g26850 PE=2 SV=2	putative methyltransferase PMT2 [Panicum miliaceum]
gene-C2845_PM07G07580	K15920|7.3e-222|zma:100280070|K15920 xylan 1,4-beta-xylosidase [EC:3.2.1.37] | (RefSeq) putative O-Glycosyl hydrolase superfamily protein precursor	Carbohydrate transport and metabolism	--	Carbohydrate transport and metabolism	Molecular Function: hydrolase activity, hydrolyzing O-glycosyl compounds (GO:0004553);; Biological Process: carbohydrate metabolic process (GO:0005975);;	Glycosyl hydrolase family 3 N terminal domain	Beta-xylosidase/alpha-L-arabinofuranosidase 1 (Fragment) OS=Medicago sativa subsp. varia OX=36902 GN=Xyl1 PE=1 SV=1	putative O-Glycosyl hydrolase superfamily protein precursor [Panicum miliaceum]
gene-C2845_PM09G04810	K09286|1.0e-19|sita:101756399|K09286 EREBP-like factor | (RefSeq) ethylene-responsive transcription factor RAP2-13	Transcription	--	--	Molecular Function: DNA binding (GO:0003677);; Molecular Function: transcription factor activity, sequence-specific DNA binding (GO:0003700);; Cellular Component: nucleus (GO:0005634);;	AP2 domain	Ethylene-responsive transcription factor ERF003 OS=Arabidopsis thaliana OX=3702 GN=ERF003 PE=1 SV=1	hypothetical protein C2845_PM09G04810 [Panicum miliaceum]
gene-C2845_PM18G07270	--	--	--	--	--	--	--	hypothetical protein C2845_PM18G07270 [Panicum miliaceum]
gene-C2845_PM08G17650	K11136|0.0e+00|sita:101755435|K11136 regulator of telomere elongation helicase 1 [EC:3.6.4.12] | (RefSeq) regulator of telomere elongation helicase 1 isoform X1	Replication, recombination and repair	Replication, recombination and repair	Replication, recombination and repair	Molecular Function: DNA binding (GO:0003677);; Molecular Function: DNA helicase activity (GO:0003678);; Molecular Function: ATP binding (GO:0005524);; Cellular Component: nucleus (GO:0005634);; Biological Process: nucleobase-containing compound metabolic process (GO:0006139);;	Helicase C-terminal domain	Regulator of telomere elongation helicase 1 homolog OS=Oryza sativa subsp. japonica OX=39947 GN=RTEL1 PE=2 SV=1	regulator of telomere elongation helicase 1 [Panicum miliaceum]
gene-C2845_PM10G00240	K19045|1.3e-89|sita:101773780|K19045 E3 ubiquitin-protein ligase BIG BROTHER and related proteins [EC:2.3.2.27] | (RefSeq) E3 ubiquitin ligase BIG BROTHER	Posttranslational modification, protein turnover, chaperones	Posttranslational modification, protein turnover, chaperones	--	Molecular Function: ubiquitin-protein transferase activity (GO:0004842);; Biological Process: negative regulation of organ growth (GO:0046621);;	Ring finger domain	E3 ubiquitin-protein ligase BIG BROTHER OS=Arabidopsis thaliana OX=3702 GN=BB PE=1 SV=1	hypothetical protein C2845_PM10G00240 [Panicum miliaceum]
gene-C2845_PM17G03660	K19329|1.5e-93|vvi:100253030|K19329 WW domain-containing oxidoreductase | (RefSeq) short-chain dehydrogenase TIC 32, chloroplastic	Secondary metabolites biosynthesis, transport and catabolism	Secondary metabolites biosynthesis, transport and catabolism	Lipid transport and metabolism;; Secondary metabolites biosynthesis, transport and catabolism;; General function prediction only	Molecular Function: nucleic acid binding (GO:0003676);; Molecular Function: RNA-DNA hybrid ribonuclease activity (GO:0004523);;	short chain dehydrogenase	Short-chain dehydrogenase TIC 32, chloroplastic OS=Arabidopsis thaliana OX=3702 GN=TIC32 PE=2 SV=1	hypothetical protein C2845_PM17G03660 [Panicum miliaceum]
gene-C2845_PM03G04010	K01057|1.5e-139|sita:101757896|K01057 6-phosphogluconolactonase [EC:3.1.1.31] | (RefSeq) probable 6-phosphogluconolactonase 4, chloroplastic	Carbohydrate transport and metabolism	Carbohydrate transport and metabolism	Carbohydrate transport and metabolism	Biological Process: carbohydrate metabolic process (GO:0005975);; Biological Process: pentose-phosphate shunt (GO:0006098);; Molecular Function: 6-phosphogluconolactonase activity (GO:0017057);;	Glucosamine-6-phosphate isomerases/6-phosphogluconolactonase	Probable 6-phosphogluconolactonase 4, chloroplastic OS=Oryza sativa subsp. indica OX=39946 GN=OsI_031067 PE=3 SV=2	hypothetical protein C2845_PM03G04010 [Panicum miliaceum]
gene-C2845_PM06G12080	--	Function unknown	--	--	Cellular Component: integral component of membrane (GO:0016021);;	Ankyrin repeats (many copies)	--	hypothetical protein C2845_PM06G12080 [Panicum miliaceum]
gene-C2845_PM17G12980	K17279|5.5e-74|sita:101760371|K17279 receptor expression-enhancing protein 5/6 | (RefSeq) HVA22-like protein a	Intracellular trafficking, secretion, and vesicular transport	Intracellular trafficking, secretion, and vesicular transport	--	Cellular Component: integral component of membrane (GO:0016021);;	TB2/DP1, HVA22 family	HVA22-like protein a OS=Arabidopsis thaliana OX=3702 GN=HVA22A PE=2 SV=1	HVA22-like protein c [Panicum miliaceum]
gene-C2845_PM06G05200	K00029|1.3e-307|sita:101782922|K00029 malate dehydrogenase (oxaloacetate-decarboxylating)(NADP+) [EC:1.1.1.40] | (RefSeq) NADP-dependent malic enzyme, chloroplastic	Energy production and conversion	Energy production and conversion	Energy production and conversion	Molecular Function: malate dehydrogenase (decarboxylating) (NAD+) activity (GO:0004471);; Molecular Function: metal ion binding (GO:0046872);; Molecular Function: NAD binding (GO:0051287);;	Malic enzyme, NAD binding domain	NADP-dependent malic enzyme, chloroplastic OS=Oryza sativa subsp. japonica OX=39947 GN=ME6 PE=2 SV=2	NADP-dependent malic enzyme, chloroplastic [Panicum miliaceum]
gene-C2845_PM02G03430	K08496|8.4e-118|sita:101773227|K08496 golgi SNAP receptor complex member 2 | (RefSeq) membrin-11	Intracellular trafficking, secretion, and vesicular transport	Intracellular trafficking, secretion, and vesicular transport	--	Molecular Function: SNAP receptor activity (GO:0005484);; Cellular Component: Golgi apparatus (GO:0005794);; Biological Process: protein transport (GO:0015031);; Cellular Component: integral component of membrane (GO:0016021);; Biological Process: vesicle-mediated transport (GO:0016192);;	Snare region anchored in the vesicle membrane C-terminus	Membrin-11 OS=Arabidopsis thaliana OX=3702 GN=MEMB11 PE=1 SV=1	membrin-11-like [Panicum miliaceum]
gene-C2845_PM01G33900	--	Function unknown	--	--	Molecular Function: molecular_function (GO:0003674);; Molecular Function: binding (GO:0005488);; Molecular Function: protein binding (GO:0005515);; Cellular Component: cellular_component (GO:0005575);; Cellular Component: intracellular (GO:0005622);; Cellular Component: cell (GO:0005623);; Cellular Component: nucleus (GO:0005634);; Cellular Component: cytoskeleton (GO:0005856);; Cellular Componen…	IQ calmodulin-binding motif	Protein IQ-DOMAIN 1 OS=Arabidopsis thaliana OX=3702 GN=IQD1 PE=1 SV=1	protein IQ-DOMAIN 1-like [Panicum miliaceum]
gene-C2845_PM12G03410	K12483|0.0e+00|sbi:8076084|K12483 EH domain-containing protein 1 | (RefSeq) EH domain-containing protein 1	--	Signal transduction mechanisms;; Intracellular trafficking, secretion, and vesicular transport	Replication, recombination and repair	Molecular Function: calcium ion binding (GO:0005509);; Molecular Function: GTP binding (GO:0005525);;	Domain of unknown function (DUF5600)	EH domain-containing protein 1 OS=Arabidopsis thaliana OX=3702 GN=EHD1 PE=1 SV=1	hypothetical protein C2845_PM12G03410 [Panicum miliaceum]
gene-C2845_PM09G02700	K02737|1.6e-160|sita:101775395|K02737 20S proteasome subunit beta 5 [EC:3.4.25.1] | (RefSeq) proteasome subunit beta type-5-A	Posttranslational modification, protein turnover, chaperones	Posttranslational modification, protein turnover, chaperones	Posttranslational modification, protein turnover, chaperones	Molecular Function: threonine-type endopeptidase activity (GO:0004298);; Cellular Component: nucleus (GO:0005634);; Cellular Component: cytoplasm (GO:0005737);; Cellular Component: proteasome core complex (GO:0005839);; Biological Process: proteolysis involved in cellular protein catabolic process (GO:0051603);;	Proteasome subunit	Proteasome subunit beta type-5-A OS=Arabidopsis thaliana OX=3702 GN=PBE1 PE=1 SV=1	proteasome subunit beta type-5-A-like [Panicum miliaceum]
gene-C2845_PM07G05640	K17302|1.9e-70|ats:109770508|K17302 coatomer subunit beta' | (RefSeq) uncharacterized protein LOC109770508 isoform X1	Signal transduction mechanisms	--	Signal transduction mechanisms	Molecular Function: protein kinase activity (GO:0004672);; Molecular Function: ATP binding (GO:0005524);;	Protein kinase domain	Cysteine-rich receptor-like protein kinase 29 OS=Arabidopsis thaliana OX=3702 GN=CRK29 PE=2 SV=1	hypothetical protein C2845_PM07G05640 [Panicum miliaceum]
gene-C2845_PM03G23760	--	--	--	--	--	--	--	hypothetical protein C2845_PM03G23760 [Panicum miliaceum]
gene-C2845_PM05G33160	K03809|1.2e-109|sita:101786155|K03809 NAD(P)H dehydrogenase (quinone) [EC:1.6.5.2] | (RefSeq) NAD(P)H dehydrogenase (quinone) FQR1	Function unknown	General function prediction only	Energy production and conversion	Molecular Function: NAD(P)H dehydrogenase (quinone) activity (GO:0003955);; Molecular Function: FMN binding (GO:0010181);;	NADPH-dependent FMN reductase	NAD(P)H dehydrogenase (quinone) FQR1 OS=Arabidopsis thaliana OX=3702 GN=FQR1 PE=1 SV=1	NAD(P)H dehydrogenase (quinone) FQR1-like [Panicum miliaceum]
gene-C2845_PM18G04250	K07277|3.1e-25|pxb:103964896|K07277 outer membrane protein insertion porin family | (RefSeq) outer envelope protein 80, chloroplastic-like	Cell wall/membrane/envelope biogenesis	--	Cell wall/membrane/envelope biogenesis	Cellular Component: outer membrane (GO:0019867);;	Omp85 superfamily domain	Protein TOC75, chloroplastic OS=Oryza sativa subsp. japonica OX=39947 GN=TOC75 PE=2 SV=2	hypothetical protein C2845_PM18G04250 [Panicum miliaceum]
gene-C2845_PM18G01680	--	Translation, ribosomal structure and biogenesis	Translation, ribosomal structure and biogenesis	Translation, ribosomal structure and biogenesis	Molecular Function: hydrolase activity (GO:0016787);;	--	Fatty acid amide hydrolase OS=Oryza sativa subsp. indica OX=39946 GN=FAAH PE=3 SV=1	hypothetical protein C2845_PM18G01680 [Panicum miliaceum]
gene-C2845_PM01G27910	--	Function unknown	--	--	Biological Process: cellulose microfibril organization (GO:0010215);; Cellular Component: anchored component of membrane (GO:0031225);;	COBRA-like protein	COBRA-like protein 3 OS=Oryza sativa subsp. japonica OX=39947 GN=BC1L4 PE=2 SV=1	phytochelatin synthetase-like protein 1 [Panicum miliaceum]
gene-C2845_PM06G25420	--	--	--	--	--	--	--	hypothetical protein C2845_PM06G25420 [Panicum miliaceum]
gene-C2845_PM02G39240	--	Function unknown	General function prediction only	--	Cellular Component: integral component of membrane (GO:0016021);;	--	--	uncharacterized protein C2845_PM02G39240 [Panicum miliaceum]
gene-C2845_PM10G19050	K19791|3.7e-164|oeu:111379234|K19791 iron transport multicopper oxidase | (RefSeq) L-ascorbate oxidase homolog	Secondary metabolites biosynthesis, transport and catabolism	Secondary metabolites biosynthesis, transport and catabolism	--	Molecular Function: copper ion binding (GO:0005507);; Molecular Function: oxidoreductase activity (GO:0016491);;	Multicopper oxidase	L-ascorbate oxidase homolog OS=Brassica napus OX=3708 GN=Bp10 PE=2 SV=1	hypothetical protein C2845_PM10G19050 [Panicum miliaceum]
gene-C2845_PM11G05740	--	--	--	--	--	--	--	hypothetical protein C2845_PM11G05740 [Panicum miliaceum]
gene-C2845_PM18G10790	--	--	--	--	--	--	MEIOTIC F-BOX protein MOF OS=Oryza sativa subsp. japonica OX=39947 GN=MOF PE=1 SV=2	putative F-box/FBD/LRR-repeat protein [Panicum miliaceum]
gene-C2845_PM03G13020	K02183|1.8e-24|ats:109751263|K02183 calmodulin | (RefSeq) LOC109751263; calmodulin-1-like	Signal transduction mechanisms	--	--	Molecular Function: calcium ion binding (GO:0005509);;	EF hand	--	uncharacterized protein C2845_PM03G13020 [Panicum miliaceum]
gene-C2845_PM12G00520	--	Function unknown	--	--	--	Protein BYPASS1-related	Protein ROH1 OS=Arabidopsis thaliana OX=3702 GN=ROH1 PE=1 SV=1	hypothetical protein C2845_PM12G00520 [Panicum miliaceum]
Panicum_miliaceum_newGene_14993	--	--	--	--	--	--	--	uncharacterized protein LOC8078178 isoform X2 [Sorghum bicolor]
Panicum_miliaceum_newGene_6593	--	--	--	--	--	--	--	hypothetical protein PAHAL_8G263100 [Panicum hallii]
gene-C2845_PM05G18330	--	Function unknown	--	--	--	--	--	hypothetical protein C2845_PM05G18330 [Panicum miliaceum]
gene-C2845_PM10G14960	K13029|5.3e-135|sita:101785891|K13029 4-hydroxyphenylacetaldehyde oxime monooxygenase [EC:1.14.14.37] | (RefSeq) 4-hydroxyphenylacetaldehyde oxime monooxygenase	Secondary metabolites biosynthesis, transport and catabolism	Secondary metabolites biosynthesis, transport and catabolism	Secondary metabolites biosynthesis, transport and catabolism;; Defense mechanisms	Molecular Function: monooxygenase activity (GO:0004497);; Molecular Function: iron ion binding (GO:0005506);; Molecular Function: oxidoreductase activity, acting on paired donors, with incorporation or reduction of molecular oxygen (GO:0016705);; Molecular Function: heme binding (GO:0020037);;	Cytochrome P450	4-hydroxyphenylacetaldehyde oxime monooxygenase OS=Sorghum bicolor OX=4558 GN=CYP71E1 PE=1 SV=1	4-hydroxyphenylacetaldehyde oxime monooxygenase-like [Panicum miliaceum]
Panicum_miliaceum_newGene_12661	K17604|7.22e-55|qsu:112025462|K17604 zinc finger SWIM domain-containing protein 3 | (RefSeq) protein FAR1-RELATED SEQUENCE 5-like	Function unknown	--	--	Cellular Component: nucleus (GO:0005634);; Biological Process: regulation of transcription, DNA-templated (GO:0006355);; Molecular Function: zinc ion binding (GO:0008270);;	MULE transposase domain	Protein FAR1-RELATED SEQUENCE 5 OS=Arabidopsis thaliana OX=3702 GN=FRS5 PE=1 SV=1	protein FAR1-RELATED SEQUENCE 5-like [Zea mays]
gene-C2845_PM04G29550	K03873|2.2e-31|egu:105049859|K03873 elongin-B | (RefSeq) uncharacterized protein LOC105049859 isoform X3	Transcription	Transcription	--	Molecular Function: protein binding (GO:0005515);;	Ubiquitin family	--	ubiquitin-like protein [Panicum miliaceum]
gene-C2845_PM11G31200	--	Function unknown	--	Lipid transport and metabolism	Molecular Function: molecular_function (GO:0003674);; Molecular Function: catalytic activity (GO:0003824);; Molecular Function: fatty acid synthase activity (GO:0004312);; Cellular Component: cellular_component (GO:0005575);; Cellular Component: intracellular (GO:0005622);; Cellular Component: cell (GO:0005623);; Cellular Component: cytoplasm (GO:0005737);; Cellular Component: chloroplast (GO:000…	Thioesterase superfamily	Acyl-acyl carrier protein thioesterase ATL4, chloroplastic OS=Arabidopsis thaliana OX=3702 GN=ALT4 PE=2 SV=1	uncharacterized protein C2845_PM11G31200 [Panicum miliaceum]
gene-C2845_PM04G18070	K16224|1.5e-23|ath:AT2G19190|K16224 senescence-induced receptor-like serine/threonine-protein kinase | (RefSeq) FRK1; FLG22-induced receptor-like kinase 1	--	General function prediction only	--	Molecular Function: kinase activity (GO:0016301);;	Malectin-like domain	Leucine-rich repeat receptor-like serine/threonine-protein kinase At2g14510 OS=Arabidopsis thaliana OX=3702 GN=At2g14510 PE=1 SV=1	putative leucine-rich repeat receptor-like serine/threonine-protein kinase [Panicum miliaceum]
gene-C2845_PM13G04700	--	Inorganic ion transport and metabolism	--	--	--	--	--	triadin-like [Panicum miliaceum]
gene-C2845_PM03G11120	--	Function unknown	--	--	--	Gibberellin regulated protein	--	uncharacterized protein C2845_PM03G11120 [Panicum miliaceum]
gene-C2845_PM02G01190	--	--	--	--	--	Protein of unknown function (DUF295)	--	putative F-box protein [Panicum miliaceum]
gene-C2845_PM09G07560	--	--	--	--	--	--	--	hypothetical protein C2845_PM09G07560 [Panicum miliaceum]
gene-C2845_PM05G25920	--	--	--	--	--	--	--	uncharacterized protein C2845_PM05G25920 [Panicum miliaceum]
gene-C2845_PM05G32870	K14847|2.2e-163|sbi:8080081|K14847 ribosome production factor 2 | (RefSeq) ribosome production factor 2 homolog	Translation, ribosomal structure and biogenesis	Translation, ribosomal structure and biogenesis	--	Biological Process: ribosomal large subunit assembly (GO:0000027);; Biological Process: maturation of LSU-rRNA (GO:0000470);; Molecular Function: rRNA binding (GO:0019843);;	Brix domain	Ribosome production factor 2 homolog OS=Oryza sativa subsp. japonica OX=39947 GN=Os01g0513800 PE=2 SV=1	hypothetical protein C2845_PM05G32870 [Panicum miliaceum]
gene-C2845_PM05G24400	K16279|0.0e+00|sita:101783881|K16279 E3 ubiquitin-protein ligase KEG [EC:2.7.11.1 2.3.2.27] | (RefSeq) E3 ubiquitin-protein ligase KEG	Signal transduction mechanisms	--	Signal transduction mechanisms	Molecular Function: protein kinase activity (GO:0004672);; Molecular Function: ATP binding (GO:0005524);; Molecular Function: metal ion binding (GO:0046872);;	Mind bomb SH3 repeat domain	E3 ubiquitin-protein ligase KEG OS=Arabidopsis thaliana OX=3702 GN=KEG PE=1 SV=2	E3 ubiquitin-protein ligase KEG [Panicum miliaceum]
gene-C2845_PM11G05650	K10866|0.0e+00|sita:101763296|K10866 DNA repair protein RAD50 [EC:3.6.-.-] | (RefSeq) DNA repair protein RAD50	Replication, recombination and repair	Replication, recombination and repair	--	Molecular Function: metal ion binding (GO:0046872);;	AAA domain	DNA repair protein RAD50 OS=Arabidopsis thaliana OX=3702 GN=RAD50 PE=1 SV=2	DNA repair protein RAD50 [Panicum miliaceum]
gene-C2845_PM16G17420	--	Function unknown	--	--	--	Uncharacterized conserved protein (DUF2358)	--	uncharacterized protein C2845_PM16G17420 [Panicum miliaceum]
gene-C2845_PM05G33810	--	Function unknown	--	--	--	--	F-box protein At4g18380 OS=Arabidopsis thaliana OX=3702 GN=At4g18380 PE=2 SV=1	F-box protein [Panicum miliaceum]
gene-C2845_PM14G05980	--	Function unknown	--	--	Molecular Function: protein binding (GO:0005515);;	F-box-like	--	F-box/kelch-repeat protein [Panicum miliaceum]
gene-C2845_PM02G42040	--	--	--	--	--	Protein of unknown function (DUF688)	--	uncharacterized protein C2845_PM02G42040 [Panicum miliaceum]
gene-C2845_PM01G42810	K19985|0.0e+00|sita:101783217|K19985 exocyst complex component 6 | (RefSeq) exocyst complex component SEC15A-like	Intracellular trafficking, secretion, and vesicular transport	Intracellular trafficking, secretion, and vesicular transport	--	Cellular Component: exocyst (GO:0000145);; Biological Process: vesicle docking involved in exocytosis (GO:0006904);;	Exocyst complex subunit Sec15-like	Exocyst complex component SEC15A OS=Arabidopsis thaliana OX=3702 GN=SEC15A PE=3 SV=2	exocyst complex component SEC15A-like [Panicum miliaceum]
gene-C2845_PM07G14670	K04354|7.5e-248|sita:101766110|K04354 serine/threonine-protein phosphatase 2A regulatory subunit B | (RefSeq) serine/threonine protein phosphatase 2A 55 kDa regulatory subunit B beta isoform isoform X1	Signal transduction mechanisms	Signal transduction mechanisms	--	Cellular Component: protein phosphatase type 2A complex (GO:0000159);; Molecular Function: protein phosphatase regulator activity (GO:0019888);;	WD domain, G-beta repeat	Serine/threonine protein phosphatase 2A 55 kDa regulatory subunit B beta isoform OS=Oryza sativa subsp. indica OX=39946 GN=OsI_006296 PE=2 SV=2	hypothetical protein C2845_PM07G14670 [Panicum miliaceum]
gene-C2845_PM04G24450	--	Function unknown	--	--	--	--	--	hypothetical protein C2845_PM04G24450 [Panicum miliaceum]
gene-C2845_PM13G06390	K12616|4.2e-91|bdi:100821137|K12616 enhancer of mRNA-decapping protein 4 | (RefSeq) uncharacterized protein LOC100821137 isoform X1	Signal transduction mechanisms	--		Molecular Function: protein serine/threonine kinase activity (GO:0004674);; Molecular Function: ATP binding (GO:0005524);;	Protein kinase domain	Cysteine-rich receptor-like protein kinase 10 OS=Arabidopsis thaliana OX=3702 GN=CRK10 PE=1 SV=3	cysteine-rich receptor-like protein kinase 10 isoform X5 [Panicum miliaceum]
gene-C2845_PM07G39930	--	Signal transduction mechanisms	--	--	Cellular Component: integral component of membrane (GO:0016021);;	Auxin canalisation	VAN3-binding protein OS=Arabidopsis thaliana OX=3702 GN=VAB PE=1 SV=1	VAN3-binding protein-like [Panicum miliaceum]
gene-C2845_PM11G02850	K20044|5.3e-227|ats:109735594|K20044 phosphatidylinositol-binding clathrin assembly protein | (RefSeq) LOC109735594; putative clathrin assembly protein At5g57200	--	Signal transduction mechanisms;; Intracellular trafficking, secretion, and vesicular transport	--	Molecular Function: 1-phosphatidylinositol binding (GO:0005545);; Cellular Component: clathrin-coated vesicle (GO:0030136);; Molecular Function: clathrin binding (GO:0030276);; Biological Process: clathrin coat assembly (GO:0048268);;	ANTH domain	Putative clathrin assembly protein At5g57200 OS=Arabidopsis thaliana OX=3702 GN=At5g57200 PE=3 SV=1	putative clathrin assembly protein [Panicum miliaceum]
gene-C2845_PM13G25650	K14490|1.2e-66|sita:101773981|K14490 histidine-containing phosphotransfer peotein | (RefSeq) histidine-containing phosphotransfer protein 1	Signal transduction mechanisms	Signal transduction mechanisms	--	Biological Process: phosphorelay signal transduction system (GO:0000160);;	Hpt domain	Histidine-containing phosphotransfer protein 1 OS=Oryza sativa subsp. japonica OX=39947 GN=AHP1 PE=2 SV=1	histidine-containing phosphotransfer protein 1-like [Panicum miliaceum]
gene-C2845_PM16G24150	K08150|5.8e-69|psom:113284099|K08150 MFS transporter, SP family, solute carrier family 2 (myo-inositol transporter), member 13 | (RefSeq) inositol transporter 1-like	Intracellular trafficking, secretion, and vesicular transport	General function prediction only	Carbohydrate transport and metabolism	Cellular Component: integral component of membrane (GO:0016021);; Molecular Function: transmembrane transporter activity (GO:0022857);;	Sugar (and other) transporter	Probable polyol transporter 4 OS=Arabidopsis thaliana OX=3702 GN=PLT4 PE=2 SV=1	putative polyol transporter 4 isoform X1 [Panicum miliaceum]
gene-C2845_PM05G03660	--	Function unknown	--	--	--	--	--	keratin, type II cytoskeletal 2 epidermal-like [Panicum miliaceum]
gene-C2845_PM07G10020	--	--	--	--	--	--	--	hypothetical protein C2845_PM07G10020 [Panicum miliaceum]
gene-C2845_PM09G21570	K14050|2.9e-199|sita:101764467|K14050 geranylgeranyl transferase type-2 subunit alpha [EC:2.5.1.60] | (RefSeq) geranylgeranyl transferase type-2 subunit alpha 1 isoform X1	Posttranslational modification, protein turnover, chaperones	Posttranslational modification, protein turnover, chaperones	--	Cellular Component: Rab-protein geranylgeranyltransferase complex (GO:0005968);; Biological Process: protein geranylgeranylation (GO:0018344);;	Leucine Rich repeats (2 copies)	Geranylgeranyl transferase type-2 subunit alpha 1 OS=Arabidopsis thaliana OX=3702 GN=RGTA1 PE=1 SV=1	hypothetical protein C2845_PM09G21570 [Panicum miliaceum]
gene-C2845_PMCG10023	K03046|0.0e+00|sita:19526770|K03046 DNA-directed RNA polymerase subunit beta' [EC:2.7.7.6] | (RefSeq) rpoC1, W841_p071; RNA polymerase beta	Transcription	--	Transcription	Molecular Function: magnesium ion binding (GO:0000287);; Molecular Function: DNA binding (GO:0003677);; Molecular Function: DNA-directed 5'-3' RNA polymerase activity (GO:0003899);; Biological Process: transcription, DNA-templated (GO:0006351);; Molecular Function: zinc ion binding (GO:0008270);; Cellular Component: chloroplast (GO:0009507);;	RNA polymerase Rpb1, domain 1	DNA-directed RNA polymerase subunit beta' OS=Sorghum bicolor OX=4558 GN=rpoC1 PE=3 SV=1	RNA polymerase beta [Panicum miliaceum]
gene-C2845_PM15G05380	K01183|6.5e-196|sita:101782620|K01183 chitinase [EC:3.2.1.14] | (RefSeq) probable chitinase 10 isoform X1	Carbohydrate transport and metabolism	Carbohydrate transport and metabolism	Carbohydrate transport and metabolism	Biological Process: carbohydrate metabolic process (GO:0005975);; Molecular Function: chitin binding (GO:0008061);;	Glycosyl hydrolases family 18	Class V chitinase OS=Arabidopsis thaliana OX=3702 GN=ChiC PE=1 SV=1	hypothetical protein C2845_PM15G05380 [Panicum miliaceum]
gene-C2845_PM03G05860	--	--	--	--	--	--	--	hypothetical protein C2845_PM03G05860 [Panicum miliaceum]
gene-C2845_PM09G13140	--	--	--	--	--	--	--	hypothetical protein C2845_PM09G13140 [Panicum miliaceum]
gene-C2845_PM17G11190	K14379|5.2e-144|sita:101782380|K14379 tartrate-resistant acid phosphatase type 5 [EC:3.1.3.2] | (RefSeq) purple acid phosphatase 3	Posttranslational modification, protein turnover, chaperones	Posttranslational modification, protein turnover, chaperones	Signal transduction mechanisms	Molecular Function: acid phosphatase activity (GO:0003993);; Molecular Function: metal ion binding (GO:0046872);;	Calcineurin-like phosphoesterase	Purple acid phosphatase 4 OS=Arabidopsis thaliana OX=3702 GN=PAP4 PE=2 SV=1	purple acid phosphatase 3-like [Panicum miliaceum]
gene-C2845_PM10G04380	K01193|1.2e-08|ats:109747879|K01193 beta-fructofuranosidase [EC:3.2.1.26] | (RefSeq) LOC109747879; beta-fructofuranosidase, insoluble isoenzyme 3-like	Function unknown	--	--	Cellular Component: integral component of membrane (GO:0016021);;	Plant protein of unknown function	Putative UPF0481 protein At3g02645 OS=Arabidopsis thaliana OX=3702 GN=At3g02645 PE=3 SV=1	putative UPF0481 protein [Panicum miliaceum]
gene-C2845_PM06G04900	--	Carbohydrate transport and metabolism	Carbohydrate transport and metabolism	--	Cellular Component: Golgi membrane (GO:0000139);; Biological Process: protein glycosylation (GO:0006486);; Cellular Component: integral component of membrane (GO:0016021);; Molecular Function: transferase activity, transferring glycosyl groups (GO:0016757);;	--	Probable beta-1,3-galactosyltransferase 12 OS=Arabidopsis thaliana OX=3702 GN=B3GALT12 PE=2 SV=1	putative beta-1,3-galactosyltransferase 12 [Panicum miliaceum]
Panicum_miliaceum_newGene_1386	--	--	--	--	--	--	--	uncharacterized protein LOC117840411 [Setaria viridis]
gene-C2845_PM02G22160	--	Function unknown	--	--	Cellular Component: integral component of membrane (GO:0016021);;	Plant protein of unknown function	Putative UPF0481 protein At3g02645 OS=Arabidopsis thaliana OX=3702 GN=At3g02645 PE=3 SV=1	putative UPF0481 protein [Panicum miliaceum]
Panicum_miliaceum_newGene_6128	--	Signal transduction mechanisms	--	--	Molecular Function: protein tyrosine phosphatase activity (GO:0004725);;	--	--	unnamed protein product [Digitaria exilis]
gene-C2845_PM09G22820	K14816|1.5e-215|sita:101781480|K14816 pre-60S factor REI1 | (RefSeq) cytoplasmic 60S subunit biogenesis factor REI1 homolog 1	Function unknown	General function prediction only	--	Molecular Function: molecular_function (GO:0003674);; Molecular Function: transcription factor activity, sequence-specific DNA binding (GO:0003700);; Cellular Component: cellular_component (GO:0005575);; Cellular Component: intracellular (GO:0005622);; Cellular Component: cell (GO:0005623);; Cellular Component: cytoplasm (GO:0005737);; Cellular Component: cytosol (GO:0005829);; Cellular Component…	C2H2 type zinc-finger (2 copies)	Cytoplasmic 60S subunit biogenesis factor REI1 homolog 1 OS=Arabidopsis thaliana OX=3702 GN=REIL1 PE=1 SV=1	hypothetical protein C2845_PM09G22820 [Panicum miliaceum]
gene-C2845_PM06G12450	K20280|5.0e-08|gra:105804736|K20280 trafficking protein particle complex subunit 5 | (RefSeq) leukotriene A-4 hydrolase homolog	--	--	--	--	--	--	uncharacterized protein C2845_PM06G12450 [Panicum miliaceum]
gene-C2845_PM04G05960	K05658|9.0e-23|cpep:111781709|K05658 ATP-binding cassette, subfamily B (MDR/TAP), member 1 [EC:7.6.2.2] | (RefSeq) uncharacterized protein LOC111781709	Secondary metabolites biosynthesis, transport and catabolism	Secondary metabolites biosynthesis, transport and catabolism;; General function prediction only	Secondary metabolites biosynthesis, transport and catabolism	--	non-haem dioxygenase in morphine synthesis N-terminal	S-norcoclaurine synthase 1 OS=Coptis japonica OX=3442 GN=NCS1 PE=1 SV=1	hypothetical protein C2845_PM04G05960 [Panicum miliaceum]
gene-C2845_PM02G44970	K02930|1.3e-215|sita:101769860|K02930 large subunit ribosomal protein L4e | (RefSeq) 60S ribosomal protein L4-1	Translation, ribosomal structure and biogenesis	RNA processing and modification	Translation, ribosomal structure and biogenesis	Molecular Function: structural constituent of ribosome (GO:0003735);; Cellular Component: ribosome (GO:0005840);; Biological Process: translation (GO:0006412);;	Ribosomal protein L4/L1 family	60S ribosomal protein L4-1 OS=Arabidopsis thaliana OX=3702 GN=RPL4A PE=1 SV=1	60S ribosomal protein L4 [Panicum miliaceum]
gene-C2845_PM08G25200	K11793|1.2e-164|osa:4339355|K11793 cereblon | (RefSeq) protein cereblon isoform X1	Function unknown	General function prediction only	Function unknown	Molecular Function: metal ion binding (GO:0046872);;	ATP-dependent protease La (LON) substrate-binding domain	--	uncharacterized protein C2845_PM08G25200 [Panicum miliaceum]
gene-C2845_PM08G00960	K15119|6.3e-67|sita:101757979|K15119 solute carrier family 25, member 39/40 | (RefSeq) mitochondrial carrier protein MTM1 isoform X1	Energy production and conversion	Energy production and conversion	--	Cellular Component: integral component of membrane (GO:0016021);;	Mitochondrial carrier protein	Mitochondrial carrier protein MTM1 OS=Arabidopsis thaliana OX=3702 GN=MTM1 PE=2 SV=1	mitochondrial carrier protein MTM1-like isoform X2 [Panicum miliaceum]
gene-C2845_PM18G08020	K18999|0.0e+00|sbi:8083123|K18999 RNA polymerase II C-terminal domain phosphatase-like 3/4 [EC:3.1.3.16] | (RefSeq) RNA polymerase II C-terminal domain phosphatase-like 3	Transcription	Transcription	--	Cellular Component: nucleus (GO:0005634);; Molecular Function: CTD phosphatase activity (GO:0008420);; Biological Process: dephosphorylation of RNA polymerase II C-terminal domain (GO:0070940);;	NLI interacting factor-like phosphatase	RNA polymerase II C-terminal domain phosphatase-like 3 OS=Arabidopsis thaliana OX=3702 GN=CPL3 PE=1 SV=2	hypothetical protein C2845_PM18G08020 [Panicum miliaceum]
gene-C2845_PM01G48420	K23872|1.5e-139|egu:105043413|K23872 putative homogalacturonan methyltransferase [EC:2.1.1.-] | (RefSeq) probable methyltransferase PMT13 isoform X1	Function unknown	--	Coenzyme transport and metabolism	Molecular Function: methyltransferase activity (GO:0008168);; Cellular Component: integral component of membrane (GO:0016021);; Biological Process: methylation (GO:0032259);;	Putative S-adenosyl-L-methionine-dependent methyltransferase	Probable methyltransferase PMT21 OS=Arabidopsis thaliana OX=3702 GN=ERD3 PE=2 SV=1	putative methyltransferase PMT21 [Panicum miliaceum]
gene-C2845_PM12G18480	--	Function unknown	--	--	--	Probable lipid transfer	--	uncharacterized protein C2845_PM12G18480 [Panicum miliaceum]
gene-C2845_PM07G36980	K13993|7.2e-81|sita:101773385|K13993 HSP20 family protein | (RefSeq) 17.5 kDa class II heat shock protein	Posttranslational modification, protein turnover, chaperones	Posttranslational modification, protein turnover, chaperones	Posttranslational modification, protein turnover, chaperones	Cellular Component: cellular_component (GO:0005575);; Cellular Component: intracellular (GO:0005622);; Cellular Component: cell (GO:0005623);; Cellular Component: cytoplasm (GO:0005737);; Biological Process: response to stress (GO:0006950);; Biological Process: biological_process (GO:0008150);; Biological Process: response to temperature stimulus (GO:0009266);; Biological Process: response to hea…	Hsp20/alpha crystallin family	17.5 kDa class II heat shock protein OS=Zea mays OX=4577 PE=2 SV=1	small heat shock protein HSP17.8 [Panicum miliaceum]
gene-C2845_PM03G28160	K01892|2.8e-229|sita:101783293|K01892 histidyl-tRNA synthetase [EC:6.1.1.21] | (RefSeq) histidine--tRNA ligase, chloroplastic/mitochondrial	Translation, ribosomal structure and biogenesis	Translation, ribosomal structure and biogenesis	Translation, ribosomal structure and biogenesis	Cellular Component: cytoplasm (GO:0005737);;	Histidyl-tRNA synthetase	Histidine--tRNA ligase, chloroplastic/mitochondrial OS=Arabidopsis thaliana OX=3702 GN=At3g46100 PE=2 SV=1	hypothetical protein C2845_PM03G28160 [Panicum miliaceum]
gene-C2845_PM14G11740	K12449|1.9e-228|sita:101759361|K12449 UDP-apiose/xylose synthase | (RefSeq) UDP-D-apiose/UDP-D-xylose synthase	--	Carbohydrate transport and metabolism;; Cell wall/membrane/envelope biogenesis	Cell wall/membrane/envelope biogenesis	Molecular Function: catalytic activity (GO:0003824);;	NAD dependent epimerase/dehydratase family	UDP-D-apiose/UDP-D-xylose synthase OS=Oryza sativa subsp. japonica OX=39947 GN=Os01g0969100 PE=2 SV=1	UDP-D-apiose/UDP-D-xylose synthase [Panicum miliaceum]
gene-C2845_PM08G12940	K22913|2.3e-30|dcr:108196069|K22913 phosphatidylinositol 3,5-bisphosphate 5-phosphatase [EC:3.1.3.-] | (RefSeq) phosphoinositide phosphatase SAC2-like isoform X1	Lipid transport and metabolism	Lipid transport and metabolism	--	Molecular Function: phosphoric ester hydrolase activity (GO:0042578);;	SacI homology domain	Probable phosphoinositide phosphatase SAC9 OS=Arabidopsis thaliana OX=3702 GN=SAC9 PE=1 SV=1	putative phosphoinositide phosphatase SAC9 [Panicum miliaceum]
gene-C2845_PM12G07050	K20771|8.8e-288|sita:101768158|K20771 carlactone C-19 oxidase [EC:1.14.-.-] | (RefSeq) cytochrome P450 711A1	Secondary metabolites biosynthesis, transport and catabolism	Secondary metabolites biosynthesis, transport and catabolism	Secondary metabolites biosynthesis, transport and catabolism;; Defense mechanisms	Molecular Function: monooxygenase activity (GO:0004497);; Molecular Function: iron ion binding (GO:0005506);; Cellular Component: integral component of membrane (GO:0016021);; Molecular Function: oxidoreductase activity, acting on paired donors, with incorporation or reduction of molecular oxygen (GO:0016705);; Molecular Function: heme binding (GO:0020037);;	Cytochrome P450	Cytochrome P450 711A1 OS=Arabidopsis thaliana OX=3702 GN=CYP711A1 PE=2 SV=1	hypothetical protein C2845_PM12G07050 [Panicum miliaceum]
gene-C2845_PM03G28320	K10871|7.5e-88|sbi:8073101|K10871 RAD51-like protein 3 | (RefSeq) DNA repair protein RAD51 homolog 4 isoform X1	Replication, recombination and repair	Replication, recombination and repair	--	Molecular Function: DNA binding (GO:0003677);; Molecular Function: ATP binding (GO:0005524);; Biological Process: DNA repair (GO:0006281);; Molecular Function: DNA-dependent ATPase activity (GO:0008094);;	Rad51	DNA repair protein RAD51 homolog 4 OS=Arabidopsis thaliana OX=3702 GN=RAD51D PE=2 SV=2	hypothetical protein C2845_PM03G28320 [Panicum miliaceum]
Panicum_miliaceum_newGene_16503	K10523|2.62e-79|obr:107305228|K10523 speckle-type POZ protein | (RefSeq) uncharacterized LOC107305228	Replication, recombination and repair	--	--	--	--	--	putative retrotransposon gag protein [Panicum miliaceum]
gene-C2845_PM10G16620	K06001|1.2e-267|sita:101784449|K06001 tryptophan synthase beta chain [EC:4.2.1.20] | (RefSeq) uncharacterized protein LOC101784449 isoform X1	Amino acid transport and metabolism	Amino acid transport and metabolism	Amino acid transport and metabolism	Molecular Function: tryptophan synthase activity (GO:0004834);; Molecular Function: pyridoxal phosphate binding (GO:0030170);;	Pyridoxal-phosphate dependent enzyme	--	tryptophan synthase beta chain 2 isoform X1 [Panicum miliaceum]
gene-C2845_PM05G28680	K08065|1.1e-66|sita:101782383|K08065 nuclear transcription Y subunit beta | (RefSeq) nuclear transcription factor Y subunit B-4	Chromatin structure and dynamics	Transcription	--	Cellular Component: nucleus (GO:0005634);; Biological Process: regulation of transcription, DNA-templated (GO:0006355);; Molecular Function: sequence-specific DNA binding (GO:0043565);; Molecular Function: protein heterodimerization activity (GO:0046982);;	Histone-like transcription factor (CBF/NF-Y) and archaeal histone	Nuclear transcription factor Y subunit B-4 OS=Oryza sativa subsp. japonica OX=39947 GN=NFYB4 PE=2 SV=2	nuclear transcription factor Y subunit B-4-like [Panicum miliaceum]
gene-C2845_PM06G28400	K22418|1.1e-151|sita:101781183|K22418 11beta/17beta-hydroxysteroid dehydrogenase [EC:1.1.1.146 1.1.1.-] | (RefSeq) 11-beta-hydroxysteroid dehydrogenase 1B	Secondary metabolites biosynthesis, transport and catabolism	Secondary metabolites biosynthesis, transport and catabolism	General function prediction only	Cellular Component: integral component of membrane (GO:0016021);;	short chain dehydrogenase	11-beta-hydroxysteroid dehydrogenase A OS=Arachis hypogaea OX=3818 GN=STO-A PE=1 SV=1	11-beta-hydroxysteroid dehydrogenase 1B-like [Panicum miliaceum]
gene-C2845_PM01G34080	K13464|6.1e-11|zma:100283151|K13464 jasmonate ZIM domain-containing protein | (RefSeq) ZIM motif family protein	Transcription	--	--	--	tify domain	Protein TIFY 11b OS=Oryza sativa subsp. japonica OX=39947 GN=TIFY11B PE=1 SV=1	hypothetical protein C2845_PM01G34080 [Panicum miliaceum]
gene-C2845_PM03G08840	K00889|5.2e-45|dcr:108218789|K00889 1-phosphatidylinositol-4-phosphate 5-kinase [EC:2.7.1.68] | (RefSeq) phosphatidylinositol 4-phosphate 5-kinase 6-like	Function unknown	General function prediction only	--	Cellular Component: integral component of membrane (GO:0016021);;	Ankyrin repeats (3 copies)	Protein ACCELERATED CELL DEATH 6 OS=Arabidopsis thaliana OX=3702 GN=ACD6 PE=1 SV=1	protein ACCELERATED CELL DEATH 6-like isoform X1 [Panicum miliaceum]
gene-C2845_PM02G12620	K14572|0.0e+00|sita:101765254|K14572 midasin | (RefSeq) midasin isoform X2	Function unknown	General function prediction only	Translation, ribosomal structure and biogenesis	Biological Process: ribosomal large subunit assembly (GO:0000027);; Molecular Function: ATP binding (GO:0005524);; Cellular Component: nucleus (GO:0005634);; Molecular Function: ATPase activity (GO:0016887);;	AAA domain (dynein-related subfamily)	Midasin OS=Arabidopsis thaliana OX=3702 GN=MDN1 PE=1 SV=1	hypothetical protein C2845_PM02G12620 [Panicum miliaceum]
gene-C2845_PM18G03760	K14493|2.4e-57|mus:104000617|K14493 gibberellin receptor GID1 [EC:3.-.-.-] | (RefSeq) gibberellin receptor GID1C-like isoform X2	Defense mechanisms	Defense mechanisms	Lipid transport and metabolism	Molecular Function: hydrolase activity (GO:0016787);;	alpha/beta hydrolase fold	Probable carboxylesterase 18 OS=Arabidopsis thaliana OX=3702 GN=CXE18 PE=1 SV=1	putative carboxylesterase 18 [Panicum miliaceum]
gene-C2845_PM02G12740	--	--	--	--	--	--	--	putative glycine-rich cell wall structural protein 1 [Panicum miliaceum]
gene-C2845_PM04G17010	K05294|0.0e+00|sita:101758850|K05294 GPI inositol-deacylase [EC:3.-.-.-] | (RefSeq) uncharacterized protein LOC101758850 isoform X1	Intracellular trafficking, secretion, and vesicular transport	Intracellular trafficking, secretion, and vesicular transport	--	Cellular Component: endoplasmic reticulum membrane (GO:0005789);; Biological Process: protein transport (GO:0015031);; Cellular Component: integral component of membrane (GO:0016021);; Molecular Function: hydrolase activity, acting on ester bonds (GO:0016788);;	PGAP1-like protein	--	uncharacterized protein C2845_PM04G17010 [Panicum miliaceum]
gene-C2845_PM06G31710	K22640|4.9e-103|sbi:8081145|K22640 trimethyltridecatetraene synthase [EC:1.14.14.58] | (RefSeq) flavonoid 3'-monooxygenase	Secondary metabolites biosynthesis, transport and catabolism	Secondary metabolites biosynthesis, transport and catabolism	Secondary metabolites biosynthesis, transport and catabolism;; Defense mechanisms	Molecular Function: monooxygenase activity (GO:0004497);; Molecular Function: iron ion binding (GO:0005506);; Molecular Function: oxidoreductase activity, acting on paired donors, with incorporation or reduction of molecular oxygen (GO:0016705);; Molecular Function: heme binding (GO:0020037);;	Cytochrome P450	Trimethyltridecatetraene synthase OS=Zea mays OX=4577 GN=CYP92C6 PE=1 SV=1	flavonoid 3' [Panicum miliaceum]
gene-C2845_PM15G18310	K00021|3.3e-226|sita:101754923|K00021 hydroxymethylglutaryl-CoA reductase (NADPH) [EC:1.1.1.34] | (RefSeq) 3-hydroxy-3-methylglutaryl-coenzyme A reductase	Lipid transport and metabolism	Lipid transport and metabolism	Lipid transport and metabolism	Molecular Function: hydroxymethylglutaryl-CoA reductase (NADPH) activity (GO:0004420);; Cellular Component: endoplasmic reticulum membrane (GO:0005789);; Biological Process: isoprenoid biosynthetic process (GO:0008299);; Biological Process: coenzyme A metabolic process (GO:0015936);;	Hydroxymethylglutaryl-coenzyme A reductase	3-hydroxy-3-methylglutaryl-coenzyme A reductase 3 OS=Oryza sativa subsp. japonica OX=39947 GN=HMG3 PE=2 SV=2	hypothetical protein GQ55_6G251600 [Panicum hallii var. hallii]
gene-C2845_PM13G09610	--	Function unknown	General function prediction only	--	Biological Process: defense response to fungus (GO:0050832);;	ENT domain	Protein EMSY-LIKE 3 OS=Arabidopsis thaliana OX=3702 GN=EML3 PE=1 SV=1	hypothetical protein C2845_PM13G09610 [Panicum miliaceum]
gene-C2845_PM11G04210	--	--	--	--	--	--	Protein CASPARIAN STRIP INTEGRITY FACTOR 1 OS=Arabidopsis thaliana OX=3702 GN=CIF1 PE=1 SV=1	uncharacterized protein C2845_PM11G04210 [Panicum miliaceum]
gene-C2845_PM10G03390	K00703|0.0e+00|sita:101758779|K00703 starch synthase [EC:2.4.1.21] | (RefSeq) soluble starch synthase 1, chloroplastic/amyloplastic	Coenzyme transport and metabolism	--	Carbohydrate transport and metabolism	Molecular Function: glycogen (starch) synthase activity (GO:0004373);; Cellular Component: amyloplast (GO:0009501);; Cellular Component: chloroplast (GO:0009507);; Biological Process: starch biosynthetic process (GO:0019252);;	Starch synthase catalytic domain	Starch synthase 1, chloroplastic/amyloplastic OS=Triticum aestivum OX=4565 GN=WSSI-2 PE=2 SV=2	soluble starch synthase 1, chloroplastic/amyloplastic [Panicum miliaceum]
gene-C2845_PM03G04280	K12130|2.9e-297|sita:101766989|K12130 pseudo-response regulator 5 | (RefSeq) two-component response regulator-like PRR95 isoform X1	Transcription	Transcription	Signal transduction mechanisms	Biological Process: phosphorelay signal transduction system (GO:0000160);;	Response regulator receiver domain	Two-component response regulator-like PRR95 OS=Oryza sativa subsp. japonica OX=39947 GN=PRR95 PE=2 SV=1	hypothetical protein C2845_PM03G04280 [Panicum miliaceum]
Panicum_miliaceum_newGene_17055	--	Function unknown	--	--	--	--	--	unnamed protein product [Triticum turgidum subsp. durum]
gene-C2845_PM01G16530	--	--	--	--	--	--	--	hypothetical protein C2845_PM01G16530 [Panicum miliaceum]
gene-C2845_PM12G10880	K13437|4.8e-22|osa:107276510|K13437 receptor kinase-like protein | (RefSeq) probable LRR receptor-like serine/threonine-protein kinase At3g47570	Signal transduction mechanisms	--	--	Cellular Component: integral component of membrane (GO:0016021);; Molecular Function: kinase activity (GO:0016301);;	Leucine rich repeat	Receptor kinase-like protein Xa21 OS=Oryza sativa subsp. indica OX=39946 GN=XA21 PE=1 SV=1	putative LRR receptor-like serine/threonine-protein kinase [Panicum miliaceum]
gene-C2845_PM10G02470	K21383|2.6e-30|sind:105162663|K21383 anthocyanidin 3-O-glucoside 6''-O-acyltransferase [EC:2.3.1.215] | (RefSeq) anthocyanidin 3-O-glucoside 6''-O-acyltransferase-like	Carbohydrate transport and metabolism	--	--	Molecular Function: transferase activity, transferring acyl groups other than amino-acyl groups (GO:0016747);;	Transferase family	Hydroxycinnamoyltransferase 4 OS=Oryza sativa subsp. japonica OX=39947 GN=HCT4 PE=1 SV=1	hypothetical protein C2845_PM10G02470 [Panicum miliaceum]
gene-C2845_PM17G11740	--	--	--	--	--	--	--	hypothetical protein C2845_PM17G11740 [Panicum miliaceum]
gene-C2845_PM05G29090	K10753|6.0e-103|sita:101770510|K10753 histone chaperone ASF1 | (RefSeq) histone chaperone ASF1B isoform X1	--	Transcription;; Chromatin structure and dynamics	--	Cellular Component: nucleus (GO:0005634);; Biological Process: chromatin assembly or disassembly (GO:0006333);;	ASF1 like histone chaperone	Histone chaperone ASF1B OS=Arabidopsis thaliana OX=3702 GN=ASF1B PE=1 SV=1	histone chaperone ASF1B-like [Panicum miliaceum]
gene-C2845_PMPSC004483	K14484|4.4e-87|sita:101775267|K14484 auxin-responsive protein IAA | (RefSeq) auxin-responsive protein IAA23	Transcription	--	--	Cellular Component: nucleus (GO:0005634);; Biological Process: regulation of transcription, DNA-templated (GO:0006355);; Biological Process: auxin-activated signaling pathway (GO:0009734);;	AUX/IAA family	Auxin-responsive protein IAA23 OS=Oryza sativa subsp. japonica OX=39947 GN=IAA23 PE=2 SV=1	hypothetical protein C2845_PMPSC004483 [Panicum miliaceum]
gene-C2845_PM11G28890	K09843|2.0e-261|sita:101782596|K09843 (+)-abscisic acid 8'-hydroxylase [EC:1.14.14.137] | (RefSeq) abscisic acid 8'-hydroxylase 1	Secondary metabolites biosynthesis, transport and catabolism	Secondary metabolites biosynthesis, transport and catabolism;; Lipid transport and metabolism	Secondary metabolites biosynthesis, transport and catabolism;; Defense mechanisms	Molecular Function: monooxygenase activity (GO:0004497);; Molecular Function: iron ion binding (GO:0005506);; Molecular Function: oxidoreductase activity, acting on paired donors, with incorporation or reduction of molecular oxygen (GO:0016705);; Molecular Function: heme binding (GO:0020037);;	Cytochrome P450	Abscisic acid 8'-hydroxylase 1 OS=Oryza sativa subsp. indica OX=39946 GN=CYP707A5 PE=2 SV=1	abscisic acid 8' [Panicum miliaceum]
gene-C2845_PM18G00510	--	Function unknown	--	--	Molecular Function: nucleic acid binding (GO:0003676);;	R3H-associated N-terminal domain	--	R3H domain-containing protein 4-like [Panicum miliaceum]
gene-C2845_PM12G05270	K09286|1.3e-79|sita:101765573|K09286 EREBP-like factor | (RefSeq) ethylene-responsive transcription factor 3-like	Transcription	--	--	Molecular Function: DNA binding (GO:0003677);; Molecular Function: transcription factor activity, sequence-specific DNA binding (GO:0003700);; Cellular Component: nucleus (GO:0005634);;	AP2 domain	Ethylene-responsive transcription factor 3 OS=Nicotiana tabacum OX=4097 GN=ERF3 PE=2 SV=1	ethylene-responsive transcription factor 3-like [Panicum miliaceum]
gene-C2845_PM04G23080	K19761|1.8e-61|sita:101761962|K19761 gamma-glutamylaminecyclotransferase [EC:2.3.2.-] | (RefSeq) putative gamma-glutamylcyclotransferase At3g02910	Function unknown	--	--	Molecular Function: transferase activity (GO:0016740);;	Gamma-glutamyl cyclotransferase, AIG2-like	--	putative gamma-glutamylcyclotransferase [Panicum miliaceum]
gene-C2845_PM06G04740	K15601|7.0e-131|sita:101773812|K15601 [histone H3]-dimethyl-L-lysine9 demethylase [EC:1.14.11.65] | (RefSeq) lysine-specific demethylase JMJ25	Transcription	Transcription	--	Cellular Component: chromatin (GO:0000785);; Molecular Function: transcription regulatory region sequence-specific DNA binding (GO:0000976);; Molecular Function: regulatory region nucleic acid binding (GO:0001067);; Molecular Function: molecular_function (GO:0003674);; Molecular Function: nucleic acid binding (GO:0003676);; Molecular Function: DNA binding (GO:0003677);; Molecular Function: chroma…	--	Lysine-specific demethylase JMJ25 OS=Arabidopsis thaliana OX=3702 GN=JMJ25 PE=1 SV=1	hypothetical protein C2845_PM06G04740 [Panicum miliaceum]
gene-C2845_PM02G24060	--	--	--	--	--	--	--	uncharacterized protein C2845_PM02G24060 [Panicum miliaceum]
gene-C2845_PM14G15290	K00521|1.0e-48|cmos:111447866|K00521 ferric-chelate reductase [EC:1.16.1.7] | (RefSeq) ferric reduction oxidase 7, chloroplastic-like	Transcription	--	--	Molecular Function: DNA binding (GO:0003677);; Cellular Component: nucleus (GO:0005634);; Biological Process: regulation of transcription, DNA-templated (GO:0006355);;	No apical meristem (NAM) protein	Protein FEZ OS=Arabidopsis thaliana OX=3702 GN=FEZ PE=2 SV=1	protein FEZ-like [Panicum miliaceum]
gene-C2845_PM05G27070	--	--	--	--	--	HSA	Chromatin modification-related protein EAF1 B OS=Arabidopsis thaliana OX=3702 GN=EAF1B PE=1 SV=1	chromatin modification-related protein EAF1 B-like isoform X4 [Panicum miliaceum]
gene-C2845_PM16G21780	K05016|1.9e-200|zma:100191503|K05016 chloride channel 7 | (RefSeq) putative chloride channel-like protein CLC-g	Inorganic ion transport and metabolism	Inorganic ion transport and metabolism	Signal transduction mechanisms	Molecular Function: voltage-gated chloride channel activity (GO:0005247);; Cellular Component: integral component of membrane (GO:0016021);;	Voltage gated chloride channel	Putative chloride channel-like protein CLC-g OS=Arabidopsis thaliana OX=3702 GN=CLC-G PE=1 SV=2	hypothetical protein C2845_PM16G21780 [Panicum miliaceum]
gene-C2845_PM15G21290	--	--	--	--	--	--	--	uncharacterized protein C2845_PM15G21290 [Panicum miliaceum]
gene-C2845_PM05G10520	--	--	--	--	--	--	--	hypothetical protein C2845_PM05G10520 [Panicum miliaceum]
gene-C2845_PM03G30320	--	--	--	--	--	--	--	hypothetical protein C2845_PM03G30320 [Panicum miliaceum]
gene-C2845_PM02G30490	K00966|1.5e-181|sita:101765546|K00966 mannose-1-phosphate guanylyltransferase [EC:2.7.7.13] | (RefSeq) probable mannose-1-phosphate guanylyltransferase 1	Cell wall/membrane/envelope biogenesis	Cell wall/membrane/envelope biogenesis	Translation, ribosomal structure and biogenesis;; Cell wall/membrane/envelope biogenesis	Biological Process: biosynthetic process (GO:0009058);; Molecular Function: nucleotidyltransferase activity (GO:0016779);;	Nucleotidyl transferase	Probable mannose-1-phosphate guanylyltransferase 1 OS=Oryza sativa subsp. japonica OX=39947 GN=Os03g0268400 PE=2 SV=1	putative mannose-1-phosphate guanylyltransferase 1 [Panicum miliaceum]
gene-C2845_PM04G30790	--	Function unknown	General function prediction only	--	Molecular Function: metal ion binding (GO:0046872);;	Yippee zinc-binding/DNA-binding /Mis18, centromere assembly	Putative yippee-like protein Os10g0369500 OS=Oryza sativa subsp. japonica OX=39947 GN=Os10g0369500 PE=3 SV=1	putative yippee-like protein [Panicum miliaceum]
gene-C2845_PM02G27320	K13157|1.4e-225|sita:101779063|K13157 U11/U12 small nuclear ribonucleoprotein 65 kDa protein | (RefSeq) U11/U12 small nuclear ribonucleoprotein 65 kDa protein	RNA processing and modification	RNA processing and modification	--	Molecular Function: RNA binding (GO:0003723);;	RNA recognition motif. (a.k.a. RRM, RBD, or RNP domain)	U11/U12 small nuclear ribonucleoprotein 65 kDa protein OS=Arabidopsis thaliana OX=3702 GN=SNRNP65 PE=1 SV=1	U11/U12 small nuclear ribonucleoprotein 65 kDa protein [Panicum miliaceum]
gene-C2845_PM09G19190	--	--	--	--	--	--	--	hypothetical protein C2845_PM09G19190 [Panicum miliaceum]
gene-C2845_PM05G15230	K00794|1.4e-54|sbi:8079602|K00794 6,7-dimethyl-8-ribityllumazine synthase [EC:2.5.1.78] | (RefSeq) 6,7-dimethyl-8-ribityllumazine synthase, chloroplastic	Coenzyme transport and metabolism	Coenzyme transport and metabolism	Coenzyme transport and metabolism	Molecular Function: 6,7-dimethyl-8-ribityllumazine synthase activity (GO:0000906);; Biological Process: riboflavin biosynthetic process (GO:0009231);; Cellular Component: riboflavin synthase complex (GO:0009349);;	6,7-dimethyl-8-ribityllumazine synthase	6,7-dimethyl-8-ribityllumazine synthase, chloroplastic OS=Arabidopsis thaliana OX=3702 GN=At2g44050 PE=1 SV=1	hypothetical protein C2845_PM05G15230 [Panicum miliaceum]
Panicum_miliaceum_newGene_13377	--	--	--	--	--	--	--	hypothetical protein E2562_024931 [Oryza meyeriana var. granulata]
gene-C2845_PM06G29050	--	--	--	--	--	--	--	hypothetical protein C2845_PM06G29050 [Panicum miliaceum]
gene-C2845_PM11G03990	K13420|1.3e-08|nsy:104229757|K13420 LRR receptor-like serine/threonine-protein kinase FLS2 [EC:2.7.11.1] | (RefSeq) probable LRR receptor-like serine/threonine-protein kinase At3g47570	Signal transduction mechanisms	--	--	Cellular Component: integral component of membrane (GO:0016021);;	Leucine rich repeat	--	hypothetical protein C2845_PM11G03990 [Panicum miliaceum]
gene-C2845_PM03G13240	K21596|0.0e+00|sita:101785318|K21596 calmodulin-binding transcription activator | (RefSeq) calmodulin-binding transcription activator 3	Energy production and conversion	Function unknown	--	Molecular Function: DNA binding (GO:0003677);;	CG-1 domain	Calmodulin-binding transcription activator 3 OS=Arabidopsis thaliana OX=3702 GN=CAMTA3 PE=1 SV=1	calmodulin-binding transcription activator 3-like [Panicum miliaceum]
Panicum_miliaceum_newGene_11370	--	Replication, recombination and repair	--	--	Molecular Function: nucleic acid binding (GO:0003676);; Molecular Function: zinc ion binding (GO:0008270);;	--	--	gag-pol polyprotein [Panicum miliaceum]
gene-C2845_PM15G07710	--	--	--	--	--	--	--	hypothetical protein C2845_PM15G07710 [Panicum miliaceum]
gene-C2845_PM09G04580	--	Function unknown	--	Inorganic ion transport and metabolism	Cellular Component: integral component of membrane (GO:0016021);; Molecular Function: transmembrane transporter activity (GO:0022857);;	Nodulin-like	--	protein NUCLEAR FUSION DEFECTIVE 4-like [Panicum miliaceum]
gene-C2845_PM04G21660	--	Function unknown	--	--	Cellular Component: integral component of membrane (GO:0016021);;	Protein of unknown function (DUF2499)	--	hypothetical protein C2845_PM04G21660 [Panicum miliaceum]
gene-C2845_PM03G02290	K15326|3.0e-81|sita:101783993|K15326 tRNA-splicing endonuclease subunit Sen54 | (RefSeq) uncharacterized protein LOC101783993 isoform X2	Translation, ribosomal structure and biogenesis	--	--	--	tRNA-splicing endonuclease subunit sen54 N-term	--	uncharacterized protein C2845_PM03G02290 [Panicum miliaceum]
gene-C2845_PM07G06960	K09580|1.2e-54|sita:101777615|K09580 protein disulfide-isomerase A1 [EC:5.3.4.1] | (RefSeq) protein disulfide isomerase-like 1-2	Posttranslational modification, protein turnover, chaperones	Posttranslational modification, protein turnover, chaperones	--	Molecular Function: isomerase activity (GO:0016853);;	Thioredoxin	Protein disulfide isomerase-like 1-1 OS=Oryza sativa subsp. japonica OX=39947 GN=PDIL1-1 PE=2 SV=1	protein disulfide isomerase-like 1-2 [Panicum miliaceum]
gene-C2845_PM03G06470	K11593|2.0e-12|sita:101783844|K11593 eukaryotic translation initiation factor 2C | (RefSeq) protein argonaute 18	Translation, ribosomal structure and biogenesis	--	--	--	--	Protein argonaute 18 OS=Oryza sativa subsp. japonica OX=39947 GN=AGO18 PE=2 SV=1	protein argonaute 18-like [Panicum miliaceum]
gene-C2845_PM06G30630	K22530|3.5e-109|nto:104116771|K22530 ATPase family AAA domain-containing protein 1 [EC:3.6.1.-] | (RefSeq) protein MSP1-like	Posttranslational modification, protein turnover, chaperones	Posttranslational modification, protein turnover, chaperones	Posttranslational modification, protein turnover, chaperones	Molecular Function: ATP binding (GO:0005524);;	ATPase family associated with various cellular activities (AAA)	ATPase family AAA domain-containing protein FIGL1 OS=Arabidopsis thaliana OX=3702 GN=FIGL1 PE=2 SV=2	uncharacterized protein C2845_PM06G30630 [Panicum miliaceum]
gene-C2845_PM10G12940	--	Function unknown	--	--	Molecular Function: nucleic acid binding (GO:0003676);; Molecular Function: RNA-DNA hybrid ribonuclease activity (GO:0004523);;	Reverse transcriptase-like	--	hypothetical protein C2845_PM10G12940 [Panicum miliaceum]
gene-C2845_PM05G30840	--	--	--	--	--	--	--	hypothetical protein C2845_PM05G30840 [Panicum miliaceum]
gene-C2845_PM09G15190	--	--	--	--	--	--	--	hypothetical protein C2845_PM09G15190 [Panicum miliaceum]
gene-C2845_PMPSC055419	K01874|7.8e-145|sita:101786857|K01874 methionyl-tRNA synthetase [EC:6.1.1.10] | (RefSeq) probable methionine--tRNA ligase	Translation, ribosomal structure and biogenesis	Translation, ribosomal structure and biogenesis	Translation, ribosomal structure and biogenesis	Molecular Function: methionine-tRNA ligase activity (GO:0004825);; Molecular Function: ATP binding (GO:0005524);; Biological Process: methionyl-tRNA aminoacylation (GO:0006431);;	tRNA synthetases class I (M)	Probable methionine--tRNA ligase OS=Oryza sativa subsp. japonica OX=39947 GN=Os06g0508700 PE=2 SV=2	hypothetical protein C2845_PMPSC055419 [Panicum miliaceum]
gene-C2845_PM18G13510	K20715|0.0e+00|sita:101780476|K20715 phototropin [EC:2.7.11.1] | (RefSeq) phototropin-1A	Signal transduction mechanisms	--	Signal transduction mechanisms	Molecular Function: protein kinase activity (GO:0004672);; Molecular Function: ATP binding (GO:0005524);;	Protein kinase domain	Phototropin-1A OS=Oryza sativa subsp. japonica OX=39947 GN=PHOT1A PE=1 SV=2	putative LOV domain-containing protein [Panicum miliaceum]
gene-C2845_PM02G32300	K23338|8.2e-129|sita:101762572|K23338 glucose-induced degradation protein 8 | (RefSeq) glucose-induced degradation protein 8 homolog	Cytoskeleton	Cytoskeleton	--	Molecular Function: protein binding (GO:0005515);; Cellular Component: cellular_component (GO:0005575);; Cellular Component: intracellular (GO:0005622);; Cellular Component: cell (GO:0005623);; Cellular Component: cytoplasm (GO:0005737);; Cellular Component: intracellular part (GO:0044424);; Cellular Component: cell part (GO:0044464);;	CTLH/CRA C-terminal to LisH motif domain	Protein GID8 homolog OS=Arabidopsis thaliana OX=3702 GN=GID8 PE=1 SV=1	hypothetical protein C2845_PM02G32300 [Panicum miliaceum]
gene-C2845_PM03G21380	K09419|1.2e-134|sita:101753729|K09419 heat shock transcription factor, other eukaryote | (RefSeq) heat stress transcription factor A-2b	Transcription	Transcription	--	Molecular Function: molecular_function (GO:0003674);; Molecular Function: transcription factor activity, sequence-specific DNA binding (GO:0003700);; Biological Process: regulation of transcription, DNA-templated (GO:0006355);; Biological Process: response to stress (GO:0006950);; Biological Process: biological_process (GO:0008150);; Biological Process: response to temperature stimulus (GO:000926…	--	Heat stress transcription factor A-2b OS=Oryza sativa subsp. japonica OX=39947 GN=HSFA2B PE=2 SV=1	heat stress transcription factor A-2b-like [Panicum miliaceum]
gene-C2845_PM04G28470	--	Function unknown	--	--	--	Vacuolar sorting 38 and autophagy-related subunit 14	--	uncharacterized protein C2845_PM04G28470 [Panicum miliaceum]
gene-C2845_PM01G08370	K19891|1.3e-37|lang:109339748|K19891 glucan endo-1,3-beta-glucosidase 1/2/3 [EC:3.2.1.39] | (RefSeq) glucan endo-1,3-beta-glucosidase 2-like	Carbohydrate transport and metabolism	--	--	Molecular Function: hydrolase activity, hydrolyzing O-glycosyl compounds (GO:0004553);; Biological Process: carbohydrate metabolic process (GO:0005975);;	Glycosyl hydrolases family 17	Glucan endo-1,3-beta-glucosidase 7 OS=Arabidopsis thaliana OX=3702 GN=At4g34480 PE=1 SV=2	glucan endo-1,3-beta-glucosidase 7-like [Panicum miliaceum]
gene-C2845_PM09G02330	K02265|4.6e-70|sbi:8068759|K02265 cytochrome c oxidase subunit 5b | (RefSeq) putative cytochrome c oxidase subunit 5b-like	Energy production and conversion	Energy production and conversion	--	Molecular Function: cytochrome-c oxidase activity (GO:0004129);; Cellular Component: mitochondrial envelope (GO:0005740);;	Cytochrome c oxidase subunit Vb	Cytochrome c oxidase subunit 5b-1, mitochondrial OS=Arabidopsis thaliana OX=3702 GN=COX5B-1 PE=1 SV=1	putative cytochrome c oxidase subunit 5b-like [Panicum miliaceum]
gene-C2845_PM02G32980	K14312|3.4e-15|ats:109733293|K14312 nuclear pore complex protein Nup155 | (RefSeq) LOC109733293; nuclear pore complex protein NUP155	--	--	--	--	--	Nuclear pore complex protein NUP155 OS=Arabidopsis thaliana OX=3702 GN=NUP155 PE=1 SV=1	Nuclear pore complex protein [Panicum miliaceum]
gene-C2845_PM02G04820	K13425|8.4e-22|han:110922953|K13425 WRKY transcription factor 22 | (RefSeq) WRKY transcription factor 22-like	Transcription	--	--	Molecular Function: transcription factor activity, sequence-specific DNA binding (GO:0003700);; Cellular Component: nucleus (GO:0005634);; Molecular Function: sequence-specific DNA binding (GO:0043565);;	WRKY DNA -binding domain	Protein WRKY1 OS=Zea mays OX=4577 PE=1 SV=1	hypothetical protein C2845_PM02G04820 [Panicum miliaceum]
gene-C2845_PM06G08370	--	Function unknown	--	--	--	--	TPD1 protein homolog 1B OS=Oryza sativa subsp. japonica OX=39947 GN=TDL1B PE=2 SV=1	hypothetical protein C2845_PM06G08370 [Panicum miliaceum]
gene-C2845_PM12G30350	K08794|3.7e-88|peq:110023763|K08794 calcium/calmodulin-dependent protein kinase I [EC:2.7.11.17] | (RefSeq) phosphoenolpyruvate carboxylase kinase 1-like	Signal transduction mechanisms	Signal transduction mechanisms	Signal transduction mechanisms	Molecular Function: protein serine/threonine kinase activity (GO:0004674);; Molecular Function: ATP binding (GO:0005524);;	Protein kinase domain	Phosphoenolpyruvate carboxylase kinase 2 OS=Arabidopsis thaliana OX=3702 GN=PPCK2 PE=1 SV=2	phosphoenolpyruvate carboxylase kinase 2 [Panicum miliaceum]
gene-C2845_PM06G24770	K09518|2.0e-128|sita:101769312|K09518 DnaJ homolog subfamily B member 12 | (RefSeq) chaperone protein dnaJ 49	Posttranslational modification, protein turnover, chaperones	Posttranslational modification, protein turnover, chaperones	Posttranslational modification, protein turnover, chaperones	Molecular Function: ATP binding (GO:0005524);; Cellular Component: integral component of membrane (GO:0016021);;	DnaJ domain	Chaperone protein dnaJ 49 OS=Arabidopsis thaliana OX=3702 GN=ATJ49 PE=2 SV=2	chaperone protein dnaJ 49-like [Panicum miliaceum]
gene-C2845_PM03G29540	K12607|0.0e+00|sita:101780055|K12607 CCR4-NOT transcription complex subunit 10 | (RefSeq) CCR4-NOT transcription complex subunit 10	Function unknown	General function prediction only	--	Cellular Component: CCR4-NOT complex (GO:0030014);;	--	--	CCR4-NOT transcription complex subunit 10 [Panicum miliaceum]
gene-C2845_PM02G41110	--	Function unknown	--	--	Molecular Function: ribonuclease III activity (GO:0004525);; Biological Process: RNA processing (GO:0006396);;	--	Protein NUCLEAR FUSION DEFECTIVE 2 OS=Arabidopsis thaliana OX=3702 GN=NFD2 PE=2 SV=1	protein NUCLEAR FUSION DEFECTIVE 2 [Panicum miliaceum]
gene-C2845_PM12G12520	--	--	--	--	--	--	--	hypothetical protein C2845_PM12G12520 [Panicum miliaceum]
gene-C2845_PM07G28940	--	Function unknown	--	--	Molecular Function: molecular_function (GO:0003674);; Molecular Function: nucleic acid binding (GO:0003676);; Molecular Function: RNA binding (GO:0003723);; Molecular Function: catalytic activity (GO:0003824);; Molecular Function: nuclease activity (GO:0004518);; Molecular Function: endonuclease activity (GO:0004519);; Molecular Function: binding (GO:0005488);; Cellular Component: cellular_compon…	PPR repeat family	--	pentatricopeptide repeat-containing protein [Panicum miliaceum]
Panicum_miliaceum_newGene_8104	--	--	--	--	--	--	--	phosphopantothenoylcysteine decarboxylase subunit VHS3-like [Panicum miliaceum]
gene-C2845_PM08G03900	K15308|3.2e-06|bdi:112270557|K15308 tristetraprolin | (RefSeq) zinc finger CCCH domain-containing protein 1-like	Transcription	General function prediction only	--	Molecular Function: metal ion binding (GO:0046872);;	Zinc finger C-x8-C-x5-C-x3-H type (and similar)	Zinc finger CCCH domain-containing protein 1 OS=Oryza sativa subsp. japonica OX=39947 GN=Os01g0174600 PE=2 SV=1	zinc finger CCCH domain-containing protein 1-like [Panicum miliaceum]
gene-C2845_PM10G10180	K04688|4.3e-26|osa:4332748|K04688 ribosomal protein S6 kinase beta [EC:2.7.11.1] | (RefSeq) uncharacterized protein LOC4332748	Function unknown	--	--	--	Protein of unknown function (DUF1618)	--	hypothetical protein C2845_PM10G10180 [Panicum miliaceum]
gene-C2845_PM06G28670	K16277|4.1e-06|mus:103994926|K16277 E3 ubiquitin-protein ligase DRIP [EC:2.3.2.27] | (RefSeq) E3 ubiquitin protein ligase DRIP2-like isoform X1	--	--	--	--	--	Protein LAX PANICLE 2 OS=Oryza sativa subsp. japonica OX=39947 GN=LAX2 PE=1 SV=1	hypothetical protein C2845_PM06G28670 [Panicum miliaceum]
gene-C2845_PM16G16820	K20495|4.2e-119|ppp:112291140|K20495 long-chain fatty acid omega-monooxygenase [EC:1.14.14.80] | (RefSeq) cytochrome P450 704B1-like	--	Secondary metabolites biosynthesis, transport and catabolism;; Lipid transport and metabolism	Secondary metabolites biosynthesis, transport and catabolism;; Defense mechanisms	Molecular Function: iron ion binding (GO:0005506);; Molecular Function: oxidoreductase activity, acting on paired donors, with incorporation or reduction of molecular oxygen (GO:0016705);; Molecular Function: heme binding (GO:0020037);;	Cytochrome P450	Cytochrome P450 704C1 OS=Pinus taeda OX=3352 GN=CYP704C1 PE=2 SV=1	hypothetical protein C2845_PM16G16820 [Panicum miliaceum]
gene-C2845_PM09G03150	K20660|9.3e-157|sita:101766098|K20660 cytochrome P450 family 709 | (RefSeq) cytochrome P450 709B2	Secondary metabolites biosynthesis, transport and catabolism	Secondary metabolites biosynthesis, transport and catabolism;; Lipid transport and metabolism	Secondary metabolites biosynthesis, transport and catabolism;; Defense mechanisms	Molecular Function: iron ion binding (GO:0005506);; Molecular Function: oxidoreductase activity, acting on paired donors, with incorporation or reduction of molecular oxygen (GO:0016705);; Molecular Function: heme binding (GO:0020037);;	Cytochrome P450	Cytochrome P450 709B2 OS=Arabidopsis thaliana OX=3702 GN=CYP709B2 PE=2 SV=1	hypothetical protein C2845_PM09G03150 [Panicum miliaceum]
gene-C2845_PM02G07560	K13466|2.4e-11|mdm:103407325|K13466 EIX receptor 1/2 | (RefSeq) receptor-like protein EIX2	Function unknown	General function prediction only	--	Cellular Component: integral component of membrane (GO:0016021);;	Leucine rich repeat	Receptor-like protein 46 OS=Arabidopsis thaliana OX=3702 GN=RLP46 PE=3 SV=1	hypothetical protein C2845_PM02G07560 [Panicum miliaceum]
gene-C2845_PM07G11490	--	--	--	--	Cellular Component: integral component of membrane (GO:0016021);;	--	--	hypothetical protein C2845_PM07G11490 [Panicum miliaceum]
gene-C2845_PM15G02530	K01426|6.5e-80|osa:4335103|K01426 amidase [EC:3.5.1.4] | (RefSeq) putative amidase C869.01	Translation, ribosomal structure and biogenesis	Translation, ribosomal structure and biogenesis	Translation, ribosomal structure and biogenesis	Molecular Function: molecular_function (GO:0003674);; Molecular Function: catalytic activity (GO:0003824);; Molecular Function: hydrolase activity (GO:0016787);; Molecular Function: hydrolase activity, acting on carbon-nitrogen (but not peptide) bonds (GO:0016810);; Molecular Function: hydrolase activity, acting on carbon-nitrogen (but not peptide) bonds, in linear amides (GO:0016811);;	Amidase	Probable amidase At4g34880 OS=Arabidopsis thaliana OX=3702 GN=At4g34880 PE=2 SV=1	hypothetical protein C2845_PM15G02530 [Panicum miliaceum]
gene-C2845_PM05G07460	K16296|1.2e-159|sita:101773054|K16296 serine carboxypeptidase-like clade I [EC:3.4.16.-] | (RefSeq) serine carboxypeptidase 1	Posttranslational modification, protein turnover, chaperones	Posttranslational modification, protein turnover, chaperones;; Amino acid transport and metabolism	Amino acid transport and metabolism	Molecular Function: serine-type carboxypeptidase activity (GO:0004185);; Cellular Component: integral component of membrane (GO:0016021);;	Serine carboxypeptidase	Serine carboxypeptidase 1 OS=Oryza sativa subsp. japonica OX=39947 GN=CBP1 PE=2 SV=1	serine carboxypeptidase 1 [Panicum miliaceum]
gene-C2845_PM06G07760	K08245|3.0e-271|sita:101767950|K08245 phytepsin [EC:3.4.23.40] | (RefSeq) aspartic proteinase	Posttranslational modification, protein turnover, chaperones	Posttranslational modification, protein turnover, chaperones	--	Molecular Function: aspartic-type endopeptidase activity (GO:0004190);; Biological Process: lipid metabolic process (GO:0006629);;	Eukaryotic aspartyl protease	Aspartic proteinase OS=Oryza sativa subsp. japonica OX=39947 GN=RAP PE=2 SV=2	aspartic proteinase [Panicum miliaceum]
gene-C2845_PM13G18650	K02961|1.0e-23|sbi:8081352|K02961 small subunit ribosomal protein S17 | (RefSeq) uncharacterized protein LOC8081352	Translation, ribosomal structure and biogenesis	Translation, ribosomal structure and biogenesis	Translation, ribosomal structure and biogenesis	Molecular Function: structural constituent of ribosome (GO:0003735);; Cellular Component: ribosome (GO:0005840);; Biological Process: translation (GO:0006412);;	Ribosomal protein S17	30S ribosomal protein S17, chloroplastic OS=Trieres chinensis OX=1514140 GN=rps17 PE=3 SV=1	hypothetical protein C2845_PM13G18650 [Panicum miliaceum]
gene-C2845_PM08G01670	--	--	--	--	--	--	--	uncharacterized protein C2845_PM08G01670 [Panicum miliaceum]
gene-C2845_PM01G00060	K05658|9.1e-59|cpep:111781709|K05658 ATP-binding cassette, subfamily B (MDR/TAP), member 1 [EC:7.6.2.2] | (RefSeq) uncharacterized protein LOC111781709	Secondary metabolites biosynthesis, transport and catabolism	Secondary metabolites biosynthesis, transport and catabolism;; General function prediction only	Secondary metabolites biosynthesis, transport and catabolism	Molecular Function: oxidoreductase activity (GO:0016491);; Molecular Function: metal ion binding (GO:0046872);;	non-haem dioxygenase in morphine synthesis N-terminal	2-oxoglutarate-dependent dioxygenase 11 OS=Oryza sativa subsp. japonica OX=39947 GN=2ODD11 PE=1 SV=1	S-norcoclaurine synthase 1-like [Panicum miliaceum]
gene-C2845_PM05G22620	--	--	--	--	--	--	--	uncharacterized protein C2845_PM05G22620 [Panicum miliaceum]
gene-C2845_PM01G09150	--	--	--	--	--	--	--	uncharacterized protein C2845_PM01G09150 [Panicum miliaceum]
gene-C2845_PM16G19040	K00434|1.0e-180|sita:101775209|K00434 L-ascorbate peroxidase [EC:1.11.1.11] | (RefSeq) thylakoid lumenal 29 kDa protein, chloroplastic	Function unknown	--	--	Molecular Function: peroxidase activity (GO:0004601);; Biological Process: response to oxidative stress (GO:0006979);; Molecular Function: heme binding (GO:0020037);;	Peroxidase	Thylakoid lumenal 29 kDa protein, chloroplastic OS=Solanum lycopersicum OX=4081 GN=CLEB3J9 PE=3 SV=1	thylakoid lumenal 29 kDa protein, chloroplastic [Panicum miliaceum]
gene-C2845_PM09G19110	K11982|1.5e-26|sbi:8079449|K11982 E3 ubiquitin-protein ligase RNF115/126 [EC:2.3.2.27] | (RefSeq) E3 ubiquitin-protein ligase AIP2	Posttranslational modification, protein turnover, chaperones	Posttranslational modification, protein turnover, chaperones	--	Biological Process: reproduction (GO:0000003);; Biological Process: cell morphogenesis (GO:0000902);; Biological Process: cell morphogenesis involved in differentiation (GO:0000904);; Biological Process: developmental process involved in reproduction (GO:0003006);; Molecular Function: molecular_function (GO:0003674);; Molecular Function: catalytic activity (GO:0003824);; Molecular Function: ubiqu…	Ring finger domain	E3 ubiquitin-protein ligase CIP8 OS=Arabidopsis thaliana OX=3702 GN=CIP8 PE=1 SV=1	hypothetical protein C2845_PM09G19110 [Panicum miliaceum]
gene-C2845_PM07G01910	--	--	--	--	--	--	--	hypothetical protein C2845_PM07G01910 [Panicum miliaceum]
gene-C2845_PM03G17800	K14272|4.9e-271|sita:101767913|K14272 glutamate--glyoxylate aminotransferase [EC:2.6.1.4 2.6.1.2 2.6.1.44] | (RefSeq) glutamate--glyoxylate aminotransferase 1	Amino acid transport and metabolism	Amino acid transport and metabolism	Amino acid transport and metabolism	Molecular Function: transaminase activity (GO:0008483);; Biological Process: biosynthetic process (GO:0009058);; Molecular Function: pyridoxal phosphate binding (GO:0030170);;	Aminotransferase class I and II	Glutamate--glyoxylate aminotransferase 1 OS=Arabidopsis thaliana OX=3702 GN=GGAT1 PE=1 SV=1	glutamate--glyoxylate aminotransferase 1 [Panicum miliaceum]
gene-C2845_PM03G04470	K13119|8.2e-164|sita:101774542|K13119 protein FAM50 | (RefSeq) protein XAP5 CIRCADIAN TIMEKEEPER isoform X1	Function unknown	Function unknown	--	Cellular Component: nucleus (GO:0005634);;	XAP5, circadian clock regulator	Protein XAP5 CIRCADIAN TIMEKEEPER OS=Oryza sativa subsp. indica OX=39946 GN=XCT PE=3 SV=1	protein XAP5 CIRCADIAN TIMEKEEPER isoform X1 [Panicum miliaceum]
gene-C2845_PM06G04070	K03093|1.0e-267|sita:105913923|K03093 RNA polymerase sigma factor | (RefSeq) RNA polymerase sigma factor sigC	Transcription	--	Transcription	Molecular Function: DNA binding (GO:0003677);; Molecular Function: transcription factor activity, sequence-specific DNA binding (GO:0003700);; Biological Process: DNA-templated transcription, initiation (GO:0006352);; Cellular Component: chloroplast (GO:0009507);; Molecular Function: sigma factor activity (GO:0016987);;	Sigma-70, region 4	RNA polymerase sigma factor sigC OS=Arabidopsis thaliana OX=3702 GN=SIGC PE=2 SV=1	RNA polymerase sigma factor sigC [Panicum miliaceum]
gene-C2845_PM11G30040	K09287|4.5e-41|smo:SELMODRAFT_110104|K09287 RAV-like factor | (RefSeq) hypothetical protein	Transcription	--	--	Molecular Function: DNA binding (GO:0003677);; Cellular Component: nucleus (GO:0005634);;	B3 DNA binding domain	B3 domain-containing protein Os02g0683500 OS=Oryza sativa subsp. japonica OX=39947 GN=Os02g0683500 PE=2 SV=1	uncharacterized protein C2845_PM11G30040 [Panicum miliaceum]
gene-C2845_PM18G14420	--	--	--	--	Molecular Function: hydrolase activity, acting on ester bonds (GO:0016788);;	GDSL-like Lipase/Acylhydrolase	--	hypothetical protein C2845_PM18G14420 [Panicum miliaceum]
gene-C2845_PM16G20620	--	Function unknown	--	--	--	--	--	uncharacterized protein C2845_PM16G20620 [Panicum miliaceum]
gene-C2845_PM18G06680	--	Function unknown	--	--	Biological Process: gravitropism (GO:0009630);; Biological Process: regulation of auxin polar transport (GO:2000012);;	--	Protein LAZY 1 OS=Zea mays OX=4577 GN=LA1 PE=2 SV=1	uncharacterized protein C2845_PM18G06680 [Panicum miliaceum]
gene-C2845_PM09G21670	K20855|2.3e-229|sita:101768668|K20855 beta-1,3-galactosyltransferase 1/2/3/4/5/7/8 [EC:2.4.1.-] | (RefSeq) probable beta-1,3-galactosyltransferase 2	Carbohydrate transport and metabolism	Carbohydrate transport and metabolism	--	Cellular Component: Golgi membrane (GO:0000139);; Biological Process: protein glycosylation (GO:0006486);; Cellular Component: integral component of membrane (GO:0016021);; Molecular Function: transferase activity, transferring glycosyl groups (GO:0016757);;	Galactosyltransferase	Probable beta-1,3-galactosyltransferase 2 OS=Arabidopsis thaliana OX=3702 GN=B3GALT2 PE=2 SV=1	putative beta-1,3-galactosyltransferase 2 [Panicum miliaceum]
gene-C2845_PM06G05190	K14484|1.8e-70|sita:101783329|K14484 auxin-responsive protein IAA | (RefSeq) auxin-responsive protein IAA16	Transcription	--	--	Cellular Component: nucleus (GO:0005634);; Biological Process: regulation of transcription, DNA-templated (GO:0006355);; Biological Process: auxin-activated signaling pathway (GO:0009734);;	AUX/IAA family	Auxin-responsive protein IAA16 OS=Oryza sativa subsp. japonica OX=39947 GN=IAA16 PE=2 SV=1	auxin-responsive protein IAA16-like [Panicum miliaceum]
gene-C2845_PMPSC011940	--	Posttranslational modification, protein turnover, chaperones	--	--	--	DnaJ domain	--	hypothetical protein C2845_PMPSC011940 [Panicum miliaceum]
gene-C2845_PM02G18950	K09753|4.3e-40|sbi:8077848|K09753 cinnamoyl-CoA reductase [EC:1.2.1.44] | (RefSeq) cinnamoyl-CoA reductase 1	Defense mechanisms	Defense mechanisms	--	Molecular Function: catalytic activity (GO:0003824);;	NAD dependent epimerase/dehydratase family	Cinnamoyl-CoA reductase-like SNL6 OS=Oryza sativa subsp. japonica OX=39947 GN=SNL6 PE=3 SV=1	cinnamoyl-CoA reductase 1-like [Panicum miliaceum]
Panicum_miliaceum_newGene_13797	--	Function unknown	--	--	--	No apical meristem-associated C-terminal domain	--	hypothetical protein C2845_PM04G06220 [Panicum miliaceum]
gene-C2845_PM01G04450	K15378|8.8e-276|sita:101767460|K15378 solute carrier family 45, member 1/2/4 | (RefSeq) sucrose transport protein SUT1	Carbohydrate transport and metabolism	Carbohydrate transport and metabolism	Carbohydrate transport and metabolism	Cellular Component: integral component of plasma membrane (GO:0005887);; Molecular Function: sucrose transmembrane transporter activity (GO:0008515);;	MFS/sugar transport protein	Sucrose transport protein SUT1 OS=Oryza sativa subsp. indica OX=39946 GN=SUT1 PE=3 SV=1	sucrose transporter [Panicum miliaceum]
gene-C2845_PM11G27660	K12486|1.0e-167|sita:101767093|K12486 stromal membrane-associated protein | (RefSeq) ADP-ribosylation factor GTPase-activating protein AGD12	Signal transduction mechanisms	General function prediction only	--	Molecular Function: GTPase activator activity (GO:0005096);; Molecular Function: metal ion binding (GO:0046872);;	Putative GTPase activating protein for Arf	ADP-ribosylation factor GTPase-activating protein AGD12 OS=Arabidopsis thaliana OX=3702 GN=AGD12 PE=1 SV=1	hypothetical protein C2845_PM11G27660 [Panicum miliaceum]
gene-C2845_PM07G09480	K08730|1.6e-10|zma:103647622|K08730 phosphatidylserine synthase 2 [EC:2.7.8.29] | (RefSeq) CDP-diacylglycerol--serine O-phosphatidyltransferase 3	Function unknown	--	--	Cellular Component: storage vacuole (GO:0000322);; Cellular Component: plant-type vacuole (GO:0000325);; Cellular Component: protein storage vacuole (GO:0000326);; Cellular Component: cellular_component (GO:0005575);; Cellular Component: intracellular (GO:0005622);; Cellular Component: cell (GO:0005623);; Cellular Component: cytoplasm (GO:0005737);; Cellular Component: vacuole (GO:0005773);; Cell…	--	Protein SRC2 homolog OS=Arabidopsis thaliana OX=3702 GN=SRC2 PE=1 SV=1	protein SRC2-like [Panicum miliaceum]
Panicum_miliaceum_newGene_16459	--	--	--	--	--	--	--	uncharacterized protein C2845_PMPSC050005 [Panicum miliaceum]
gene-C2845_PM04G19010	K01354|7.4e-63|ini:109162430|K01354 oligopeptidase B [EC:3.4.21.83] | (RefSeq) protease 2	Posttranslational modification, protein turnover, chaperones	Posttranslational modification, protein turnover, chaperones	Amino acid transport and metabolism	Molecular Function: serine-type endopeptidase activity (GO:0004252);; Molecular Function: serine-type exopeptidase activity (GO:0070008);;	Prolyl oligopeptidase family	--	hypothetical protein C2845_PM04G19010 [Panicum miliaceum]
gene-C2845_PM04G11230	--	Inorganic ion transport and metabolism	--	--	Cellular Component: integral component of membrane (GO:0016021);;	PRA1 family protein	PRA1 family protein H OS=Arabidopsis thaliana OX=3702 GN=PRA1H PE=2 SV=1	hypothetical protein C2845_PM04G11230 [Panicum miliaceum]
gene-C2845_PM06G11470	K01206|1.9e-14|eus:EUTSA_v10018726mg|K01206 alpha-L-fucosidase [EC:3.2.1.51] | (RefSeq) hypothetical protein	Function unknown	--	--	--	GDSL-like Lipase/Acylhydrolase	GDSL esterase/lipase At1g28580 OS=Arabidopsis thaliana OX=3702 GN=At1g28580 PE=2 SV=1	GDSL esterase/lipase [Panicum miliaceum]
Panicum_miliaceum_newGene_16751	--	--	--	--	--	--	--	hypothetical protein C2845_PM02G19990 [Panicum miliaceum]
gene-C2845_PM11G29430	K22767|1.4e-135|sita:101754913|K22767 histone acetyltransferase MCC1 [EC:2.3.1.48] | (RefSeq) histone acetyltransferase MCC1 isoform X1	Function unknown	General function prediction only	--	Molecular Function: N-acetyltransferase activity (GO:0008080);;	Acetyltransferase (GNAT) family	Histone acetyltransferase MCC1 OS=Arabidopsis thaliana OX=3702 GN=MCC1 PE=2 SV=1	histone acetyltransferase MCC1 isoform X1 [Panicum miliaceum]
gene-C2845_PM01G07920	K23677|1.9e-22|gra:105802280|K23677 MFS transporter, Spinster family, sphingosine-1-phosphate transporter | (RefSeq) uncharacterized LOC105802280	Carbohydrate transport and metabolism	Carbohydrate transport and metabolism	--	Cellular Component: integral component of membrane (GO:0016021);; Molecular Function: transmembrane transporter activity (GO:0022857);;	--	--	hypothetical protein C2845_PM01G07920 [Panicum miliaceum]
gene-C2845_PM15G14390	K00521|1.0e-32|cmos:111447866|K00521 ferric-chelate reductase [EC:1.16.1.7] | (RefSeq) ferric reduction oxidase 7, chloroplastic-like	Transcription	--	--	Molecular Function: DNA binding (GO:0003677);; Cellular Component: nucleus (GO:0005634);; Biological Process: regulation of transcription, DNA-templated (GO:0006355);;	No apical meristem (NAM) protein	Protein CUP-SHAPED COTYLEDON 1 OS=Arabidopsis thaliana OX=3702 GN=NAC054 PE=1 SV=1	NAC domain-containing protein 21/22-like [Panicum miliaceum]
gene-C2845_PM09G19920	K02916|1.8e-12|sbi:8069333|K02916 large subunit ribosomal protein L35 | (RefSeq) 50S ribosomal protein L35, chloroplastic	Translation, ribosomal structure and biogenesis	--	--	Molecular Function: structural constituent of ribosome (GO:0003735);; Cellular Component: ribosome (GO:0005840);; Biological Process: translation (GO:0006412);;	Ribosomal protein L35	50S ribosomal protein L35, chloroplastic OS=Spinacia oleracea OX=3562 GN=RPL35 PE=1 SV=1	putative plastid ribosomal protein L35 [Panicum miliaceum]
gene-C2845_PM03G35650	--	Function unknown	--	--	--	Trypsin-like peptidase domain	--	uncharacterized protein C2845_PM03G35650 [Panicum miliaceum]
gene-C2845_PM14G06780	--	Function unknown	--	--	--	Plant mobile domain	Protein MAINTENANCE OF MERISTEMS OS=Arabidopsis thaliana OX=3702 GN=MAIN PE=1 SV=1	hypothetical protein C2845_PM14G06780 [Panicum miliaceum]
gene-C2845_PM10G20610	--	Function unknown	--	--	Biological Process: response to red or far red light (GO:0009639);; Biological Process: negative gravitropism (GO:0009959);;	--	--	hypothetical protein C2845_PM10G20610 [Panicum miliaceum]
gene-C2845_PM01G31980	K13648|9.1e-55|sita:101774847|K13648 alpha-1,4-galacturonosyltransferase [EC:2.4.1.43] | (RefSeq) polygalacturonate 4-alpha-galacturonosyltransferase-like	Carbohydrate transport and metabolism	--	--	Molecular Function: polygalacturonate 4-alpha-galacturonosyltransferase activity (GO:0047262);;	--	Polygalacturonate 4-alpha-galacturonosyltransferase OS=Arabidopsis thaliana OX=3702 GN=GAUT1 PE=1 SV=1	uncharacterized protein C2845_PM01G31980 [Panicum miliaceum]
gene-C2845_PM12G12250	K23720|0.0e+00|sita:101754766|K23720 UV-stimulated scaffold protein A | (RefSeq) UV-stimulated scaffold protein A homolog	Function unknown	Function unknown	--	Biological Process: response to UV (GO:0009411);;	Uncharacterized conserved protein (DUF2043)	UV-stimulated scaffold protein A homolog OS=Arabidopsis thaliana OX=3702 GN=At3g61800 PE=3 SV=1	hypothetical protein C2845_PM12G12250 [Panicum miliaceum]
gene-C2845_PM03G19980	K00799|4.9e-62|zma:541991|K00799 glutathione S-transferase [EC:2.5.1.18] | (RefSeq) gst6; glutathione transferase 6	Posttranslational modification, protein turnover, chaperones	Posttranslational modification, protein turnover, chaperones	--	Biological Process: response to acid chemical (GO:0001101);; Molecular Function: molecular_function (GO:0003674);; Molecular Function: catalytic activity (GO:0003824);; Molecular Function: glutathione transferase activity (GO:0004364);; Molecular Function: binding (GO:0005488);; Molecular Function: protein binding (GO:0005515);; Cellular Component: cellular_component (GO:0005575);; Cellular Compo…	Glutathione S-transferase, C-terminal domain	Probable glutathione S-transferase OS=Nicotiana tabacum OX=4097 PE=2 SV=1	hypothetical protein C2845_PM03G19980 [Panicum miliaceum]
gene-C2845_PM07G20100	K00787|4.8e-61|sbi:8068071|K00787 farnesyl diphosphate synthase [EC:2.5.1.1 2.5.1.10] | (RefSeq) farnesyl pyrophosphate synthase	Coenzyme transport and metabolism	Coenzyme transport and metabolism	Coenzyme transport and metabolism	Biological Process: isoprenoid biosynthetic process (GO:0008299);; Molecular Function: transferase activity, transferring alkyl or aryl (other than methyl) groups (GO:0016765);;	Polyprenyl synthetase	Farnesyl pyrophosphate synthase OS=Zea mays OX=4577 GN=FPS PE=2 SV=1	uncharacterized protein C2845_PM07G20100 [Panicum miliaceum]
gene-C2845_PM02G24210	K08202|2.5e-67|osa:4337103|K08202 MFS transporter, OCT family, solute carrier family 22 (organic cation transporter), member 4/5 | (RefSeq) organic cation/carnitine transporter 4	Function unknown	General function prediction only	Inorganic ion transport and metabolism	Cellular Component: integral component of membrane (GO:0016021);; Molecular Function: transmembrane transporter activity (GO:0022857);;	Sugar (and other) transporter	Organic cation/carnitine transporter 3 OS=Arabidopsis thaliana OX=3702 GN=OCT3 PE=2 SV=1	organic cation/carnitine transporter 3-like [Panicum miliaceum]
gene-C2845_PM01G35810	K23134|6.9e-133|zma:100273457|K23134 dolabradiene monooxygenase / zealexin A1 synthase [EC:1.14.14.159 1.14.14.160] | (RefSeq) uncharacterized protein LOC100273457	Secondary metabolites biosynthesis, transport and catabolism	Secondary metabolites biosynthesis, transport and catabolism	Secondary metabolites biosynthesis, transport and catabolism;; Defense mechanisms	Molecular Function: monooxygenase activity (GO:0004497);; Molecular Function: iron ion binding (GO:0005506);; Molecular Function: oxidoreductase activity, acting on paired donors, with incorporation or reduction of molecular oxygen (GO:0016705);; Molecular Function: heme binding (GO:0020037);;	Cytochrome P450	Zealexin A1 synthase OS=Zea mays OX=4577 GN=CYP71Z18 PE=1 SV=1	hypothetical protein C2845_PM01G35810 [Panicum miliaceum]
gene-C2845_PM09G14840	K00521|5.7e-35|cmos:111447866|K00521 ferric-chelate reductase [EC:1.16.1.7] | (RefSeq) ferric reduction oxidase 7, chloroplastic-like	Transcription	--	--	Molecular Function: DNA binding (GO:0003677);; Cellular Component: nucleus (GO:0005634);; Biological Process: regulation of transcription, DNA-templated (GO:0006355);;	No apical meristem (NAM) protein	NAC domain-containing protein 76 OS=Oryza sativa subsp. japonica OX=39947 GN=NAC076 PE=2 SV=2	NAC domain-containing protein 76 [Panicum miliaceum]
gene-C2845_PM16G00190	K13800|6.8e-88|sbi:8056954|K13800 UMP-CMP kinase [EC:2.7.4.14] | (RefSeq) UMP-CMP kinase 2	Nucleotide transport and metabolism	Nucleotide transport and metabolism	Nucleotide transport and metabolism	Molecular Function: cytidylate kinase activity (GO:0004127);; Molecular Function: ATP binding (GO:0005524);; Biological Process: 'de novo' pyrimidine nucleobase biosynthetic process (GO:0006207);; Biological Process: pyrimidine nucleotide biosynthetic process (GO:0006221);; Molecular Function: uridylate kinase activity (GO:0009041);;	Adenylate kinase	UMP-CMP kinase 2 OS=Oryza sativa subsp. japonica OX=39947 GN=Os04g0105500 PE=2 SV=3	hypothetical protein C2845_PM16G00190 [Panicum miliaceum]
gene-C2845_PM02G20450	--	Function unknown	--	--	--	QWRF family	--	QWRF motif-containing protein 7-like [Panicum miliaceum]
gene-C2845_PM02G25540	K10047|1.2e-13|pop:18106030|K10047 inositol-phosphate phosphatase / L-galactose 1-phosphate phosphatase [EC:3.1.3.25 3.1.3.93] | (RefSeq) putative MO25-like protein At5g47540	Function unknown	Function unknown	--	--	Mo25-like	Putative MO25-like protein At4g17270 OS=Arabidopsis thaliana OX=3702 GN=At4g17270 PE=2 SV=1	putative MO25-like protein [Panicum miliaceum]
gene-C2845_PM15G11500	--	Energy production and conversion	Energy production and conversion	--	Biological Process: lipid metabolic process (GO:0006629);; Molecular Function: phosphoric diester hydrolase activity (GO:0008081);;	Glycerophosphoryl diester phosphodiesterase family	Glycerophosphodiester phosphodiesterase GDPDL7 OS=Arabidopsis thaliana OX=3702 GN=GDPDL7 PE=2 SV=1	hypothetical protein C2845_PM15G11500 [Panicum miliaceum]
gene-C2845_PM02G43660	K14945|2.3e-159|sita:101780381|K14945 protein quaking | (RefSeq) KH domain-containing protein SPIN1	RNA processing and modification	RNA processing and modification	--	Molecular Function: RNA binding (GO:0003723);;	Homodimerisation region of STAR domain protein	KH domain-containing protein SPIN1 OS=Oryza sativa subsp. japonica OX=39947 GN=SPIN1 PE=1 SV=1	KH domain-containing protein SPIN1 [Panicum miliaceum]
gene-C2845_PM03G10050	K17506|7.4e-24|vcn:VOLCADRAFT_63584|K17506 protein phosphatase 1L [EC:3.1.3.16] | (RefSeq) hypothetical protein	Signal transduction mechanisms	Signal transduction mechanisms	--	Molecular Function: protein serine/threonine phosphatase activity (GO:0004722);;	Protein phosphatase 2C	Probable protein phosphatase 2C 64 OS=Oryza sativa subsp. japonica OX=39947 GN=Os07g0566200 PE=2 SV=2	putative protein phosphatase 2C 64 [Panicum miliaceum]
gene-C2845_PM01G18540	K23541|4.2e-73|pda:103710599|K23541 Ca2+/H+ antiporter, TMEM165/GDT1 family | (RefSeq) pentatricopeptide repeat-containing protein At5g04780, mitochondrial-like	Energy production and conversion	General function prediction only	--	--	PPR repeat family	Pentatricopeptide repeat-containing protein At3g57430, chloroplastic OS=Arabidopsis thaliana OX=3702 GN=PCMP-H81 PE=2 SV=2	pentatricopeptide repeat-containing protein [Panicum miliaceum]
gene-C2845_PM06G08400	--	Function unknown	--	--	Molecular Function: molecular_function (GO:0003674);; Molecular Function: binding (GO:0005488);; Molecular Function: protein binding (GO:0005515);; Cellular Component: cellular_component (GO:0005575);; Cellular Component: intracellular (GO:0005622);; Cellular Component: cell (GO:0005623);; Cellular Component: nucleus (GO:0005634);; Cellular Component: cytoskeleton (GO:0005856);; Cellular Componen…	Protein of unknown function (DUF4005)	Protein IQ-DOMAIN 1 OS=Arabidopsis thaliana OX=3702 GN=IQD1 PE=1 SV=1	hypothetical protein C2845_PM06G08400 [Panicum miliaceum]
Panicum_miliaceum_newGene_11371	--	--	--	--	Molecular Function: nucleic acid binding (GO:0003676);; Molecular Function: zinc ion binding (GO:0008270);;	--	--	gag-pol polyprotein [Panicum miliaceum]
gene-C2845_PM02G15070	K19619|4.6e-159|sita:101753527|K19619 tyrosyl-DNA phosphodiesterase 2 [EC:3.1.4.-] | (RefSeq) uncharacterized protein LOC101753527	Signal transduction mechanisms	Signal transduction mechanisms	--	Molecular Function: magnesium ion binding (GO:0000287);; Molecular Function: molecular_function (GO:0003674);; Molecular Function: nucleic acid binding (GO:0003676);; Molecular Function: DNA binding (GO:0003677);; Molecular Function: single-stranded DNA binding (GO:0003697);; Molecular Function: catalytic activity (GO:0003824);; Molecular Function: binding (GO:0005488);; Cellular Component: cellu…	Endonuclease/Exonuclease/phosphatase family	--	uncharacterized protein C2845_PM02G15070 [Panicum miliaceum]
gene-C2845_PM14G13850	K10532|1.5e-166|sita:101767625|K10532 heparan-alpha-glucosaminide N-acetyltransferase [EC:2.3.1.78] | (RefSeq) uncharacterized protein LOC101767625	Function unknown	Function unknown	General function prediction only	Cellular Component: integral component of membrane (GO:0016021);;	--	--	hypothetical protein C2845_PM14G13850 [Panicum miliaceum]
gene-C2845_PM15G12150	K18156|5.5e-84|sita:101763986|K18156 mitochondrial inner membrane protease ATP23 [EC:3.4.24.-] | (RefSeq) mitochondrial inner membrane protease ATP23	Replication, recombination and repair	Replication, recombination and repair	--	Molecular Function: metalloendopeptidase activity (GO:0004222);;	Peptidase M76 family	--	mitochondrial inner membrane protease ATP23 [Panicum miliaceum]
gene-C2845_PM09G18730	--	Cell cycle control, cell division, chromosome partitioning	Cell cycle control, cell division, chromosome partitioning	--	Molecular Function: zinc ion binding (GO:0008270);;	Histidine kinase-, DNA gyrase B-, and HSP90-like ATPase	--	hypothetical protein C2845_PM09G18730 [Panicum miliaceum]
gene-C2845_PM06G13300	K03017|1.3e-06|ats:109760230|K03017 DNA-directed RNA polymerase II subunit RPB9 | (RefSeq) LOC109760230; DNA-directed RNA polymerases II, IV and V subunit 9B	--	Transcription	--	Molecular Function: DNA-directed 5'-3' RNA polymerase activity (GO:0003899);;	--	DNA-directed RNA polymerases II, IV and V subunit 9B OS=Arabidopsis thaliana OX=3702 GN=NRPB9B PE=1 SV=1	DNA-directed RNA polymerases II, IV and V subunit 9B-like [Panicum miliaceum]
gene-C2845_PM01G02010	--	Function unknown	--	Function unknown	Cellular Component: integral component of membrane (GO:0016021);;	Vitamin K epoxide reductase family	Thiol-disulfide oxidoreductase LTO1 OS=Arabidopsis thaliana OX=3702 GN=LTO1 PE=1 SV=1	uncharacterized protein C2845_PM01G02010 [Panicum miliaceum]
gene-C2845_PM02G04670	--	--	--	--	--	--	--	uncharacterized protein C2845_PM02G04670 [Panicum miliaceum]
gene-C2845_PM01G32880	K07943|4.6e-100|zma:100282799|K07943 ADP-ribosylation factor-like protein 2 | (RefSeq) ADP-ribosylation factor	Intracellular trafficking, secretion, and vesicular transport	Intracellular trafficking, secretion, and vesicular transport;; Cytoskeleton	Intracellular trafficking, secretion, and vesicular transport	Molecular Function: GTP binding (GO:0005525);;	ADP-ribosylation factor family	ADP-ribosylation factor-like protein 2 OS=Arabidopsis thaliana OX=3702 GN=ARL2 PE=2 SV=1	hypothetical protein GQ55_9G135800 [Panicum hallii var. hallii]
gene-C2845_PM03G16260	K07198|1.1e-232|dosa:Os07t0678600-01|K07198 5'-AMP-activated protein kinase, catalytic alpha subunit [EC:2.7.11.11] | (RefSeq) Os07g0678600, CALCINEURIN_B-LIKE_PROTEIN-INTERACTING_PROTEIN_KINASE_2, CIPK02; Similar to Serine/threonine protein kinase.	Signal transduction mechanisms	Signal transduction mechanisms	Signal transduction mechanisms	Molecular Function: protein serine/threonine kinase activity (GO:0004674);; Molecular Function: ATP binding (GO:0005524);; Biological Process: signal transduction (GO:0007165);; Cellular Component: integral component of membrane (GO:0016021);;	Protein kinase domain	CBL-interacting protein kinase 2 OS=Oryza sativa subsp. japonica OX=39947 GN=CIPK2 PE=2 SV=1	CBL-interacting protein kinase 2 [Panicum miliaceum]
gene-C2845_PM09G15890	K22763|2.0e-112|sbi:8061979|K22763 deubiquitinase DESI2 [EC:3.4.19.12] | (RefSeq) deSI-like protein At4g17486 isoform X1	Function unknown	Function unknown	--	--	PPPDE putative peptidase domain	DeSI-like protein At4g17486 OS=Arabidopsis thaliana OX=3702 GN=At4g17486 PE=2 SV=1	deSI-like protein [Panicum miliaceum]
gene-C2845_PM07G36610	K13692|2.2e-93|ath:AT4G15550|K13692 UDP-glucose:(indol-3-yl)acetate beta-D-glucosyltransferase [EC:2.4.1.121] | (RefSeq) IAGLU; indole-3-acetate beta-D-glucosyltransferase	--	Carbohydrate transport and metabolism;; Energy production and conversion	Carbohydrate transport and metabolism	Molecular Function: UDP-glycosyltransferase activity (GO:0008194);;	UDP-glucoronosyl and UDP-glucosyl transferase	UDP-glycosyltransferase 75C1 OS=Solanum lycopersicum OX=4081 GN=UGT75C1 PE=1 SV=1	crocetin glucosyltransferase, chloroplastic-like [Panicum miliaceum]
gene-C2845_PM02G19750	--	--	--	--	Cellular Component: integral component of membrane (GO:0016021);;	--	--	hypothetical protein C2845_PM02G19750 [Panicum miliaceum]
gene-C2845_PM01G07910	K23677|1.2e-10|gra:105802280|K23677 MFS transporter, Spinster family, sphingosine-1-phosphate transporter | (RefSeq) uncharacterized LOC105802280	Carbohydrate transport and metabolism	Carbohydrate transport and metabolism	--	Cellular Component: integral component of membrane (GO:0016021);; Molecular Function: transmembrane transporter activity (GO:0022857);;	Major Facilitator Superfamily	--	hypothetical protein C2845_PM01G07910 [Panicum miliaceum]
Panicum_miliaceum_newGene_12167	K15104|4.20e-215|sita:101772647|K15104 solute carrier family 25 (mitochondrial oxoglutarate transporter), member 11 | (RefSeq) mitochondrial dicarboxylate/tricarboxylate transporter DTC	Energy production and conversion	Energy production and conversion	--	Molecular Function: ATP transmembrane transporter activity (GO:0005347);; Cellular Component: integral component of membrane (GO:0016021);;	Mitochondrial carrier protein	Mitochondrial dicarboxylate/tricarboxylate transporter DTC OS=Arabidopsis thaliana OX=3702 GN=DTC PE=1 SV=1	hypothetical protein GQ55_3G077000 [Panicum hallii var. hallii]
Panicum_miliaceum_newGene_10928	K00799|4.12e-100|sita:101782651|K00799 glutathione S-transferase [EC:2.5.1.18] | (RefSeq) probable glutathione S-transferase GSTF1	Posttranslational modification, protein turnover, chaperones	Posttranslational modification, protein turnover, chaperones	Posttranslational modification, protein turnover, chaperones	Molecular Function: glutathione transferase activity (GO:0004364);; Cellular Component: cytoplasm (GO:0005737);; Biological Process: glutathione metabolic process (GO:0006749);; Molecular Function: glutathione binding (GO:0043295);;	Glutathione S-transferase, C-terminal domain	Probable glutathione S-transferase GSTF1 OS=Oryza sativa subsp. japonica OX=39947 GN=GSTF1 PE=1 SV=2	probable glutathione S-transferase GSTF1 [Setaria italica]
gene-C2845_PM10G01430	K20718|2.5e-261|sita:101753243|K20718 LRR receptor-like serine/threonine-protein kinase ERECTA [EC:2.7.11.1] | (RefSeq) LRR receptor-like serine/threonine-protein kinase ERL1	Signal transduction mechanisms	--	Cell wall/membrane/envelope biogenesis	Molecular Function: protein serine/threonine kinase activity (GO:0004674);; Molecular Function: ATP binding (GO:0005524);; Cellular Component: integral component of membrane (GO:0016021);;	Leucine rich repeat	LRR receptor-like serine/threonine-protein kinase SIK1 OS=Oryza sativa subsp. japonica OX=39947 GN=SIK1 PE=1 SV=1	LRR receptor-like serine/threonine-protein kinase ERL1 [Panicum miliaceum]
gene-C2845_PM17G06160	--	--	--	--	--	--	--	hypothetical protein C2845_PM17G06160 [Panicum miliaceum]
gene-C2845_PM15G04180	K01456|3.6e-106|pavi:110759676|K01456 peptide-N4-(N-acetyl-beta-glucosaminyl)asparagine amidase [EC:3.5.1.52] | (RefSeq) peptide-N(4)-(N-acetyl-beta- glucosaminyl)asparagine amidase-like	Energy production and conversion	Energy production and conversion	General function prediction only	--	Aldo/keto reductase family	Probable aldo-keto reductase 3 OS=Oryza sativa subsp. japonica OX=39947 GN=Os04g0339400 PE=2 SV=2	putative aldo-keto reductase 3 [Panicum miliaceum]
gene-C2845_PM09G17400	K19893|1.7e-138|lja:Lj0g3v0306599.1|K19893 glucan endo-1,3-beta-glucosidase 5/6 [EC:3.2.1.39] | (RefSeq) Lj0g3v0306599.1; -	Carbohydrate transport and metabolism	--	--	Molecular Function: hydrolase activity, hydrolyzing O-glycosyl compounds (GO:0004553);; Biological Process: carbohydrate metabolic process (GO:0005975);; Cellular Component: integral component of membrane (GO:0016021);;	Glycosyl hydrolases family 17	Glucan endo-1,3-beta-glucosidase 8 OS=Arabidopsis thaliana OX=3702 GN=At1g64760 PE=2 SV=2	glucan endo-1,3-beta-glucosidase 8-like [Panicum miliaceum]
Panicum_miliaceum_newGene_2940	K04125|7.57e-49|boe:106319842|K04125 gibberellin 2beta-dioxygenase [EC:1.14.11.13] | (RefSeq) gibberellin 2-beta-dioxygenase 7	Replication, recombination and repair	General function prediction only	--	Molecular Function: nucleic acid binding (GO:0003676);; Molecular Function: aspartic-type endopeptidase activity (GO:0004190);; Molecular Function: zinc ion binding (GO:0008270);;	Retroviral aspartyl protease	RNA-directed DNA polymerase homolog OS=Oenothera berteroana OX=3950 PE=4 SV=1	gag-pol [Panicum miliaceum]
gene-C2845_PM01G41200	K16615|7.4e-203|sita:101778513|K16615 actin-related protein 7, plant | (RefSeq) actin-related protein 7	Cytoskeleton	Cytoskeleton	--	Biological Process: reproduction (GO:0000003);; Biological Process: developmental process involved in reproduction (GO:0003006);; Molecular Function: molecular_function (GO:0003674);; Molecular Function: structural molecule activity (GO:0005198);; Molecular Function: structural constituent of cytoskeleton (GO:0005200);; Cellular Component: cellular_component (GO:0005575);; Cellular Component: int…	Actin	Actin-related protein 7 OS=Oryza sativa subsp. indica OX=39946 GN=ARP7 PE=2 SV=2	actin-related protein 7 [Panicum miliaceum]
gene-C2845_PM11G20320	--	Function unknown	General function prediction only	--	Molecular Function: molecular_function (GO:0003674);; Molecular Function: nucleic acid binding (GO:0003676);; Molecular Function: RNA binding (GO:0003723);; Molecular Function: catalytic activity (GO:0003824);; Molecular Function: nuclease activity (GO:0004518);; Molecular Function: endonuclease activity (GO:0004519);; Molecular Function: binding (GO:0005488);; Cellular Component: cellular_compon…	PPR repeat	Pentatricopeptide repeat-containing protein At3g02490, mitochondrial OS=Arabidopsis thaliana OX=3702 GN=At3g02490 PE=2 SV=1	hypothetical protein C2845_PM11G20320 [Panicum miliaceum]
gene-C2845_PM08G19580	--	--	--	--	--	--	--	hypothetical protein C2845_PM08G19580 [Panicum miliaceum]
gene-C2845_PM01G31890	K19222|2.8e-80|sita:101772939|K19222 1,4-dihydroxy-2-naphthoyl-CoA hydrolase [EC:3.1.2.28] | (RefSeq) 1,4-dihydroxy-2-naphthoyl-CoA thioesterase 1 isoform X1	Secondary metabolites biosynthesis, transport and catabolism	General function prediction only	Secondary metabolites biosynthesis, transport and catabolism	--	Thioesterase superfamily	1,4-dihydroxy-2-naphthoyl-CoA thioesterase 1 OS=Arabidopsis thaliana OX=3702 GN=DHNAT1 PE=1 SV=1	1,4-dihydroxy-2-naphthoyl-CoA thioesterase 1-like isoform X1 [Panicum miliaceum]
gene-C2845_PM12G31610	--	Function unknown	--	--	--	BRO1-like domain	--	uncharacterized protein C2845_PM12G31610 [Panicum miliaceum]
gene-C2845_PM12G04920	--	Function unknown	--	--	--	--	--	uncharacterized protein C2845_PM12G04920 [Panicum miliaceum]
gene-C2845_PM08G00320	--	--	--	--	Cellular Component: integral component of membrane (GO:0016021);;	Late embryogenesis abundant protein	--	hypothetical protein C2845_PM08G00320 [Panicum miliaceum]
gene-C2845_PM12G13210	K13115|4.1e-157|sbi:8074759|K13115 coiled-coil domain-containing protein 130 | (RefSeq) coiled-coil domain-containing protein 130	Function unknown	Function unknown	--	--	Family of unknown function (DUF572)	--	hypothetical protein C2845_PM12G13210 [Panicum miliaceum]
gene-C2845_PM07G29840	--	Function unknown	--	Function unknown	Cellular Component: integral component of membrane (GO:0016021);;	Protein of unknown function (DUF502)	Protein LIKE COV 2 OS=Arabidopsis thaliana OX=3702 GN=LCV2 PE=2 SV=1	COV1-like protein [Panicum miliaceum]
gene-C2845_PM04G18370	--	--	--	--	--	Tetratricopeptide repeat	protein SLOW GREEN 1, chloroplastic OS=Arabidopsis thaliana OX=3702 GN=SG1 PE=1 SV=1	protein SLOW GREEN 1, chloroplastic-like [Panicum miliaceum]
gene-C2845_PM04G15300	--	--	--	--	--	--	--	hypothetical protein C2845_PM04G15300 [Panicum miliaceum]
gene-C2845_PM03G28910	--	--	--	--	--	--	--	hypothetical protein C2845_PM03G28910 [Panicum miliaceum]
gene-C2845_PM16G23400	K01052|1.5e-43|mcha:111018074|K01052 lysosomal acid lipase/cholesteryl ester hydrolase [EC:3.1.1.13] | (RefSeq) triacylglycerol lipase 2-like	--	--	--	--	--	--	uncharacterized protein C2845_PM16G23400 [Panicum miliaceum]
gene-C2845_PM09G20130	K18460|0.0e+00|sita:101774597|K18460 exportin-7 | (RefSeq) exportin-7-A isoform X1	--	Nuclear structure;; Intracellular trafficking, secretion, and vesicular transport	--	Cellular Component: nucleus (GO:0005634);; Biological Process: intracellular protein transport (GO:0006886);; Molecular Function: Ran GTPase binding (GO:0008536);;	Importin-beta N-terminal domain	--	exportin-7-A isoform X1 [Panicum miliaceum]
gene-C2845_PM15G21850	K12842|5.5e-28|apro:F751_3837|K12842 U2-associated protein SR140 | (RefSeq) U2 snRNP-associated SURP motif-containing protein	Function unknown	--	--	--	Uncharacterized conserved protein (DUF2358)	--	hypothetical protein C2845_PM15G21850 [Panicum miliaceum]
gene-C2845_PM08G28060	--	--	--	--	--	--	--	uncharacterized protein C2845_PM08G28060 [Panicum miliaceum]
gene-C2845_PM06G11480	--	Function unknown	--	Lipid transport and metabolism;; General function prediction only	Molecular Function: hydrolase activity, acting on ester bonds (GO:0016788);;	GDSL-like Lipase/Acylhydrolase	GDSL esterase/lipase At1g28600 OS=Arabidopsis thaliana OX=3702 GN=At1g28600 PE=2 SV=1	GDSL esterase/lipase [Panicum miliaceum]
gene-C2845_PM03G02460	K01783|6.4e-120|sbi:8054783|K01783 ribulose-phosphate 3-epimerase [EC:5.1.3.1] | (RefSeq) ribulose-phosphate 3-epimerase, cytoplasmic isoform	Carbohydrate transport and metabolism	Carbohydrate transport and metabolism	Carbohydrate transport and metabolism	Molecular Function: ribulose-phosphate 3-epimerase activity (GO:0004750);; Biological Process: carbohydrate metabolic process (GO:0005975);; Biological Process: pentose-phosphate shunt (GO:0006098);; Molecular Function: metal ion binding (GO:0046872);;	Ribulose-phosphate 3 epimerase family	Ribulose-phosphate 3-epimerase, cytoplasmic isoform OS=Oryza sativa subsp. japonica OX=39947 GN=Os09g0505700 PE=1 SV=1	hypothetical protein C2845_PM03G02460 [Panicum miliaceum]
gene-C2845_PM03G05300	K03029|5.8e-18|lang:109332961|K03029 26S proteasome regulatory subunit N10 | (RefSeq) 26S proteasome non-ATPase regulatory subunit 4 homolog	Function unknown	--	--	--	Protein of unknown function (DUF632)	Protein ALTERED PHOSPHATE STARVATION RESPONSE 1 OS=Arabidopsis thaliana OX=3702 GN=APSR1 PE=2 SV=1	hypothetical protein C2845_PM03G05300 [Panicum miliaceum]
gene-C2845_PM11G13780	--	RNA processing and modification	RNA processing and modification	--	Molecular Function: zinc ion binding (GO:0008270);; Cellular Component: integral component of membrane (GO:0016021);;	RING-variant domain	--	uncharacterized protein C2845_PM11G13780 [Panicum miliaceum]
gene-C2845_PM14G01520	--	--	--	--	--	--	--	hypothetical protein C2845_PM14G01520 [Panicum miliaceum]
Panicum_miliaceum_newGene_9067	--	Translation, ribosomal structure and biogenesis	General function prediction only	--	--	--	ERBB-3 BINDING PROTEIN 1 OS=Solanum tuberosum OX=4113 GN=EBP1 PE=2 SV=1	hypothetical protein C3L33_20636, partial [Rhododendron williamsianum]
gene-C2845_PM01G26590	K23541|4.7e-23|cmos:111436248|K23541 Ca2+/H+ antiporter, TMEM165/GDT1 family | (RefSeq) putative pentatricopeptide repeat-containing protein At3g23330	Function unknown	General function prediction only	--	Molecular Function: molecular_function (GO:0003674);; Molecular Function: nucleic acid binding (GO:0003676);; Molecular Function: RNA binding (GO:0003723);; Molecular Function: catalytic activity (GO:0003824);; Molecular Function: nuclease activity (GO:0004518);; Molecular Function: endonuclease activity (GO:0004519);; Molecular Function: binding (GO:0005488);; Cellular Component: cellular_compon…	PPR repeat	Pentatricopeptide repeat-containing protein At2g22070 OS=Arabidopsis thaliana OX=3702 GN=PCMP-H41 PE=3 SV=1	pentatricopeptide repeat-containing protein [Panicum miliaceum]
gene-C2845_PM07G05660	--	--	--	--	--	--	--	putative cyclin-F2-1 [Panicum miliaceum]
gene-C2845_PM14G04110	K20181|0.0e+00|sita:101767239|K20181 vacuolar protein sorting-associated protein 18 | (RefSeq) vacuolar protein sorting-associated protein 18 homolog	Intracellular trafficking, secretion, and vesicular transport	Intracellular trafficking, secretion, and vesicular transport	--	Biological Process: intracellular protein transport (GO:0006886);; Biological Process: vesicle-mediated transport (GO:0016192);;	Pep3/Vps18/deep orange family	Vacuolar sorting protein 18 OS=Arabidopsis thaliana OX=3702 GN=VPS18 PE=1 SV=1	hypothetical protein C2845_PM14G04110 [Panicum miliaceum]
gene-C2845_PM06G31000	K20292|6.6e-21|mdm:103405165|K20292 conserved oligomeric Golgi complex subunit 5 | (RefSeq) conserved oligomeric Golgi complex subunit 5-like	Function unknown	Function unknown	--	Cellular Component: integral component of membrane (GO:0016021);;	Domain of unknown function (DUF4149)	--	hypothetical protein C2845_PM06G31000 [Panicum miliaceum]
gene-C2845_PM11G00950	K13428|1.9e-14|brp:103856446|K13428 LRR receptor-like serine/threonine-protein kinase EFR [EC:2.7.11.1] | (RefSeq) LRR receptor-like serine/threonine-protein kinase EFR	Signal transduction mechanisms	--	--	Molecular Function: kinase activity (GO:0016301);;	Leucine rich repeat	LRR receptor-like serine/threonine-protein kinase EFR OS=Arabidopsis thaliana OX=3702 GN=EFR PE=1 SV=1	putative leucine-rich repeat receptor-like protein kinase family protein [Panicum miliaceum]
gene-C2845_PM13G16810	--	--	--	--	--	--	--	hypothetical protein C2845_PM13G16810 [Panicum miliaceum]
gene-C2845_PM16G22020	K14292|7.7e-28|cann:107850838|K14292 trimethylguanosine synthase [EC:2.1.1.-] | (RefSeq) uncharacterized LOC107850838	Transcription	--	--	Molecular Function: DNA binding (GO:0003677);; Cellular Component: nucleus (GO:0005634);;	Homeodomain	WUSCHEL-related homeobox 4 OS=Oryza sativa subsp. indica OX=39946 GN=WOX4 PE=3 SV=1	WUSCHEL-related homeobox 4 [Panicum miliaceum]
gene-C2845_PM01G01640	--	--	--	--	--	Protein of unknown function (DUF295)	--	hypothetical protein C2845_PM01G01640 [Panicum miliaceum]
gene-C2845_PM06G18440	K18834|4.3e-11|cann:107878147|K18834 WRKY transcription factor 1 | (RefSeq) probable WRKY transcription factor 20	Transcription	--	--	Molecular Function: transcription factor activity, sequence-specific DNA binding (GO:0003700);; Cellular Component: nucleus (GO:0005634);; Molecular Function: sequence-specific DNA binding (GO:0043565);;	WRKY DNA -binding domain	Probable WRKY transcription factor 48 OS=Arabidopsis thaliana OX=3702 GN=WRKY48 PE=2 SV=1	putative WRKY transcription factor 70 [Panicum miliaceum]
gene-C2845_PM01G00310	--	Function unknown	--	--	Biological Process: plant-type sporogenesis (GO:0048236);; Biological Process: chromosome organization involved in meiotic cell cycle (GO:0070192);;	--	--	protein PAIR1 [Panicum miliaceum]
gene-C2845_PM16G09710	K01785|7.8e-176|sita:101772215|K01785 aldose 1-epimerase [EC:5.1.3.3] | (RefSeq) aldose 1-epimerase	Carbohydrate transport and metabolism	Carbohydrate transport and metabolism	Carbohydrate transport and metabolism	Molecular Function: aldose 1-epimerase activity (GO:0004034);; Biological Process: hexose metabolic process (GO:0019318);; Molecular Function: carbohydrate binding (GO:0030246);;	Aldose 1-epimerase	--	uncharacterized protein C2845_PM16G09710 [Panicum miliaceum]
gene-C2845_PM11G25680	--	--	--	--	Biological Process: regulation of transcription, DNA-templated (GO:0006355);; Biological Process: circadian rhythm (GO:0007623);;	--	Protein LNK1 OS=Arabidopsis thaliana OX=3702 GN=LNK1 PE=1 SV=1	uncharacterized protein C2845_PM11G25680 [Panicum miliaceum]
gene-C2845_PM02G19400	--	Function unknown	--	--	Cellular Component: integral component of membrane (GO:0016021);;	Tetraspanin family	Tobamovirus multiplication protein 2A OS=Arabidopsis thaliana OX=3702 GN=TOM2A PE=1 SV=1	tobamovirus multiplication protein 2A [Panicum miliaceum]
gene-C2845_PM12G29770	K03030|8.9e-40|aof:109842961|K03030 26S proteasome regulatory subunit N11 | (RefSeq) 26S proteasome regulatory subunit RPN11-like isoform X1	--	--	--	--	--	--	uncharacterized protein C2845_PM12G29770 [Panicum miliaceum]
gene-C2845_PM09G17630	--	Function unknown	--	--	--	Agenet domain	--	hypothetical protein C2845_PM09G17630 [Panicum miliaceum]
gene-C2845_PM08G24140	K13425|4.0e-24|ini:109188607|K13425 WRKY transcription factor 22 | (RefSeq) WRKY transcription factor 22-like	Transcription	--	--	Molecular Function: transcription factor activity, sequence-specific DNA binding (GO:0003700);; Cellular Component: nucleus (GO:0005634);; Molecular Function: sequence-specific DNA binding (GO:0043565);;	WRKY DNA -binding domain	Probable WRKY transcription factor 65 OS=Arabidopsis thaliana OX=3702 GN=WRKY65 PE=2 SV=1	putative WRKY transcription factor 65 [Panicum miliaceum]
gene-C2845_PM16G14390	K23677|2.6e-208|dosa:Os04t0525900-01|K23677 MFS transporter, Spinster family, sphingosine-1-phosphate transporter | (RefSeq) Os04g0525900; Major facilitator superfamily protein.	Carbohydrate transport and metabolism	Carbohydrate transport and metabolism	Carbohydrate transport and metabolism	Cellular Component: integral component of membrane (GO:0016021);; Molecular Function: transmembrane transporter activity (GO:0022857);;	Major Facilitator Superfamily	Probable sphingolipid transporter spinster homolog 2 OS=Arabidopsis thaliana OX=3702 GN=At5g64500 PE=2 SV=1	hypothetical protein C2845_PM16G14390 [Panicum miliaceum]
gene-C2845_PM09G18540	--	--	--	--	--	--	--	hypothetical protein C2845_PM09G18540 [Panicum miliaceum]
gene-C2845_PM06G05930	--	--	--	--	--	--	--	hypothetical protein C2845_PM06G05930 [Panicum miliaceum]
gene-C2845_PM15G06450	--	Function unknown	--	General function prediction only	Molecular Function: hydrolase activity (GO:0016787);; Molecular Function: carboxy-lyase activity (GO:0016831);;	Amidohydrolase	--	4-sulfomuconolactone hydrolase [Panicum miliaceum]
gene-C2845_PM18G01710	K08081|1.2e-50|sbi:8073643|K08081 tropinone reductase I [EC:1.1.1.206] | (RefSeq) tropinone reductase homolog At5g06060	Secondary metabolites biosynthesis, transport and catabolism	General function prediction only	Lipid transport and metabolism;; Secondary metabolites biosynthesis, transport and catabolism;; General function prediction only	--	short chain dehydrogenase	Tropinone reductase homolog At2g29170 OS=Arabidopsis thaliana OX=3702 GN=At2g29170 PE=3 SV=1	hypothetical protein C2845_PM18G01710 [Panicum miliaceum]
gene-C2845_PM15G07850	--	Function unknown	--	--	Molecular Function: fatty acid binding (GO:0005504);; Biological Process: systemic acquired resistance (GO:0009627);;	Probable lipid transfer	--	hypothetical protein C2845_PM15G07850 [Panicum miliaceum]
gene-C2845_PM08G22820	K05396|1.8e-97|sita:101785809|K05396 D-cysteine desulfhydrase [EC:4.4.1.15] | (RefSeq) putative D-cysteine desulfhydrase 2, mitochondrial	Amino acid transport and metabolism	--	--	Biological Process: sulfur amino acid metabolic process (GO:0000096);; Biological Process: sulfur amino acid catabolic process (GO:0000098);; Molecular Function: molecular_function (GO:0003674);; Molecular Function: catalytic activity (GO:0003824);; Biological Process: organic acid metabolic process (GO:0006082);; Biological Process: cellular amino acid metabolic process (GO:0006520);; Biological…	--	Putative D-cysteine desulfhydrase 2, mitochondrial OS=Oryza sativa subsp. japonica OX=39947 GN=Os01g0695600 PE=3 SV=1	putative D-cysteine desulfhydrase 2, mitochondrial [Panicum miliaceum]
gene-C2845_PM06G18760	K09286|1.8e-23|ats:109755183|K09286 EREBP-like factor | (RefSeq) LOC109755183; dehydration-responsive element-binding protein 2D-like	Transcription	--	--	Molecular Function: DNA binding (GO:0003677);; Molecular Function: transcription factor activity, sequence-specific DNA binding (GO:0003700);; Cellular Component: nucleus (GO:0005634);;	AP2 domain	Dehydration-responsive element-binding protein 2D OS=Oryza sativa subsp. japonica OX=39947 GN=DREB2D PE=2 SV=1	dehydration-responsive element-binding protein 2D-like [Panicum miliaceum]
gene-C2845_PM16G24470	K13436|4.9e-31|nau:109238911|K13436 pto-interacting protein 1 [EC:2.7.11.1] | (RefSeq) PTI1-like tyrosine-protein kinase 1 isoform X1	Signal transduction mechanisms	--	Signal transduction mechanisms	Molecular Function: protein kinase activity (GO:0004672);; Molecular Function: ATP binding (GO:0005524);; Cellular Component: integral component of membrane (GO:0016021);;	Protein tyrosine and serine/threonine kinase	Probable LRR receptor-like serine/threonine-protein kinase At1g63430 OS=Arabidopsis thaliana OX=3702 GN=At1g63430 PE=1 SV=1	putative LRR receptor-like serine/threonine-protein kinase [Panicum miliaceum]
gene-C2845_PM16G02770	--	--	--	--	--	--	--	retrotransposon protein, putative, unclassified [Panicum miliaceum]
gene-C2845_PM18G13800	K07198|7.4e-245|sita:101766857|K07198 5'-AMP-activated protein kinase, catalytic alpha subunit [EC:2.7.11.11] | (RefSeq) CIPK2; uncharacterized protein LOC101766857	Signal transduction mechanisms	Signal transduction mechanisms	Signal transduction mechanisms	Molecular Function: protein serine/threonine kinase activity (GO:0004674);; Molecular Function: ATP binding (GO:0005524);; Biological Process: signal transduction (GO:0007165);;	Protein kinase domain	CBL-interacting protein kinase 14 OS=Oryza sativa subsp. japonica OX=39947 GN=CIPK14 PE=2 SV=1	uncharacterized protein C2845_PM18G13800 [Panicum miliaceum]
gene-C2845_PM13G01260	--	Function unknown	--	--	Cellular Component: extracellular region (GO:0005576);;	Expansin C-terminal domain	Expansin-B13 OS=Oryza sativa subsp. japonica OX=39947 GN=EXPB13 PE=3 SV=2	pollen allergen Phl p 2-like [Panicum miliaceum]
gene-C2845_PM07G06130	K03327|3.5e-243|sita:101760837|K03327 multidrug resistance protein, MATE family | (RefSeq) protein DETOXIFICATION 27	Defense mechanisms	General function prediction only	Defense mechanisms	Molecular Function: antiporter activity (GO:0015297);; Cellular Component: integral component of membrane (GO:0016021);; Molecular Function: xenobiotic transporter activity (GO:0042910);;	MatE	Protein DETOXIFICATION 27 OS=Arabidopsis thaliana OX=3702 GN=DTX27 PE=2 SV=1	protein DETOXIFICATION 27-like [Panicum miliaceum]
gene-C2845_PM02G29250	K10863|0.0e+00|sita:101776352|K10863 aprataxin [EC:3.6.1.70 3.6.1.71 3.6.1.72] | (RefSeq) transcription factor bHLH140	Replication, recombination and repair	Replication, recombination and repair	--	Molecular Function: molecular_function (GO:0003674);; Molecular Function: catalytic activity (GO:0003824);; Biological Process: nucleobase-containing compound metabolic process (GO:0006139);; Biological Process: purine nucleotide metabolic process (GO:0006163);; Biological Process: cellular aromatic compound metabolic process (GO:0006725);; Biological Process: nucleoside phosphate metabolic proce…	Scavenger mRNA decapping enzyme C-term binding	Transcription factor bHLH140 OS=Arabidopsis thaliana OX=3702 GN=BHLH140 PE=3 SV=1	hypothetical protein C2845_PM02G29250 [Panicum miliaceum]
gene-C2845_PM07G22830	--	--	--	--	--	--	--	hypothetical protein C2845_PM07G22830 [Panicum miliaceum]
gene-C2845_PM04G28600	K05941|7.2e-07|sita:101759348|K05941 glutathione gamma-glutamylcysteinyltransferase [EC:2.3.2.15] | (RefSeq) glutathione gamma-glutamylcysteinyltransferase 1 isoform X1	--	--	--	Molecular Function: transferase activity (GO:0016740);;	--	--	glutathione gamma-glutamylcysteinyltransferase 1-like isoform X2 [Panicum miliaceum]
gene-C2845_PM01G09380	K08679|5.2e-244|sita:106804126|K08679 UDP-glucuronate 4-epimerase [EC:5.1.3.6] | (RefSeq) UDP-glucuronate 4-epimerase 3	Cell wall/membrane/envelope biogenesis	Cell wall/membrane/envelope biogenesis	Cell wall/membrane/envelope biogenesis	Molecular Function: catalytic activity (GO:0003824);;	GDP-mannose 4,6 dehydratase	UDP-glucuronate 4-epimerase 2 OS=Arabidopsis thaliana OX=3702 GN=GAE2 PE=2 SV=1	UDP-glucuronate 4-epimerase 3-like [Panicum miliaceum]
gene-C2845_PM11G01470	K17609|1.2e-93|eus:EUTSA_v10026931mg|K17609 nucleoredoxin [EC:1.8.1.8] | (RefSeq) hypothetical protein	Signal transduction mechanisms	--	Cell wall/membrane/envelope biogenesis	Molecular Function: protein kinase activity (GO:0004672);; Molecular Function: ubiquitin-protein transferase activity (GO:0004842);; Molecular Function: ATP binding (GO:0005524);;	Protein kinase domain	U-box domain-containing protein 34 OS=Arabidopsis thaliana OX=3702 GN=PUB34 PE=3 SV=1	U-box domain-containing protein 34-like [Panicum miliaceum]
gene-C2845_PM09G20950	K03671|2.6e-61|sita:101777714|K03671 thioredoxin 1 | (RefSeq) thioredoxin O, mitochondrial	Posttranslational modification, protein turnover, chaperones	Posttranslational modification, protein turnover, chaperones	Posttranslational modification, protein turnover, chaperones	Molecular Function: molecular_function (GO:0003674);; Molecular Function: catalytic activity (GO:0003824);; Molecular Function: thioredoxin-disulfide reductase activity (GO:0004791);; Cellular Component: cellular_component (GO:0005575);; Cellular Component: intracellular (GO:0005622);; Cellular Component: cell (GO:0005623);; Cellular Component: cytoplasm (GO:0005737);; Cellular Component: mitocho…	Thioredoxin	Thioredoxin O, mitochondrial OS=Oryza sativa subsp. japonica OX=39947 GN=Os06g0665900 PE=2 SV=2	thioredoxin O, mitochondrial [Panicum miliaceum]
gene-C2845_PM07G20360	--	Transcription	Transcription	--	Molecular Function: DNA binding (GO:0003677);; Biological Process: regulation of transcription, DNA-templated (GO:0006355);;	Transcriptional Coactivator p15 (PC4)	RNA polymerase II transcriptional coactivator KELP OS=Arabidopsis thaliana OX=3702 GN=KELP PE=1 SV=1	RNA polymerase II transcriptional coactivator KELP-like [Panicum miliaceum]
gene-C2845_PM12G14240	K00726|1.1e-245|sita:101782555|K00726 alpha-1,3-mannosyl-glycoprotein beta-1,2-N-acetylglucosaminyltransferase [EC:2.4.1.101] | (RefSeq) alpha-1,3-mannosyl-glycoprotein 2-beta-N-acetylglucosaminyltransferase isoform X1	Carbohydrate transport and metabolism	Carbohydrate transport and metabolism	--	Biological Process: protein glycosylation (GO:0006486);; Molecular Function: acetylglucosaminyltransferase activity (GO:0008375);;	GNT-I family	Alpha-1,3-mannosyl-glycoprotein 2-beta-N-acetylglucosaminyltransferase OS=Arabidopsis thaliana OX=3702 GN=GNTI PE=1 SV=1	alpha-1,3-mannosyl-glycoprotein 2-beta-N-acetylglucosaminyltransferase isoform X1 [Panicum miliaceum]
Panicum_miliaceum_newGene_7344	K00799|2.74e-63|sita:101759463|K00799 glutathione S-transferase [EC:2.5.1.18] | (RefSeq) probable glutathione S-transferase GSTU6 isoform X1	Posttranslational modification, protein turnover, chaperones	Posttranslational modification, protein turnover, chaperones	Posttranslational modification, protein turnover, chaperones	Molecular Function: protein binding (GO:0005515);;	Glutathione S-transferase, N-terminal domain	Probable glutathione S-transferase OS=Solanum tuberosum OX=4113 GN=PRP1 PE=2 SV=1	hypothetical protein GQ55_9G420600 [Panicum hallii var. hallii]
gene-C2845_PM08G00060	K00430|1.4e-28|sita:101758680|K00430 peroxidase [EC:1.11.1.7] | (RefSeq) peroxidase P7	Secondary metabolites biosynthesis, transport and catabolism	--	--	Molecular Function: peroxidase activity (GO:0004601);; Biological Process: response to oxidative stress (GO:0006979);; Molecular Function: heme binding (GO:0020037);;	Peroxidase	Peroxidase 52 OS=Arabidopsis thaliana OX=3702 GN=PER52 PE=2 SV=1	peroxidase P7-like [Panicum miliaceum]
gene-C2845_PM04G10540	K01051|4.7e-73|ccav:112517100|K01051 pectinesterase [EC:3.1.1.11] | (RefSeq) probable pectinesterase 53	Carbohydrate transport and metabolism	--	Carbohydrate transport and metabolism;; Lipid transport and metabolism	Cellular Component: integral component of membrane (GO:0016021);; Molecular Function: pectinesterase activity (GO:0030599);; Biological Process: cell wall modification (GO:0042545);; Molecular Function: aspartyl esterase activity (GO:0045330);; Biological Process: pectin catabolic process (GO:0045490);;	Pectinesterase	Probable pectinesterase 15 OS=Arabidopsis thaliana OX=3702 GN=PME15 PE=2 SV=1	putative pectinesterase 15 [Panicum miliaceum]
gene-C2845_PM08G17400	K20472|6.2e-58|zma:541628|K20472 coatomer subunit zeta | (RefSeq) pco084558; uncharacterized protein LOC541628	Function unknown	Function unknown	--	Biological Process: protein transport (GO:0015031);; Cellular Component: membrane (GO:0016020);;	Family of unknown function (DUF572)	Coatomer subunit zeta-2 OS=Oryza sativa subsp. japonica OX=39947 GN=COPZ2 PE=2 SV=1	coiled-coil domain-containing protein 94-like [Panicum miliaceum]
gene-C2845_PM12G21870	--	Function unknown	--	--	Biological Process: multicellular organism development (GO:0007275);;	YABBY protein	Protein YABBY 4 OS=Oryza sativa subsp. indica OX=39946 GN=YAB4 PE=3 SV=1	hypothetical protein C2845_PM12G21870 [Panicum miliaceum]
gene-C2845_PM06G13980	K03106|1.4e-248|sita:101784528|K03106 signal recognition particle subunit SRP54 [EC:3.6.5.4] | (RefSeq) signal recognition particle 54 kDa protein, chloroplastic	Intracellular trafficking, secretion, and vesicular transport	Intracellular trafficking, secretion, and vesicular transport	Intracellular trafficking, secretion, and vesicular transport	Molecular Function: GTPase activity (GO:0003924);; Molecular Function: GTP binding (GO:0005525);; Biological Process: SRP-dependent cotranslational protein targeting to membrane (GO:0006614);; Molecular Function: 7S RNA binding (GO:0008312);; Cellular Component: signal recognition particle (GO:0048500);;	SRP54-type protein, GTPase domain	Signal recognition particle 54 kDa protein, chloroplastic OS=Arabidopsis thaliana OX=3702 GN=FFC PE=1 SV=1	hypothetical protein C2845_PM06G13980 [Panicum miliaceum]
gene-C2845_PM08G07820	--	--	--	--	--	--	--	uncharacterized protein C2845_PM08G07820 [Panicum miliaceum]
gene-C2845_PM04G27600	K14494|4.6e-61|qsu:111997883|K14494 DELLA protein | (RefSeq) DELLA protein GAI-like	Transcription	--	--	Molecular Function: molecular_function (GO:0003674);; Molecular Function: nucleic acid binding (GO:0003676);; Molecular Function: DNA binding (GO:0003677);; Molecular Function: transcription factor activity, sequence-specific DNA binding (GO:0003700);; Molecular Function: binding (GO:0005488);; Cellular Component: cellular_component (GO:0005575);; Cellular Component: intracellular (GO:0005622);; …	GRAS domain family	Chitin-inducible gibberellin-responsive protein 1 OS=Oryza sativa subsp. japonica OX=39947 GN=CIGR1 PE=2 SV=1	hypothetical protein C2845_PM04G27600 [Panicum miliaceum]
gene-C2845_PM06G34380	K13420|4.9e-12|mesc:110624177|K13420 LRR receptor-like serine/threonine-protein kinase FLS2 [EC:2.7.11.1] | (RefSeq) probable LRR receptor-like serine/threonine-protein kinase At3g47570	Signal transduction mechanisms	--	--	Molecular Function: protein binding (GO:0005515);;	Leucine rich repeat	Receptor kinase-like protein Xa21 OS=Oryza sativa subsp. indica OX=39946 GN=XA21 PE=1 SV=1	hypothetical protein C2845_PM06G34380 [Panicum miliaceum]
gene-C2845_PM09G08680	--	Function unknown	--	Carbohydrate transport and metabolism	Biological Process: intracellular signal transduction (GO:0035556);;	Protein of unknown function, DUF547	--	hypothetical protein C2845_PM09G08680 [Panicum miliaceum]
gene-C2845_PM16G06490	--	Transcription	Transcription	--	Molecular Function: nuclease activity (GO:0004518);; Cellular Component: cytoplasm (GO:0005737);; Cellular Component: RISC complex (GO:0016442);; Biological Process: gene silencing by RNA (GO:0031047);;	Staphylococcal nuclease homologue	Ribonuclease TUDOR 1 OS=Arabidopsis thaliana OX=3702 GN=TSN1 PE=1 SV=1	hypothetical protein C2845_PM16G06490 [Panicum miliaceum]
gene-C2845_PM03G06830	--	Transcription	Transcription;; General function prediction only	--	Molecular Function: double-stranded DNA binding (GO:0003690);; Biological Process: regulation of transcription, DNA-templated (GO:0006355);;	mTERF	Transcription termination factor MTEF18, mitochondrial OS=Arabidopsis thaliana OX=3702 GN=MTERF18 PE=1 SV=1	uncharacterized protein C2845_PM03G06830 [Panicum miliaceum]
gene-C2845_PM02G08250	--	Translation, ribosomal structure and biogenesis	--	--	Biological Process: flower development (GO:0009908);; Biological Process: cell differentiation (GO:0030154);;	Frigida-like protein	FRIGIDA-like protein 3 OS=Arabidopsis thaliana OX=3702 GN=FRL3 PE=1 SV=1	hypothetical protein C2845_PM02G08250 [Panicum miliaceum]
gene-C2845_PM01G41030	--	--	--	--	--	--	--	glycine-rich cell wall structural protein 2-like [Panicum miliaceum]
gene-C2845_PM18G13870	--	--	--	--	--	--	--	hypothetical protein C2845_PM18G13870 [Panicum miliaceum]
gene-C2845_PM09G04230	K01183|8.7e-16|zju:107406488|K01183 chitinase [EC:3.2.1.14] | (RefSeq) pentatricopeptide repeat-containing protein At1g62350-like isoform X1	Function unknown	General function prediction only	--	Molecular Function: molecular_function (GO:0003674);; Molecular Function: nucleic acid binding (GO:0003676);; Molecular Function: RNA binding (GO:0003723);; Molecular Function: catalytic activity (GO:0003824);; Molecular Function: nuclease activity (GO:0004518);; Molecular Function: endonuclease activity (GO:0004519);; Molecular Function: binding (GO:0005488);; Cellular Component: cellular_compon…	PPR repeat family	Pentatricopeptide repeat-containing protein At5g48730, chloroplastic OS=Arabidopsis thaliana OX=3702 GN=At5g48730 PE=2 SV=2	pentatricopeptide repeat-containing protein [Panicum miliaceum]
gene-C2845_PM16G02580	--	Function unknown	--	--	Cellular Component: SAGA-type complex (GO:0070461);;	Transcriptional regulator of RNA polII, SAGA, subunit	--	uncharacterized protein C2845_PM16G02580 [Panicum miliaceum]
gene-C2845_PM15G26860	--	Posttranslational modification, protein turnover, chaperones	Posttranslational modification, protein turnover, chaperones	--	--	--	--	hypothetical protein C2845_PM15G26860 [Panicum miliaceum]
gene-C2845_PM14G15180	K08910|3.9e-134|zma:100284001|K08910 light-harvesting complex I chlorophyll a/b binding protein 4 | (RefSeq) gpm571; uncharacterized protein LOC100284001	Inorganic ion transport and metabolism	--	--	Cellular Component: photosystem I (GO:0009522);; Cellular Component: photosystem II (GO:0009523);; Cellular Component: chloroplast thylakoid membrane (GO:0009535);; Biological Process: photosynthesis, light harvesting (GO:0009765);; Cellular Component: integral component of membrane (GO:0016021);; Molecular Function: chlorophyll binding (GO:0016168);; Biological Process: protein-chromophore linka…	Chlorophyll A-B binding protein	Chlorophyll a-b binding protein P4, chloroplastic OS=Pisum sativum OX=3888 GN=lhcA-P4 PE=1 SV=1	hypothetical protein GQ55_6G201000 [Panicum hallii var. hallii]
gene-C2845_PM02G21430	K20628|1.0e-73|han:110879681|K20628 expansin | (RefSeq) expansin-A10-like	Function unknown	--	--	Cellular Component: extracellular region (GO:0005576);; Cellular Component: cell wall (GO:0005618);; Biological Process: plant-type cell wall organization (GO:0009664);; Cellular Component: membrane (GO:0016020);;	Lytic transglycolase	Putative expansin-A30 OS=Oryza sativa subsp. japonica OX=39947 GN=EXPA30 PE=3 SV=1	putative expansin-A30 [Panicum miliaceum]
gene-C2845_PM01G20700	K12600|1.3e-106|sbi:8062834|K12600 superkiller protein 3 | (RefSeq) tetratricopeptide repeat protein SKI3	--	--	--	Cellular Component: integral component of membrane (GO:0016021);;	--	--	uncharacterized protein C2845_PM01G20700 [Panicum miliaceum]
gene-C2845_PM05G06690	--	--	--	--	Molecular Function: hydrolase activity, acting on ester bonds (GO:0016788);;	GDSL-like Lipase/Acylhydrolase	--	hypothetical protein C2845_PM05G06690 [Panicum miliaceum]
Panicum_miliaceum_newGene_7967	--	--	--	--	--	--	--	hypothetical protein CP532_3438 [Ophiocordyceps camponoti-leonardi (nom. inval.)]
gene-C2845_PM15G00510	K04079|1.9e-173|sita:101782212|K04079 molecular chaperone HtpG | (RefSeq) heat shock protein 82	Posttranslational modification, protein turnover, chaperones	Posttranslational modification, protein turnover, chaperones	Posttranslational modification, protein turnover, chaperones	Molecular Function: ATP binding (GO:0005524);; Biological Process: protein folding (GO:0006457);; Molecular Function: unfolded protein binding (GO:0051082);;	Hsp90 protein	Heat shock protein 82 OS=Zea mays OX=4577 GN=HSP82 PE=3 SV=1	hypothetical protein C2845_PM15G00510 [Panicum miliaceum]
gene-C2845_PM04G12850	--	--	--	--	--	--	--	uncharacterized protein C2845_PM04G12850 [Panicum miliaceum]
gene-C2845_PM05G13470	K12761|8.3e-24|ini:109164801|K12761 carbon catabolite-derepressing protein kinase [EC:2.7.11.1] | (RefSeq) CBL-interacting serine/threonine-protein kinase 7-like	Function unknown	--	--	--	Domain of unknown function (DUF4228)	--	uncharacterized protein C2845_PM05G13470 [Panicum miliaceum]
gene-C2845_PM08G14380	--	--	--	--	--	--	--	hypothetical protein C2845_PM08G14380 [Panicum miliaceum]
gene-C2845_PM06G18320	K23288|4.5e-112|gra:105761952|K23288 syndetin | (RefSeq) uncharacterized LOC105761952	Replication, recombination and repair	General function prediction only	--	--	Reverse transcriptase (RNA-dependent DNA polymerase)	Retrovirus-related Pol polyprotein from transposon RE1 OS=Arabidopsis thaliana OX=3702 GN=RE1 PE=2 SV=1	retrotransposon protein, putative, unclassified [Panicum miliaceum]
gene-C2845_PM14G16960	--	Function unknown	--	--	Biological Process: hydrotropism (GO:0010274);;	Protein of unknown function, DUF617	Protein MIZU-KUSSEI 1 OS=Arabidopsis thaliana OX=3702 GN=MIZ1 PE=1 SV=1	protein MIZU-KUSSEI 1-like [Panicum miliaceum]
gene-C2845_PM10G19550	K03116|3.2e-13|vcn:VOLCADRAFT_120302|K03116 sec-independent protein translocase protein TatA | (RefSeq) hypothetical protein	Function unknown	Function unknown	--	--	Translation machinery associated TMA7	--	hypothetical protein PAHAL_4G037200 [Panicum hallii]
gene-C2845_PM07G20130	--	Function unknown	--	--	Molecular Function: enzyme inhibitor activity (GO:0004857);;	Plant invertase/pectin methylesterase inhibitor	--	hypothetical protein C2845_PM07G20130 [Panicum miliaceum]
gene-C2845_PM04G27450	K24104|1.1e-79|thj:104799061|K24104 GPN-loop GTPase | (RefSeq) LOW QUALITY PROTEIN: uncharacterized protein LOC104799061	Signal transduction mechanisms	--		Molecular Function: protein kinase activity (GO:0004672);; Molecular Function: ATP binding (GO:0005524);; Cellular Component: integral component of membrane (GO:0016021);;	Protein kinase domain	Cysteine-rich receptor-like protein kinase 6 OS=Oryza sativa subsp. japonica OX=39947 GN=CRK6 PE=1 SV=1	hypothetical protein C2845_PM04G27450 [Panicum miliaceum]
gene-C2845_PM01G26880	--	Transcription	--	--	Molecular Function: transcription factor activity, sequence-specific DNA binding (GO:0003700);;	bZIP transcription factor	--	hypothetical protein C2845_PM01G26880 [Panicum miliaceum]
gene-C2845_PM08G05270	K14844|1.7e-07|ats:109774659|K14844 pumilio homology domain family member 6 | (RefSeq) LOC109774659; pumilio homolog 24-like isoform X1	Function unknown	--	--	Biological Process: gene silencing by RNA (GO:0031047);;	XS domain	Factor of DNA methylation 2 OS=Arabidopsis thaliana OX=3702 GN=FDM2 PE=1 SV=1	factor of DNA methylation 1-like [Panicum miliaceum]
gene-C2845_PM18G14450	--	--	--	--	--	--	--	uncharacterized protein C2845_PM18G14450 [Panicum miliaceum]
gene-C2845_PM03G19100	K00660|9.1e-113|ats:109734579|K00660 chalcone synthase [EC:2.3.1.74] | (RefSeq) LOC109734579; bisdemethoxycurcumin synthase-like	Coenzyme transport and metabolism	--	Secondary metabolites biosynthesis, transport and catabolism	Biological Process: biosynthetic process (GO:0009058);; Molecular Function: transferase activity, transferring acyl groups other than amino-acyl groups (GO:0016747);;	Chalcone and stilbene synthases, N-terminal domain	Bisdemethoxycurcumin synthase OS=Oryza sativa subsp. japonica OX=39947 GN=Os07g0271500 PE=1 SV=2	bisdemethoxycurcumin synthase-like [Panicum miliaceum]
gene-C2845_PM02G33490	K17732|4.6e-286|sita:101781212|K17732 mitochondrial-processing peptidase subunit beta [EC:3.4.24.64] | (RefSeq) probable mitochondrial-processing peptidase subunit beta, mitochondrial	Posttranslational modification, protein turnover, chaperones	Posttranslational modification, protein turnover, chaperones	General function prediction only	Molecular Function: metalloendopeptidase activity (GO:0004222);; Molecular Function: metal ion binding (GO:0046872);;	Insulinase (Peptidase family M16)	Probable mitochondrial-processing peptidase subunit beta, mitochondrial OS=Arabidopsis thaliana OX=3702 GN=MPPbeta PE=1 SV=2	uncharacterized protein C2845_PM02G33490 [Panicum miliaceum]
Panicum_miliaceum_newGene_11834	--	--	--	--	--	--	--	hypothetical protein C2845_PM05G11730 [Panicum miliaceum]
gene-C2845_PM10G12740	K17604|2.9e-08|vra:106765811|K17604 zinc finger SWIM domain-containing protein 3 | (RefSeq) protein FAR1-RELATED SEQUENCE 6 isoform X1	Function unknown	--	--	Molecular Function: zinc ion binding (GO:0008270);;	SWIM zinc finger	--	protein FAR1-RELATED SEQUENCE 5-like [Panicum miliaceum]
gene-C2845_PM14G19720	K01012|1.1e-196|sbi:110437152|K01012 biotin synthase [EC:2.8.1.6] | (RefSeq) biotin synthase	Coenzyme transport and metabolism	Coenzyme transport and metabolism	Coenzyme transport and metabolism	Molecular Function: biotin synthase activity (GO:0004076);; Biological Process: biotin biosynthetic process (GO:0009102);; Molecular Function: metal ion binding (GO:0046872);; Molecular Function: 2 iron, 2 sulfur cluster binding (GO:0051537);; Molecular Function: 4 iron, 4 sulfur cluster binding (GO:0051539);;	Biotin and Thiamin Synthesis associated domain	Biotin synthase, mitochondrial OS=Arabidopsis thaliana OX=3702 GN=BIO2 PE=1 SV=1	hypothetical protein C2845_PM14G19720 [Panicum miliaceum]
gene-C2845_PM14G15280	K07052|2.9e-146|sita:101774236|K07052 uncharacterized protein | (RefSeq) uncharacterized protein LOC101774236	Function unknown	--	Posttranslational modification, protein turnover, chaperones	Molecular Function: cysteine-type endopeptidase activity (GO:0004197);; Cellular Component: integral component of membrane (GO:0016021);; Biological Process: CAAX-box protein processing (GO:0071586);;	CPBP intramembrane metalloprotease	--	uncharacterized protein C2845_PM14G15280 [Panicum miliaceum]
gene-C2845_PM02G14960	K01870|8.2e-08|csat:104723377|K01870 isoleucyl-tRNA synthetase [EC:6.1.1.5] | (RefSeq) isoleucine--tRNA ligase, chloroplastic/mitochondrial-like	Posttranslational modification, protein turnover, chaperones	--	--	Cellular Component: apoplast (GO:0048046);;	Dirigent-like protein	Dirigent protein 1 OS=Arabidopsis thaliana OX=3702 GN=DIR1 PE=2 SV=1	hypothetical protein C2845_PM02G14960 [Panicum miliaceum]
gene-C2845_PM14G06990	K19044|1.4e-233|sita:101754245|K19044 E3 ubiquitin-protein ligase XBAT32/33 [EC:2.3.2.27] | (RefSeq) probable E3 ubiquitin-protein ligase XBOS35	Posttranslational modification, protein turnover, chaperones	--	--	Molecular Function: molecular_function (GO:0003674);; Molecular Function: catalytic activity (GO:0003824);; Molecular Function: ubiquitin-protein transferase activity (GO:0004842);; Biological Process: cellular protein modification process (GO:0006464);; Biological Process: proteolysis (GO:0006508);; Biological Process: ubiquitin-dependent protein catabolic process (GO:0006511);; Biological Proce…	Ankyrin repeats (3 copies)	Probable E3 ubiquitin-protein ligase XBOS35 OS=Oryza sativa subsp. japonica OX=39947 GN=XBOS35 PE=2 SV=1	putative E3 ubiquitin-protein ligase XBOS35 [Panicum miliaceum]
gene-C2845_PM11G01460	K17609|4.8e-201|cic:CICLE_v10010213mg|K17609 nucleoredoxin [EC:1.8.1.8] | (RefSeq) hypothetical protein	Signal transduction mechanisms	Signal transduction mechanisms	Signal transduction mechanisms	Molecular Function: protein kinase activity (GO:0004672);; Molecular Function: ATP binding (GO:0005524);;	Protein kinase domain	U-box domain-containing protein 52 OS=Arabidopsis thaliana OX=3702 GN=PUB52 PE=2 SV=1	U-box domain-containing protein 52 [Panicum miliaceum]
gene-C2845_PM10G03560	K00465|1.9e-49|olu:OSTLU_119472|K00465 carotenoid 9,10(9',10')-cleavage dioxygenase 1 [EC:1.13.11.-] | (RefSeq) Ccd-Arp; Carotenoid dioxygenase plastidic fusion protein, putative	Secondary metabolites biosynthesis, transport and catabolism	Secondary metabolites biosynthesis, transport and catabolism	Secondary metabolites biosynthesis, transport and catabolism	Molecular Function: oxidoreductase activity, acting on single donors with incorporation of molecular oxygen, incorporation of two atoms of oxygen (GO:0016702);; Molecular Function: metal ion binding (GO:0046872);;	Retinal pigment epithelial membrane protein	Carotenoid 9,10(9',10')-cleavage dioxygenase 1 OS=Arabidopsis thaliana OX=3702 GN=CCD1 PE=1 SV=2	hypothetical protein C2845_PM10G03560 [Panicum miliaceum]
gene-C2845_PM14G17100	--	--	--	--	--	--	--	hypothetical protein C2845_PM14G17100 [Panicum miliaceum]
gene-C2845_PM02G32640	K09285|8.6e-284|sita:101778390|K09285 AP2-like factor, ANT lineage | (RefSeq) AP2-like ethylene-responsive transcription factor ANT isoform X3	Transcription	--	--	Molecular Function: DNA binding (GO:0003677);; Molecular Function: transcription factor activity, sequence-specific DNA binding (GO:0003700);; Cellular Component: nucleus (GO:0005634);;	AP2 domain	AP2-like ethylene-responsive transcription factor CRL5 OS=Oryza sativa subsp. japonica OX=39947 GN=CRL5 PE=2 SV=1	AP2-like ethylene-responsive transcription factor ANT [Panicum miliaceum]
gene-C2845_PM08G29050	K07937|2.9e-99|sita:101781776|K07937 ADP-ribosylation factor 1/2 | (RefSeq) ADP-ribosylation factor 1 isoform X2	Intracellular trafficking, secretion, and vesicular transport	Intracellular trafficking, secretion, and vesicular transport	--	Molecular Function: GTP binding (GO:0005525);;	ADP-ribosylation factor family	ADP-ribosylation factor 1 OS=Arabidopsis thaliana OX=3702 GN=ARF1 PE=1 SV=2	ADP-ribosylation factor 1 isoform X2 [Setaria italica]
gene-C2845_PM16G12250	K01183|3.4e-121|sita:101763587|K01183 chitinase [EC:3.2.1.14] | (RefSeq) endochitinase A	Function unknown	General function prediction only	General function prediction only	Molecular Function: chitinase activity (GO:0004568);; Biological Process: carbohydrate metabolic process (GO:0005975);; Biological Process: chitin catabolic process (GO:0006032);; Molecular Function: chitin binding (GO:0008061);; Biological Process: cell wall macromolecule catabolic process (GO:0016998);;	Chitinase class I	Endochitinase A OS=Zea mays OX=4577 GN=CHIA PE=1 SV=1	endochitinase A-like [Panicum miliaceum]
gene-C2845_PM04G22560	K19040|2.7e-13|ats:109744093|K19040 E3 ubiquitin-protein ligase ATL10/75/76/77/78 [EC:2.3.2.27] | (RefSeq) LOC109744093; RING-H2 finger protein ATL74-like	Posttranslational modification, protein turnover, chaperones	Posttranslational modification, protein turnover, chaperones	--	Cellular Component: integral component of membrane (GO:0016021);;	Ring finger domain	Probable E3 ubiquitin-protein ligase ATL44 OS=Arabidopsis thaliana OX=3702 GN=ATL44 PE=1 SV=1	RING-H2 finger protein ATL44-like [Panicum miliaceum]
gene-C2845_PM07G16150	K01599|2.5e-207|sita:101782983|K01599 uroporphyrinogen decarboxylase [EC:4.1.1.37] | (RefSeq) uroporphyrinogen decarboxylase 1, chloroplastic	Coenzyme transport and metabolism	Coenzyme transport and metabolism	Coenzyme transport and metabolism	Molecular Function: uroporphyrinogen decarboxylase activity (GO:0004853);; Biological Process: protoporphyrinogen IX biosynthetic process (GO:0006782);;	Uroporphyrinogen decarboxylase (URO-D)	Uroporphyrinogen decarboxylase 1, chloroplastic OS=Oryza sativa subsp. japonica OX=39947 GN=Os01g0622300 PE=2 SV=1	uroporphyrinogen decarboxylase 1, chloroplastic [Panicum miliaceum]
gene-C2845_PM05G01780	--	Function unknown	--	--	Molecular Function: transcription cofactor activity (GO:0003712);; Biological Process: regulation of transcription from RNA polymerase II promoter (GO:0006357);; Cellular Component: mediator complex (GO:0016592);;	--	Probable mediator of RNA polymerase II transcription subunit 19b OS=Arabidopsis thaliana OX=3702 GN=MED19B PE=2 SV=1	hypothetical protein C2845_PM05G01780 [Panicum miliaceum]
gene-C2845_PM13G23790	K14488|1.1e-18|zma:103647576|K14488 SAUR family protein | (RefSeq) auxin-responsive protein SAUR72	Function unknown	--	--	Biological Process: response to auxin (GO:0009733);;	Auxin responsive protein	--	hypothetical protein C2845_PM13G23790 [Panicum miliaceum]
gene-C2845_PM06G12050	K10755|5.9e-181|sbi:8076299|K10755 replication factor C subunit 2/4 | (RefSeq) replication factor C subunit 2	Replication, recombination and repair	Replication, recombination and repair	Replication, recombination and repair	Molecular Function: DNA binding (GO:0003677);; Molecular Function: ATP binding (GO:0005524);; Biological Process: DNA replication (GO:0006260);;	Replication factor C C-terminal domain	Replication factor C subunit 2 OS=Oryza sativa subsp. japonica OX=39947 GN=RFC2 PE=2 SV=1	hypothetical protein C2845_PM06G12050 [Panicum miliaceum]
gene-C2845_PM08G13500	K03644|1.3e-170|sita:101766333|K03644 lipoyl synthase [EC:2.8.1.8] | (RefSeq) lipoyl synthase 2, chloroplastic	Coenzyme transport and metabolism	Coenzyme transport and metabolism	Coenzyme transport and metabolism	Cellular Component: mitochondrion (GO:0005739);; Biological Process: protein lipoylation (GO:0009249);; Molecular Function: lipoate synthase activity (GO:0016992);; Molecular Function: metal ion binding (GO:0046872);; Molecular Function: 4 iron, 4 sulfur cluster binding (GO:0051539);;	Radical SAM superfamily	Lipoyl synthase 2, chloroplastic OS=Oryza sativa subsp. indica OX=39946 GN=LIP1P-2 PE=3 SV=1	lipoyl synthase 2, chloroplastic-like isoform X2 [Panicum miliaceum]
gene-C2845_PM04G19500	K22683|1.1e-70|mus:103979717|K22683 aspartyl protease family protein [EC:3.4.23.-] | (RefSeq) aspartyl protease family protein 2-like	Posttranslational modification, protein turnover, chaperones	Posttranslational modification, protein turnover, chaperones	--	Molecular Function: aspartic-type endopeptidase activity (GO:0004190);;	Xylanase inhibitor N-terminal	Aspartyl protease family protein At5g10770 OS=Arabidopsis thaliana OX=3702 GN=At5g10770 PE=2 SV=1	protein ASPARTIC PROTEASE IN GUARD CELL 2-like [Panicum miliaceum]
gene-C2845_PM08G18270	--	--	--	--	--	--	--	hypothetical protein C2845_PM08G18270 [Panicum miliaceum]
gene-C2845_PM18G14710	K17710|1.9e-121|aly:9308042|K17710 pentatricopeptide repeat domain-containing protein 1 | (RefSeq) pentatricopeptide repeat-containing protein At5g21222 isoform X1	Signal transduction mechanisms	Signal transduction mechanisms	Signal transduction mechanisms	Molecular Function: protein kinase activity (GO:0004672);; Molecular Function: ATP binding (GO:0005524);; Biological Process: signal transduction (GO:0007165);; Cellular Component: integral component of membrane (GO:0016021);;	Protein kinase domain	CBL-interacting protein kinase 33 OS=Oryza sativa subsp. japonica OX=39947 GN=CIPK33 PE=2 SV=1	CBL-interacting protein kinase 32 [Panicum miliaceum]
gene-C2845_PM07G05840	--	--	--	--	Molecular Function: nucleic acid binding (GO:0003676);; Molecular Function: RNA-DNA hybrid ribonuclease activity (GO:0004523);;	Reverse transcriptase-like	--	uncharacterized protein C2845_PM07G05840 [Panicum miliaceum]
gene-C2845_PM17G11250	--	--	--	--	Cellular Component: integral component of membrane (GO:0016021);;	--	--	tubulin alpha-6 chain [Panicum miliaceum]
gene-C2845_PM13G06340	K13457|1.7e-14|sbi:8076342|K13457 disease resistance protein RPM1 | (RefSeq) putative disease resistance RPP13-like protein 3	--	Signal transduction mechanisms	--	Molecular Function: ADP binding (GO:0043531);;	NB-ARC domain	Disease resistance protein RGA5 OS=Oryza sativa subsp. japonica OX=39947 GN=RGA5 PE=2 SV=1	hypothetical protein C2845_PM13G06340 [Panicum miliaceum]
gene-C2845_PM06G02540	K09184|4.7e-09|vvi:104879571|K09184 GATA-binding protein, other eukaryote | (RefSeq) GATA transcription factor 8	Transcription	Transcription	--	Biological Process: regulation of transcription, DNA-templated (GO:0006355);; Molecular Function: zinc ion binding (GO:0008270);; Molecular Function: sequence-specific DNA binding (GO:0043565);;	GATA zinc finger	GATA transcription factor 20 OS=Arabidopsis thaliana OX=3702 GN=GATA20 PE=2 SV=2	hypothetical protein C2845_PM06G02540 [Panicum miliaceum]
gene-C2845_PM05G11200	K05857|1.8e-268|sita:101782785|K05857 phosphatidylinositol phospholipase C, delta [EC:3.1.4.11] | (RefSeq) phosphoinositide phospholipase C 2	Lipid transport and metabolism	Signal transduction mechanisms	--	Molecular Function: phosphatidylinositol phospholipase C activity (GO:0004435);; Biological Process: lipid catabolic process (GO:0016042);; Biological Process: intracellular signal transduction (GO:0035556);;	Phosphatidylinositol-specific phospholipase C, X domain	Phosphoinositide phospholipase C 7 OS=Arabidopsis thaliana OX=3702 GN=PLC7 PE=1 SV=1	phosphoinositide phospholipase C 2-like [Panicum miliaceum]
gene-C2845_PM10G14440	K15015|2.7e-08|bna:106391641|K15015 solute carrier family 32 (vesicular inhibitory amino acid transporter) | (RefSeq) amino acid transporter AVT1A-like	Amino acid transport and metabolism	Amino acid transport and metabolism	--	Cellular Component: integral component of membrane (GO:0016021);;	Transmembrane amino acid transporter protein	Amino acid permease 1 OS=Arabidopsis thaliana OX=3702 GN=AAP1 PE=1 SV=1	amino acid permease 1-like [Panicum miliaceum]
gene-C2845_PM02G07600	K01051|5.8e-20|dcr:108204017|K01051 pectinesterase [EC:3.1.1.11] | (RefSeq) pectinesterase 1-like	Function unknown	--	--	Molecular Function: single-stranded DNA binding (GO:0003697);; Biological Process: DNA replication (GO:0006260);;	--	--	protein OSB1, mitochondrial-like isoform X2 [Panicum miliaceum]
gene-C2845_PM02G08160	--	--	--	--	--	--	--	uncharacterized protein C2845_PM02G08160 [Panicum miliaceum]
Panicum_miliaceum_newGene_9481	--	Function unknown	--	--	Molecular Function: nucleic acid binding (GO:0003676);; Molecular Function: zinc ion binding (GO:0008270);;	--	--	uncharacterized protein C2845_PM05G07280 [Panicum miliaceum]
gene-C2845_PM10G06750	--	--	--	--	--	--	--	hypothetical protein C2845_PM10G06750 [Panicum miliaceum]
gene-C2845_PM01G10690	K22683|2.6e-24|smo:SELMODRAFT_426333|K22683 aspartyl protease family protein [EC:3.4.23.-] | (RefSeq) hypothetical protein	Posttranslational modification, protein turnover, chaperones	Posttranslational modification, protein turnover, chaperones	--	Molecular Function: aspartic-type endopeptidase activity (GO:0004190);;	Xylanase inhibitor C-terminal	Aspartic proteinase PCS1 OS=Arabidopsis thaliana OX=3702 GN=PCS1 PE=2 SV=1	aspartic proteinase PCS1-like [Panicum miliaceum]
Panicum_miliaceum_newGene_12636	--	Function unknown	--	--	Molecular Function: RNA-directed DNA polymerase activity (GO:0003964);;	--	--	putative reverse transcriptase [Sorghum bicolor]
gene-C2845_PM01G34450	--	Inorganic ion transport and metabolism	Inorganic ion transport and metabolism	--	--	Tesmin/TSO1-like CXC domain, cysteine-rich domain	Protein tesmin/TSO1-like CXC 2 OS=Arabidopsis thaliana OX=3702 GN=TCX2 PE=1 SV=1	hypothetical protein C2845_PM01G34450 [Panicum miliaceum]
gene-C2845_PM08G26100	--	Transcription	Transcription	--	Biological Process: regulation of transcription, DNA-templated (GO:0006355);;	HCNGP-like protein	--	uncharacterized protein C2845_PM08G26100 [Panicum miliaceum]
gene-C2845_PM15G17000	K08818|1.4e-90|sita:101784773|K08818 cell division cycle 2-like [EC:2.7.11.22] | (RefSeq) putative cyclin-dependent kinase F-2	Signal transduction mechanisms	General function prediction only	Signal transduction mechanisms	Molecular Function: protein kinase activity (GO:0004672);; Molecular Function: ATP binding (GO:0005524);;	Protein kinase domain	Putative cyclin-dependent kinase F-2 OS=Oryza sativa subsp. japonica OX=39947 GN=CDKF-2 PE=3 SV=1	putative cyclin-dependent kinase F-2 [Panicum miliaceum]
gene-C2845_PM06G28340	K14489|6.4e-10|egr:104421547|K14489 arabidopsis histidine kinase 2/3/4 (cytokinin receptor) [EC:2.7.13.3] | (RefSeq) uncharacterized protein LOC104421547 isoform X1	Signal transduction mechanisms	--	--	--	--	--	hypothetical protein C2845_PM06G28340 [Panicum miliaceum]
gene-C2845_PM08G00980	K08176|7.9e-29|oeu:111402953|K08176 MFS transporter, PHS family, inorganic phosphate transporter | (RefSeq) inorganic phosphate transporter 1-2-like	Function unknown	--	--	Biological Process: chloroplast fission (GO:0010020);;	--	Plastid division protein PDV1 OS=Arabidopsis thaliana OX=3702 GN=PDV1 PE=1 SV=1	plastid division protein PDV1-like [Panicum miliaceum]
gene-C2845_PM01G16790	K01087|1.5e-184|sita:101786844|K01087 trehalose 6-phosphate phosphatase [EC:3.1.3.12] | (RefSeq) probable trehalose-phosphate phosphatase 9	Carbohydrate transport and metabolism	Carbohydrate transport and metabolism	Carbohydrate transport and metabolism	Molecular Function: trehalose-phosphatase activity (GO:0004805);; Biological Process: trehalose biosynthetic process (GO:0005992);;	Trehalose-phosphatase	Probable trehalose-phosphate phosphatase 9 OS=Oryza sativa subsp. japonica OX=39947 GN=TPP9 PE=3 SV=1	putative trehalose-phosphate phosphatase 9 [Panicum miliaceum]
gene-C2845_PM04G17710	K13473|1.1e-26|zma:100384051|K13473 chitin elicitor-binding protein | (RefSeq) uncharacterized protein LOC100384051 precursor	Function unknown	--	--	--	LysM domain	LysM domain-containing GPI-anchored protein LYP4 OS=Oryza sativa subsp. japonica OX=39947 GN=LYP4 PE=1 SV=1	lysM domain-containing GPI-anchored protein 1-like [Panicum miliaceum]
gene-C2845_PM11G23790	K09286|1.4e-172|sita:101754381|K09286 EREBP-like factor | (RefSeq) ethylene-responsive transcription factor 1	Transcription	--	--	Molecular Function: DNA binding (GO:0003677);; Molecular Function: transcription factor activity, sequence-specific DNA binding (GO:0003700);; Cellular Component: nucleus (GO:0005634);;	AP2 domain	Ethylene-responsive transcription factor 1 OS=Oryza sativa subsp. japonica OX=39947 GN=EREBP1 PE=1 SV=1	ethylene-responsive transcription factor 1-like [Panicum miliaceum]
gene-C2845_PM13G10630	--	--	--	--	--	--	--	hypothetical protein C2845_PM13G10630 [Panicum miliaceum]
gene-C2845_PM09G11070	--	--	--	--	--	--	--	hypothetical protein C2845_PM09G11070 [Panicum miliaceum]
gene-C2845_PM06G33550	K00547|3.4e-163|sita:101774971|K00547 homocysteine S-methyltransferase [EC:2.1.1.10] | (RefSeq) homocysteine S-methyltransferase 3	Amino acid transport and metabolism	Amino acid transport and metabolism	Amino acid transport and metabolism	Molecular Function: methyltransferase activity (GO:0008168);; Biological Process: methylation (GO:0032259);; Molecular Function: metal ion binding (GO:0046872);;	Homocysteine S-methyltransferase	Homocysteine S-methyltransferase 3 OS=Zea mays OX=4577 GN=HMT-3 PE=2 SV=1	homocysteine S-methyltransferase 3 [Panicum miliaceum]
Panicum_miliaceum_newGene_11665	--	--	--	--	--	--	--	uncharacterized protein C2845_PM02G16500 [Panicum miliaceum]
gene-C2845_PM05G14910	--	--	--	--	--	--	--	hypothetical protein C2845_PM05G14910 [Panicum miliaceum]
gene-C2845_PM13G20630	K15334|0.0e+00|sita:101760456|K15334 multisite-specific tRNA:(cytosine-C5)-methyltransferase [EC:2.1.1.202] | (RefSeq) tRNA (cytosine(34)-C(5))-methyltransferase isoform X2	Translation, ribosomal structure and biogenesis	Translation, ribosomal structure and biogenesis	Translation, ribosomal structure and biogenesis	Molecular Function: RNA binding (GO:0003723);; Molecular Function: tRNA (cytosine-5-)-methyltransferase activity (GO:0016428);;	16S rRNA methyltransferase RsmB/F	--	tRNA (cytosine(34)-C(5))-methyltransferase-like isoform X1 [Panicum miliaceum]
gene-C2845_PM12G02280	--	Lipid transport and metabolism	Lipid transport and metabolism	--	Molecular Function: lipid binding (GO:0008289);; Cellular Component: integral component of membrane (GO:0016021);;	--	--	uncharacterized protein C2845_PM12G02280 [Panicum miliaceum]
gene-C2845_PM18G14160	--	Function unknown	--	--	--	LURP-one-related	--	protein LURP-one-related 5-like [Panicum miliaceum]
gene-C2845_PM16G22590	K01792|3.2e-182|sita:101759836|K01792 glucose-6-phosphate 1-epimerase [EC:5.1.3.15] | (RefSeq) putative glucose-6-phosphate 1-epimerase	Carbohydrate transport and metabolism	Carbohydrate transport and metabolism	Carbohydrate transport and metabolism	Biological Process: carbohydrate metabolic process (GO:0005975);; Molecular Function: isomerase activity (GO:0016853);; Molecular Function: carbohydrate binding (GO:0030246);;	Aldose 1-epimerase	Putative glucose-6-phosphate 1-epimerase OS=Cenchrus ciliaris OX=35872 PE=2 SV=1	hypothetical protein C2845_PM16G22590 [Panicum miliaceum]
gene-C2845_PM07G34460	K19891|7.0e-54|ath:AT2G01630|K19891 glucan endo-1,3-beta-glucosidase 1/2/3 [EC:3.2.1.39] | (RefSeq) O-Glycosyl hydrolases family 17 protein	Carbohydrate transport and metabolism	--	--	Molecular Function: hydrolase activity, hydrolyzing O-glycosyl compounds (GO:0004553);; Biological Process: carbohydrate metabolic process (GO:0005975);;	Glycosyl hydrolases family 17	Glucan endo-1,3-beta-glucosidase GII OS=Hordeum vulgare OX=4513 PE=1 SV=1	hypothetical protein C2845_PM07G34460 [Panicum miliaceum]
gene-C2845_PM15G01090	K00924|1.1e-79|smo:SELMODRAFT_165220|K00924 kinase [EC:2.7.1.-] | (RefSeq) hypothetical protein	Signal transduction mechanisms	--	Cell wall/membrane/envelope biogenesis	Molecular Function: protein kinase activity (GO:0004672);; Molecular Function: ATP binding (GO:0005524);; Cellular Component: integral component of membrane (GO:0016021);;	Leucine rich repeat	Receptor-like protein kinase 2 OS=Arabidopsis thaliana OX=3702 GN=RCH2 PE=1 SV=1	LRR receptor-like serine/threonine-protein kinase RCH1 [Panicum miliaceum]
gene-C2845_PM15G05830	--	--	--	--	--	--	--	hypothetical protein C2845_PM15G05830 [Panicum miliaceum]
Panicum_miliaceum_newGene_5383	--	--	--	--	--	--	--	unknown [Zea mays]
gene-C2845_PM04G22530	--	--	--	--	--	--	--	trithorax group protein osa-like [Panicum miliaceum]
gene-C2845_PM12G02690	K14491|9.5e-10|cmax:111498799|K14491 two-component response regulator ARR-B family | (RefSeq) two-component response regulator ARR12 isoform X1	Transcription	Function unknown	--	Molecular Function: ATPase activator activity (GO:0001671);; Molecular Function: DNA binding (GO:0003677);; Cellular Component: nucleus (GO:0005634);; Molecular Function: chaperone binding (GO:0051087);;	Activator of Hsp90 ATPase, N-terminal	Protein PHOSPHATE STARVATION RESPONSE 3 OS=Oryza sativa subsp. indica OX=39946 GN=PHR3 PE=3 SV=1	protein PHR1-LIKE 1-like [Panicum miliaceum]
gene-C2845_PM07G15540	--	Function unknown	General function prediction only	--	--	ENT domain	Protein EMSY-LIKE 4 OS=Arabidopsis thaliana OX=3702 GN=EML4 PE=2 SV=1	uncharacterized protein C2845_PM07G15540 [Panicum miliaceum]
gene-C2845_PM12G20030	K21867|2.2e-08|qsu:111996024|K21867 potassium channel | (RefSeq) potassium channel AKT1-like	--	--	--	Molecular Function: kinase activity (GO:0016301);;	Leucine rich repeat N-terminal domain	--	putative LRR receptor-like serine/threonine-protein kinase [Panicum miliaceum]
gene-C2845_PM12G14530	--	--	--	--	--	--	--	hypothetical protein C2845_PM12G14530 [Panicum miliaceum]
gene-C2845_PM11G29420	K11971|4.7e-75|sbi:110435074|K11971 E3 ubiquitin-protein ligase RNF14 [EC:2.3.2.31] | (RefSeq) E3 ubiquitin-protein ligase RNF14-like isoform X1	Posttranslational modification, protein turnover, chaperones	Posttranslational modification, protein turnover, chaperones	--	Molecular Function: ubiquitin-protein transferase activity (GO:0004842);; Molecular Function: metal ion binding (GO:0046872);;	IBR domain, a half RING-finger domain	--	E3 ubiquitin-protein ligase RNF14-like isoform X2 [Panicum miliaceum]
gene-C2845_PM13G24430	K01184|1.5e-10|bna:106400152|K01184 polygalacturonase [EC:3.2.1.15] | (RefSeq) polygalacturonase	Function unknown	General function prediction only	--	Cellular Component: integral component of membrane (GO:0016021);;	Ankyrin repeats (3 copies)	Ankyrin repeat-containing protein At5g02620 OS=Arabidopsis thaliana OX=3702 GN=At5g02620 PE=1 SV=1	ankyrin repeat-containing protein [Panicum miliaceum]
gene-C2845_PM09G22810	K14816|5.5e-154|sita:101781082|K14816 pre-60S factor REI1 | (RefSeq) cytoplasmic 60S subunit biogenesis factor REI1 homolog 1	Function unknown	General function prediction only	--	--	Protein of unknown function (DUF1644)	Cytoplasmic 60S subunit biogenesis factor REI1 homolog 2 OS=Arabidopsis thaliana OX=3702 GN=REIL2 PE=1 SV=1	hypothetical protein C2845_PM09G22810 [Panicum miliaceum]
gene-C2845_PM04G25030	K09838|2.1e-29|zma:103641704|K09838 zeaxanthin epoxidase [EC:1.14.15.21] | (RefSeq) zeaxanthin epoxidase, chloroplastic isoform X1	Energy production and conversion	Energy production and conversion;; General function prediction only	Coenzyme transport and metabolism;; Energy production and conversion	Molecular Function: FAD binding (GO:0071949);;	FAD binding domain	Monooxygenase 2 OS=Arabidopsis thaliana OX=3702 GN=MO2 PE=2 SV=1	hypothetical protein C2845_PM04G25030 [Panicum miliaceum]
gene-C2845_PM05G25750	--	--	--	--	--	--	--	hypothetical protein C2845_PM05G25750 [Panicum miliaceum]
gene-C2845_PM07G37800	K22312|7.4e-86|pda:103697490|K22312 hydroxyjasmonate sulfotransferase [EC:2.8.2.39] | (RefSeq) flavonol sulfotransferase-like	Function unknown	General function prediction only	--	Molecular Function: sulfotransferase activity (GO:0008146);;	Sulfotransferase domain	Cytosolic sulfotransferase 5 OS=Arabidopsis thaliana OX=3702 GN=SOT5 PE=1 SV=1	uncharacterized protein C2845_PM07G37800 [Panicum miliaceum]
gene-C2845_PM11G28430	--	Inorganic ion transport and metabolism	Inorganic ion transport and metabolism	Signal transduction mechanisms	Molecular Function: solute:proton antiporter activity (GO:0015299);; Cellular Component: integral component of membrane (GO:0016021);;	Sodium/hydrogen exchanger family	Cation/H(+) antiporter 1 OS=Arabidopsis thaliana OX=3702 GN=CHX1 PE=2 SV=1	cation/H(+) antiporter 1-like [Panicum miliaceum]
gene-C2845_PM14G17050	--	Function unknown	Function unknown	General function prediction only	--	Uncharacterized protein family UPF0029	--	IMPACT family member in pol 5' [Panicum miliaceum]
gene-C2845_PM05G18910	--	Signal transduction mechanisms	--	--	--	--	--	hypothetical protein C2845_PM05G18910 [Panicum miliaceum]
gene-C2845_PM03G13600	K02608|5.6e-148|sita:101769556|K02608 origin recognition complex subunit 6 | (RefSeq) origin of replication complex subunit 6	Replication, recombination and repair	Replication, recombination and repair	--	Molecular Function: DNA binding (GO:0003677);; Cellular Component: nuclear origin of replication recognition complex (GO:0005664);; Biological Process: DNA replication (GO:0006260);;	Origin recognition complex subunit 6 (ORC6)	Origin of replication complex subunit 6 OS=Oryza sativa subsp. indica OX=39946 GN=OsI_26966 PE=3 SV=1	origin of replication complex subunit 6 [Panicum miliaceum]
gene-C2845_PM11G15230	K05849|2.6e-70|ini:109158657|K05849 solute carrier family 8 (sodium/calcium exchanger) | (RefSeq) pentatricopeptide repeat-containing protein At3g62890-like	Function unknown	General function prediction only	--	--	PPR repeat	Pentatricopeptide repeat-containing protein At5g56310 OS=Arabidopsis thaliana OX=3702 GN=PCMP-E13 PE=2 SV=1	pentatricopeptide repeat-containing protein [Panicum miliaceum]
gene-C2845_PM01G45360	--	--	--	--	--	--	--	hypothetical protein C2845_PM01G45360 [Panicum miliaceum]
gene-C2845_PM10G22000	K12133|3.3e-36|ppp:112280611|K12133 MYB-related transcription factor LHY | (RefSeq) uncharacterized protein LOC112280611	Transcription	Posttranslational modification, protein turnover, chaperones	--	Molecular Function: DNA binding (GO:0003677);; Cellular Component: nucleus (GO:0005634);;	Myb-like DNA-binding domain	Protein REVEILLE 2 OS=Arabidopsis thaliana OX=3702 GN=RVE2 PE=1 SV=1	hypothetical protein C2845_PM10G22000 [Panicum miliaceum]
gene-C2845_PM07G02710	K04506|4.2e-118|sbi:8070408|K04506 E3 ubiquitin-protein ligase SIAH1 [EC:2.3.2.27] | (RefSeq) putative E3 ubiquitin-protein ligase SINA-like 6	Posttranslational modification, protein turnover, chaperones	General function prediction only	--	Biological Process: ubiquitin-dependent protein catabolic process (GO:0006511);; Biological Process: multicellular organism development (GO:0007275);; Molecular Function: zinc ion binding (GO:0008270);; Cellular Component: host cell nucleus (GO:0042025);;	Seven in absentia protein family	Putative E3 ubiquitin-protein ligase SINA-like 6 OS=Arabidopsis thaliana OX=3702 GN=At5g37870 PE=3 SV=1	hypothetical protein C2845_PM07G02710 [Panicum miliaceum]
gene-C2845_PM02G00740	--	Function unknown	--	--	--	cAMP-regulated phosphoprotein/endosulfine conserved region	--	hypothetical protein C2845_PM02G00740 [Panicum miliaceum]
gene-C2845_PM16G12540	K00231|1.3e-266|sita:101781148|K00231 protoporphyrinogen/coproporphyrinogen III oxidase [EC:1.3.3.4 1.3.3.15] | (RefSeq) protoporphyrinogen oxidase, mitochondrial	Coenzyme transport and metabolism	Coenzyme transport and metabolism	Coenzyme transport and metabolism	Molecular Function: oxygen-dependent protoporphyrinogen oxidase activity (GO:0004729);; Biological Process: protoporphyrinogen IX biosynthetic process (GO:0006782);;	Flavin containing amine oxidoreductase	Protoporphyrinogen oxidase 2 OS=Spinacia oleracea OX=3562 GN=POX2 PE=1 SV=1	protoporphyrinogen oxidase, mitochondrial [Panicum miliaceum]
gene-C2845_PM13G13190	K23872|4.7e-129|smo:SELMODRAFT_74065|K23872 putative homogalacturonan methyltransferase [EC:2.1.1.-] | (RefSeq) hypothetical protein	Function unknown	--	--	Molecular Function: methyltransferase activity (GO:0008168);; Cellular Component: integral component of membrane (GO:0016021);; Biological Process: methylation (GO:0032259);;	Putative S-adenosyl-L-methionine-dependent methyltransferase	Probable methyltransferase PMT11 OS=Arabidopsis thaliana OX=3702 GN=At2g39750 PE=2 SV=1	putative methyltransferase PMT11 [Panicum miliaceum]
gene-C2845_PM13G12250	--	Coenzyme transport and metabolism	--	--	Cellular Component: cellular_component (GO:0005575);; Cellular Component: intracellular (GO:0005622);; Cellular Component: cell (GO:0005623);; Cellular Component: cytoplasm (GO:0005737);; Cellular Component: chloroplast (GO:0009507);; Cellular Component: plastid stroma (GO:0009532);; Cellular Component: plastid (GO:0009536);; Cellular Component: chloroplast stroma (GO:0009570);; Cellular Componen…	--	--	hypothetical protein C2845_PM13G12250 [Panicum miliaceum]
gene-C2845_PM02G03570	K23953|4.5e-37|sita:101772031|K23953 plant cysteine oxidase [EC:1.13.11.-] | (RefSeq) plant cysteine oxidase 2	Function unknown	Function unknown	--	Molecular Function: oxidoreductase activity, acting on single donors with incorporation of molecular oxygen, incorporation of two atoms of oxygen (GO:0016702);;	PCO_ADO	Plant cysteine oxidase 1 OS=Arabidopsis thaliana OX=3702 GN=PCO1 PE=1 SV=1	hypothetical protein C2845_PM02G03570 [Panicum miliaceum]
gene-C2845_PM07G33340	K12663|5.4e-143|sita:101782993|K12663 Delta3,5-Delta2,4-dienoyl-CoA isomerase [EC:5.3.3.21] | (RefSeq) delta(3,5)-Delta(2,4)-dienoyl-CoA isomerase, peroxisomal	Lipid transport and metabolism	Lipid transport and metabolism	Lipid transport and metabolism	Molecular Function: isomerase activity (GO:0016853);;	Enoyl-CoA hydratase/isomerase	Delta(3,5)-Delta(2,4)-dienoyl-CoA isomerase, peroxisomal OS=Arabidopsis thaliana OX=3702 GN=DCI1 PE=2 SV=1	delta(3,5)-Delta(2,4)-dienoyl-CoA isomerase, mitochondrial [Panicum miliaceum]
gene-C2845_PM16G15300	K01051|1.4e-14|var:108341535|K01051 pectinesterase [EC:3.1.1.11] | (RefSeq) probable pectinesterase/pectinesterase inhibitor 58	Transcription	Transcription	--	--	Myb/SANT-like DNA-binding domain	Trihelix transcription factor GT-2 OS=Arabidopsis thaliana OX=3702 GN=GT-2 PE=1 SV=1	uncharacterized protein C2845_PM16G15300 [Panicum miliaceum]
gene-C2845_PM05G35530	K11251|1.5e-67|sita:101779834|K11251 histone H2A | (RefSeq) probable histone H2A.4	Chromatin structure and dynamics	Chromatin structure and dynamics	--	Cellular Component: nucleosome (GO:0000786);; Molecular Function: DNA binding (GO:0003677);; Cellular Component: nucleus (GO:0005634);; Molecular Function: protein heterodimerization activity (GO:0046982);;	C-terminus of histone H2A	Probable histone H2A.4 OS=Oryza sativa subsp. indica OX=39946 GN=OsI_019561 PE=3 SV=1	hypothetical protein C2845_PM05G35530 [Panicum miliaceum]
gene-C2845_PM03G07070	--	--	--	--	--	--	F-box/LRR-repeat protein At3g03360 OS=Arabidopsis thaliana OX=3702 GN=At3g03360 PE=2 SV=2	hypothetical protein C2845_PM03G07070 [Panicum miliaceum]
gene-C2845_PM02G14720	K02684|1.7e-178|sita:101770356|K02684 DNA primase small subunit [EC:2.7.7.102] | (RefSeq) DNA primase small subunit	Replication, recombination and repair	Replication, recombination and repair	--	Molecular Function: DNA primase activity (GO:0003896);;	DNA primase small subunit	--	DNA primase small subunit [Panicum miliaceum]
gene-C2845_PM13G23440	K02732|3.4e-118|sita:101756809|K02732 20S proteasome subunit beta 6 [EC:3.4.25.1] | (RefSeq) proteasome subunit beta type-1	Posttranslational modification, protein turnover, chaperones	Posttranslational modification, protein turnover, chaperones	Posttranslational modification, protein turnover, chaperones	Molecular Function: threonine-type endopeptidase activity (GO:0004298);; Cellular Component: nucleus (GO:0005634);; Cellular Component: cytoplasm (GO:0005737);; Cellular Component: proteasome core complex (GO:0005839);; Biological Process: proteolysis involved in cellular protein catabolic process (GO:0051603);;	Proteasome subunit	Proteasome subunit beta type-1 OS=Oryza sativa subsp. japonica OX=39947 GN=PBF1 PE=2 SV=1	proteasome subunit beta type-1-like [Panicum miliaceum]
gene-C2845_PM11G22160	K00679|3.3e-28|mis:MICPUN_58725|K00679 phospholipid:diacylglycerol acyltransferase [EC:2.3.1.158] | (RefSeq) lecithin:cholesterol acyltransferase	Lipid transport and metabolism	Lipid transport and metabolism	--	Biological Process: lipid metabolic process (GO:0006629);; Molecular Function: O-acyltransferase activity (GO:0008374);;	Lecithin:cholesterol acyltransferase	Phospholipid--sterol O-acyltransferase OS=Arabidopsis thaliana OX=3702 GN=PSAT PE=2 SV=2	hypothetical protein C2845_PM11G22160 [Panicum miliaceum]
gene-C2845_PM15G06150	K21596|0.0e+00|sita:101769543|K21596 calmodulin-binding transcription activator | (RefSeq) calmodulin-binding transcription activator 4 isoform X1	Function unknown	Function unknown	--	Molecular Function: DNA binding (GO:0003677);;	CG-1 domain	Calmodulin-binding transcription activator 4 OS=Arabidopsis thaliana OX=3702 GN=CAMTA4 PE=1 SV=1	calmodulin-binding transcription activator 4 isoform X1 [Panicum miliaceum]
gene-C2845_PM11G06290	--	--	--	--	--	--	--	spidroin-2-like [Panicum miliaceum]
gene-C2845_PM08G23540	--	--	--	--	--	--	--	uncharacterized protein C2845_PM08G23540 [Panicum miliaceum]
gene-C2845_PM12G16990	K05658|3.0e-42|zma:103627277|K05658 ATP-binding cassette, subfamily B (MDR/TAP), member 1 [EC:7.6.2.2] | (RefSeq) putative multidrug resistance protein	Secondary metabolites biosynthesis, transport and catabolism	Secondary metabolites biosynthesis, transport and catabolism	Defense mechanisms	Molecular Function: ATP binding (GO:0005524);; Molecular Function: ATPase activity (GO:0016887);;	ABC transporter	Putative multidrug resistance protein OS=Oryza sativa subsp. japonica OX=39947 GN=Os02g0190300 PE=3 SV=1	hypothetical protein C2845_PM12G16990 [Panicum miliaceum]
gene-C2845_PM09G10140	--	Function unknown	--	--	Biological Process: reproduction (GO:0000003);; Biological Process: developmental process involved in reproduction (GO:0003006);; Molecular Function: molecular_function (GO:0003674);; Molecular Function: nucleic acid binding (GO:0003676);; Molecular Function: RNA binding (GO:0003723);; Molecular Function: catalytic activity (GO:0003824);; Molecular Function: nuclease activity (GO:0004518);; Molec…	PPR repeat family	--	hypothetical protein C2845_PM09G10140 [Panicum miliaceum]
gene-C2845_PM11G11770	K19729|1.2e-48|vra:106765131|K19729 guanine nucleotide-binding protein G(t) subunit alpha 3 | (RefSeq) guanine nucleotide-binding protein alpha-2 subunit	--	Cell cycle control, cell division, chromosome partitioning;; Signal transduction mechanisms	--	Molecular Function: GTPase activity (GO:0003924);; Molecular Function: GTP binding (GO:0005525);; Biological Process: G-protein coupled receptor signaling pathway (GO:0007186);; Molecular Function: G-protein beta/gamma-subunit complex binding (GO:0031683);;	G-protein alpha subunit	Extra-large guanine nucleotide-binding protein 3 OS=Arabidopsis thaliana OX=3702 GN=XLG3 PE=1 SV=1	extra-large guanine nucleotide-binding protein 3 [Panicum miliaceum]
gene-C2845_PM11G03600	K20028|9.5e-151|sita:101783667|K20028 palmitoyltransferase ZDHHC2/15/20 [EC:2.3.1.225] | (RefSeq) probable protein S-acyltransferase 14	Function unknown	General function prediction only	--	Cellular Component: integral component of membrane (GO:0016021);; Molecular Function: protein-cysteine S-palmitoyltransferase activity (GO:0019706);;	DHHC palmitoyltransferase	Probable protein S-acyltransferase 14 OS=Arabidopsis thaliana OX=3702 GN=PAT14 PE=2 SV=1	putative protein S-acyltransferase 14 [Panicum miliaceum]
gene-C2845_PM16G00290	--	--	--	--	--	--	--	hypothetical protein C2845_PM16G00290 [Panicum miliaceum]
gene-C2845_PM17G11600	K13466|6.1e-11|pmum:103331134|K13466 EIX receptor 1/2 | (RefSeq) LRR receptor-like serine/threonine-protein kinase GSO2	Function unknown	--	--	Cellular Component: integral component of membrane (GO:0016021);;	Leucine Rich Repeat	--	hypothetical protein C2845_PM17G11600 [Panicum miliaceum]
gene-C2845_PM02G37080	K20628|1.5e-80|cic:CICLE_v10013804mg|K20628 expansin | (RefSeq) hypothetical protein	Function unknown	--	--	Cellular Component: extracellular region (GO:0005576);; Cellular Component: cell wall (GO:0005618);; Biological Process: plant-type cell wall organization (GO:0009664);; Cellular Component: membrane (GO:0016020);;	Expansin C-terminal domain	Expansin-A15 OS=Oryza sativa subsp. japonica OX=39947 GN=EXPA15 PE=2 SV=2	expansin-A15-like [Panicum miliaceum]
gene-C2845_PM05G13770	K04124|1.3e-24|sbi:8080958|K04124 gibberellin 3beta-dioxygenase [EC:1.14.11.15] | (RefSeq) gibberellin 3-beta-dioxygenase 2-3	Secondary metabolites biosynthesis, transport and catabolism	--	--	--	--	Gibberellin 3-beta-dioxygenase 1 OS=Oryza sativa subsp. japonica OX=39947 GN=GA3OX1 PE=1 SV=1	hypothetical protein C2845_PM05G13770 [Panicum miliaceum]
Panicum_miliaceum_newGene_4584	--	--	--	--	Cellular Component: integral component of membrane (GO:0016021);;	--	--	--
gene-C2845_PM01G22160	--	--	--	--	--	--	--	uncharacterized protein C2845_PM01G22160 [Panicum miliaceum]
gene-C2845_PM06G23720	K13430|2.9e-170|tcc:18608901|K13430 serine/threonine-protein kinase PBS1 [EC:2.7.11.1] | (RefSeq) serine/threonine-protein kinase PBS1	Signal transduction mechanisms	Signal transduction mechanisms		Molecular Function: protein serine/threonine kinase activity (GO:0004674);; Molecular Function: ATP binding (GO:0005524);;	Protein kinase domain	Receptor-like cytoplasmic kinase 185 OS=Oryza sativa subsp. japonica OX=39947 GN=RLCK185 PE=1 SV=1	serine/threonine-protein kinase CDL1-like isoform X1 [Panicum miliaceum]
Panicum_miliaceum_newGene_8226	--	Signal transduction mechanisms	--	--	Molecular Function: protein serine/threonine kinase activity (GO:0004674);; Molecular Function: ATP binding (GO:0005524);; Cellular Component: integral component of membrane (GO:0016021);; Biological Process: recognition of pollen (GO:0048544);;	D-mannose binding lectin	G-type lectin S-receptor-like serine/threonine-protein kinase At2g19130 OS=Arabidopsis thaliana OX=3702 GN=At2g19130 PE=2 SV=1	hypothetical protein GQ55_5G062500 [Panicum hallii var. hallii]
gene-C2845_PM11G27820	K14638|2.0e-311|sbi:8071782|K14638 solute carrier family 15 (peptide/histidine transporter), member 3/4 | (RefSeq) protein NRT1/ PTR FAMILY 7.3	Amino acid transport and metabolism	Amino acid transport and metabolism	Amino acid transport and metabolism	Cellular Component: integral component of membrane (GO:0016021);; Molecular Function: transmembrane transporter activity (GO:0022857);;	POT family	Protein NRT1/ PTR FAMILY 7.3 OS=Arabidopsis thaliana OX=3702 GN=NPF7.3 PE=1 SV=2	protein NRT1/ PTR FAMILY 7.3-like [Panicum miliaceum]
gene-C2845_PM03G35570	K04125|1.2e-20|var:108339477|K04125 gibberellin 2beta-dioxygenase [EC:1.14.11.13] | (RefSeq) gibberellin 2-beta-dioxygenase 8-like	Secondary metabolites biosynthesis, transport and catabolism	Secondary metabolites biosynthesis, transport and catabolism;; General function prediction only	Secondary metabolites biosynthesis, transport and catabolism	Molecular Function: oxidoreductase activity (GO:0016491);; Molecular Function: metal ion binding (GO:0046872);;	non-haem dioxygenase in morphine synthesis N-terminal	Gibberellin 20-oxidase-like protein OS=Arabidopsis thaliana OX=3702 GN=At5g51310 PE=2 SV=1	1-aminocyclopropane-1-carboxylate oxidase-like [Panicum miliaceum]
gene-C2845_PM09G18290	--	Inorganic ion transport and metabolism	Inorganic ion transport and metabolism	Inorganic ion transport and metabolism	Molecular Function: solute:proton antiporter activity (GO:0015299);; Cellular Component: integral component of membrane (GO:0016021);;	Sodium/hydrogen exchanger family	K(+) efflux antiporter 4 OS=Arabidopsis thaliana OX=3702 GN=KEA4 PE=2 SV=2	hypothetical protein C2845_PM09G18290 [Panicum miliaceum]
gene-C2845_PM06G08220	K23047|7.0e-33|cann:107878347|K23047 E3 ubiquitin-protein ligase UNKL [EC:2.3.2.27] | (RefSeq) zinc finger CCCH domain-containing protein 2-like	Function unknown	General function prediction only	--	Molecular Function: metal ion binding (GO:0046872);;	Zinc finger C-x8-C-x5-C-x3-H type (and similar)	Zinc finger CCCH domain-containing protein 33 OS=Oryza sativa subsp. japonica OX=39947 GN=Os05g0128200 PE=2 SV=1	zinc finger CCCH domain-containing protein 33 [Panicum miliaceum]
gene-C2845_PM14G00150	K08515|7.2e-116|sita:101774509|K08515 vesicle-associated membrane protein 7 | (RefSeq) vesicle-associated membrane protein 714	Intracellular trafficking, secretion, and vesicular transport	Intracellular trafficking, secretion, and vesicular transport	--	Cellular Component: integral component of membrane (GO:0016021);; Biological Process: vesicle-mediated transport (GO:0016192);;	Synaptobrevin	Vesicle-associated membrane protein 714 OS=Arabidopsis thaliana OX=3702 GN=VAMP714 PE=1 SV=1	vesicle-associated membrane protein 714 [Panicum hallii]
Panicum_miliaceum_newGene_17001	--	Amino acid transport and metabolism	--	--	--	--	--	unknown [Zea mays]
Panicum_miliaceum_newGene_1932	--	Function unknown	General function prediction only	--	--	--	--	Jasmonic acid-amido synthetase JAR1 [Hibiscus syriacus]
gene-C2845_PM02G16280	--	--	--	--	--	--	--	hypothetical protein C2845_PM02G16280 [Panicum miliaceum]
gene-C2845_PM04G06740	--	--	--	--	Cellular Component: integral component of membrane (GO:0016021);;	--	--	hypothetical protein C2845_PM04G06740 [Panicum miliaceum]
gene-C2845_PM04G34310	--	Transcription	--	--	Molecular Function: DNA binding (GO:0003677);; Cellular Component: nucleus (GO:0005634);;	Homeodomain	WUSCHEL-related homeobox 11 OS=Oryza sativa subsp. indica OX=39946 GN=WOX11 PE=3 SV=1	WUSCHEL-related homeobox 11-like isoform X2 [Panicum miliaceum]
gene-C2845_PM05G08200	K01530|1.8e-64|pda:103712408|K01530 phospholipid-translocating ATPase [EC:7.6.2.1] | (RefSeq) LOW QUALITY PROTEIN: phospholipid-transporting ATPase 2-like	Function unknown	--	--	--	--	--	uncharacterized protein C2845_PM05G08200 [Panicum miliaceum]
gene-C2845_PM12G27920	K10875|0.0e+00|sita:101772195|K10875 DNA repair and recombination protein RAD54 and RAD54-like protein [EC:3.6.4.-] | (RefSeq) DNA repair and recombination protein RAD54	Replication, recombination and repair	Replication, recombination and repair	Function unknown	Molecular Function: ATP binding (GO:0005524);;	SNF2 family N-terminal domain	DNA repair and recombination protein RAD54 OS=Oryza sativa subsp. japonica OX=39947 GN=RAD54 PE=1 SV=1	DNA repair and recombination protein RAD54 [Panicum miliaceum]
gene-C2845_PM02G24430	K22684|1.6e-181|sita:101778252|K22684 metacaspase-1 [EC:3.4.22.-] | (RefSeq) metacaspase-1	--	Cell cycle control, cell division, chromosome partitioning;; Posttranslational modification, protein turnover, chaperones	General function prediction only	--	Caspase domain	Metacaspase-1 OS=Arabidopsis thaliana OX=3702 GN=AMC1 PE=1 SV=1	metacaspase-1-like [Panicum miliaceum]
gene-C2845_PM16G11210	K03142|3.0e-33|dosa:Os04t0508900-00|K03142 transcription initiation factor TFIIH subunit 2 | (RefSeq) Os04g0508900; Similar to OSIGBa0101P20.13 protein.	--	Transcription;; Replication, recombination and repair	--	--	--	General transcription factor IIH subunit 2 OS=Arabidopsis thaliana OX=3702 GN=GTF2H2 PE=1 SV=1	general transcription factor IIH subunit 2 [Panicum miliaceum]
Panicum_miliaceum_newGene_16401	--	--	--	--	--	--	--	hypothetical protein C2845_PM15G16740 [Panicum miliaceum]
gene-C2845_PM08G25620	--	Function unknown	--	--	Cellular Component: integral component of membrane (GO:0016021);;	Protein of unknown function (DUF1084)	--	hypothetical protein C2845_PM08G25620 [Panicum miliaceum]
gene-C2845_PM08G28830	K13412|4.3e-252|zma:103651095|K13412 calcium-dependent protein kinase [EC:2.7.11.1] | (RefSeq) calcium-dependent protein kinase 2	Signal transduction mechanisms	Signal transduction mechanisms	Cell wall/membrane/envelope biogenesis	Molecular Function: protein kinase activity (GO:0004672);; Molecular Function: calcium ion binding (GO:0005509);; Molecular Function: ATP binding (GO:0005524);;	Protein kinase domain	Calcium-dependent protein kinase 2 OS=Oryza sativa subsp. japonica OX=39947 GN=CPK2 PE=2 SV=1	calcium-dependent protein kinase 34 [Panicum miliaceum]
gene-C2845_PM03G12510	--	Function unknown	--	--	--	Protein of unknown function (DUF1195)	--	hypothetical protein C2845_PM03G12510 [Panicum miliaceum]
gene-C2845_PM02G35050	K09338|4.1e-40|egu:105041433|K09338 homeobox-leucine zipper protein | (RefSeq) homeobox-leucine zipper protein HOX4-like	Transcription	Transcription	--	Cellular Component: nucleus (GO:0005634);; Biological Process: regulation of transcription, DNA-templated (GO:0006355);; Molecular Function: sequence-specific DNA binding (GO:0043565);;	Homeodomain	Homeobox-leucine zipper protein HOX13 OS=Oryza sativa subsp. japonica OX=39947 GN=HOX13 PE=2 SV=1	homeobox-leucine zipper protein HOX13-like [Panicum miliaceum]
gene-C2845_PM16G18690	K19995|5.3e-134|sita:101763187|K19995 secretory carrier-associated membrane protein | (RefSeq) secretory carrier-associated membrane protein 6	Intracellular trafficking, secretion, and vesicular transport	Intracellular trafficking, secretion, and vesicular transport	--	Cellular Component: plasma membrane (GO:0005886);; Biological Process: protein transport (GO:0015031);; Cellular Component: integral component of membrane (GO:0016021);; Cellular Component: transport vesicle membrane (GO:0030658);;	SCAMP family	Secretory carrier-associated membrane protein 6 OS=Oryza sativa subsp. japonica OX=39947 GN=SCAMP6 PE=2 SV=1	secretory carrier-associated membrane protein 6 [Panicum miliaceum]
Panicum_miliaceum_newGene_3223	K19564|8.08e-28|qsu:111984493|K19564 choline transport protein | (RefSeq) choline transport protein-like	Amino acid transport and metabolism	Amino acid transport and metabolism	Amino acid transport and metabolism	Cellular Component: integral component of membrane (GO:0016021);; Molecular Function: transmembrane transporter activity (GO:0022857);;	Amino acid permease	Amino-acid permease BAT1 homolog OS=Oryza sativa subsp. japonica OX=39947 GN=BAT1 PE=2 SV=1	hypothetical protein GQ55_5G021400 [Panicum hallii var. hallii]
gene-C2845_PM17G03000	K07195|0.0e+00|sita:101785871|K07195 exocyst complex component 7 | (RefSeq) exocyst complex component EXO70B1	Intracellular trafficking, secretion, and vesicular transport	Intracellular trafficking, secretion, and vesicular transport	--	Cellular Component: exocyst (GO:0000145);; Biological Process: exocytosis (GO:0006887);; Biological Process: protein transport (GO:0015031);;	Exo70 exocyst complex subunit	Exocyst complex component EXO70B1 OS=Arabidopsis thaliana OX=3702 GN=EXO70B1 PE=1 SV=1	exocyst complex component EXO70B1-like [Panicum miliaceum]
gene-C2845_PM07G13100	--	Function unknown	--	--	Molecular Function: molecular_function (GO:0003674);; Molecular Function: nucleic acid binding (GO:0003676);; Molecular Function: RNA binding (GO:0003723);; Molecular Function: catalytic activity (GO:0003824);; Molecular Function: nuclease activity (GO:0004518);; Molecular Function: endonuclease activity (GO:0004519);; Molecular Function: binding (GO:0005488);; Cellular Component: cellular_compon…	PPR repeat family	--	pentatricopeptide repeat-containing protein [Panicum miliaceum]
gene-C2845_PM14G16770	K14432|3.7e-150|sita:101765591|K14432 ABA responsive element binding factor | (RefSeq) bZIP transcription factor TRAB1	Transcription	--	--	Molecular Function: transcription factor activity, sequence-specific DNA binding (GO:0003700);; Biological Process: positive regulation of transcription, DNA-templated (GO:0045893);;	bZIP transcription factor	bZIP transcription factor TRAB1 OS=Oryza sativa subsp. japonica OX=39947 GN=TRAB1 PE=1 SV=2	hypothetical protein C2845_PM14G16770 [Panicum miliaceum]
gene-C2845_PM17G02880	--	Translation, ribosomal structure and biogenesis	Translation, ribosomal structure and biogenesis	Translation, ribosomal structure and biogenesis	Molecular Function: hydrolase activity (GO:0016787);;	--	Fatty acid amide hydrolase OS=Oryza sativa subsp. indica OX=39946 GN=FAAH PE=3 SV=1	hypothetical protein C2845_PM17G02880 [Panicum miliaceum]
gene-C2845_PM13G12670	--	--	--	--	--	--	--	hypothetical protein C2845_PM13G12670 [Panicum miliaceum]
gene-C2845_PM02G09940	K09531|1.0e-288|sita:101784432|K09531 DnaJ homolog subfamily C member 11 | (RefSeq) chaperone protein dnaJ 13	Posttranslational modification, protein turnover, chaperones	Posttranslational modification, protein turnover, chaperones	Posttranslational modification, protein turnover, chaperones	Biological Process: reproduction (GO:0000003);; Biological Process: developmental process involved in reproduction (GO:0003006);; Cellular Component: cellular_component (GO:0005575);; Cellular Component: intracellular (GO:0005622);; Cellular Component: cell (GO:0005623);; Cellular Component: cytoplasm (GO:0005737);; Biological Process: multicellular organism development (GO:0007275);; Biological …	Domain of unknown function (DUF3395)	Chaperone protein dnaJ 13 OS=Arabidopsis thaliana OX=3702 GN=ATJ13 PE=1 SV=2	chaperone protein dnaJ 13 [Panicum miliaceum]
gene-C2845_PM16G15010	--	--	--	--	Cellular Component: integral component of membrane (GO:0016021);;	--	--	uncharacterized protein C2845_PM16G15010 [Panicum miliaceum]
gene-C2845_PM10G10820	K15382|4.2e-07|adu:107485453|K15382 solute carrier family 50 (sugar transporter) | (RefSeq) bidirectional sugar transporter SWEET10-like	Function unknown	--	--	--	zinc-binding in reverse transcriptase	--	hypothetical protein C2845_PM10G10820 [Panicum miliaceum]
gene-C2845_PM11G19150	K19038|5.0e-14|aof:109843182|K19038 E3 ubiquitin-protein ligase ATL41 [EC:2.3.2.27] | (RefSeq) RING-H2 finger protein ATL2-like	Posttranslational modification, protein turnover, chaperones	--	--	--	Ring finger domain	--	RING-H2 finger protein ATL4O [Panicum miliaceum]
gene-C2845_PM08G25590	K07897|2.6e-109|sita:101775417|K07897 Ras-related protein Rab-7A | (RefSeq) ras-related protein Rab7	Intracellular trafficking, secretion, and vesicular transport	General function prediction only	General function prediction only	Molecular Function: GTPase activity (GO:0003924);; Molecular Function: GTP binding (GO:0005525);;	Ras family	Ras-related protein Rab7 OS=Cenchrus ciliaris OX=35872 PE=2 SV=1	Ras-related protein Rab7 [Panicum miliaceum]
Panicum_miliaceum_newGene_12639	K02995|1.49e-46|adu:107464504|K02995 small subunit ribosomal protein S8e | (RefSeq) 40S ribosomal protein S8	Function unknown	--	--	--	Protein of unknown function (DUF 659)	--	uncharacterized protein C2845_PM07G12500 [Panicum miliaceum]
gene-C2845_PM09G06160	K22071|4.8e-92|sita:101762439|K22071 ferredoxin-2, mitochondrial | (RefSeq) uncharacterized protein LOC101762439 isoform X1	Energy production and conversion	Energy production and conversion	Energy production and conversion	Molecular Function: electron carrier activity (GO:0009055);; Molecular Function: 2 iron, 2 sulfur cluster binding (GO:0051537);;	2Fe-2S iron-sulfur cluster binding domain	Adrenodoxin-like protein 2, mitochondrial OS=Arabidopsis thaliana OX=3702 GN=MFDX2 PE=2 SV=1	2Fe-2S ferredoxin-like isoform X1 [Panicum miliaceum]
Panicum_miliaceum_newGene_12872	K18466|5.90e-208|sita:101775782|K18466 vacuolar protein sorting-associated protein 26 | (RefSeq) vacuolar protein sorting-associated protein 26A	Intracellular trafficking, secretion, and vesicular transport	Intracellular trafficking, secretion, and vesicular transport	--	Biological Process: intracellular protein transport (GO:0006886);;	Vacuolar protein sorting-associated protein 26	Vacuolar protein sorting-associated protein 26B OS=Arabidopsis thaliana OX=3702 GN=VPS26B PE=2 SV=2	vacuolar protein sorting-associated protein 26A-like [Panicum hallii]
Panicum_miliaceum_newGene_10203	--	--	--	--	Molecular Function: nucleic acid binding (GO:0003676);; Molecular Function: zinc ion binding (GO:0008270);;	--	--	--
gene-C2845_PM16G19050	--	Amino acid transport and metabolism	--	Amino acid transport and metabolism	Biological Process: polyamine transport (GO:0015846);; Molecular Function: polyamine binding (GO:0019808);; Cellular Component: periplasmic space (GO:0042597);;	Bacterial extracellular solute-binding protein	--	hypothetical protein C2845_PM16G19050 [Panicum miliaceum]
gene-C2845_PM06G13580	K22378|5.2e-21|sbi:8069317|K22378 E3 ubiquitin-protein ligase RNF181 [EC:2.3.2.27] | (RefSeq) RING-H2 finger protein ATL74	Posttranslational modification, protein turnover, chaperones	Posttranslational modification, protein turnover, chaperones	--	--	Ring finger domain	E3 ubiquitin-protein ligase Os04g0590900 OS=Oryza sativa subsp. japonica OX=39947 GN=Os04g0590900 PE=2 SV=2	hypothetical protein C2845_PM06G13580 [Panicum miliaceum]
gene-C2845_PM02G33070	K10695|3.5e-14|ccaj:109803377|K10695 E3 ubiquitin-protein ligase RNF1/2 [EC:2.3.2.27] | (RefSeq) putative E3 ubiquitin-protein ligase RING1a	Function unknown	General function prediction only	--	--	Leucine Rich repeats (2 copies)	--	hypothetical protein C2845_PM02G33070 [Panicum miliaceum]
gene-C2845_PM05G20960	K10638|4.4e-07|ppp:112287870|K10638 E3 ubiquitin-protein ligase UHRF1 [EC:2.3.2.27] | (RefSeq) E3 ubiquitin-protein ligase ORTHRUS 2-like	Posttranslational modification, protein turnover, chaperones	Posttranslational modification, protein turnover, chaperones	--	Molecular Function: metal ion binding (GO:0046872);;	Zinc finger, C3HC4 type (RING finger)	--	uncharacterized protein C2845_PM05G20960 [Panicum miliaceum]
gene-C2845_PM07G13540	K12737|2.1e-243|zma:100282308|K12737 peptidyl-prolyl cis-trans isomerase SDCCAG10 [EC:5.2.1.8] | (RefSeq) peptidyl-prolyl isomerase CWC27	Posttranslational modification, protein turnover, chaperones	Posttranslational modification, protein turnover, chaperones	Posttranslational modification, protein turnover, chaperones	Molecular Function: peptidyl-prolyl cis-trans isomerase activity (GO:0003755);; Biological Process: protein folding (GO:0006457);;	Cyclophilin type peptidyl-prolyl cis-trans isomerase/CLD	Peptidyl-prolyl cis-trans isomerase CYP57 OS=Arabidopsis thaliana OX=3702 GN=CYP57 PE=1 SV=1	peptidyl-prolyl cis-trans isomerase CYP57 [Panicum miliaceum]
gene-C2845_PM05G32070	K07904|1.3e-45|sita:101783076|K07904 Ras-related protein Rab-11A | (RefSeq) ras-related protein RIC2	Intracellular trafficking, secretion, and vesicular transport	Intracellular trafficking, secretion, and vesicular transport	--	Molecular Function: GTPase activity (GO:0003924);; Molecular Function: GTP binding (GO:0005525);;	Ras family	Ras-related protein RIC2 OS=Oryza sativa subsp. japonica OX=39947 GN=RIC2 PE=2 SV=2	ras-related protein RIC2-like [Panicum miliaceum]
gene-C2845_PM11G08170	K16286|4.8e-89|sita:101757601|K16286 E3 ubiquitin-protein ligase EL5 [EC:2.3.2.27] | (RefSeq) E3 ubiquitin-protein ligase EL5	Posttranslational modification, protein turnover, chaperones	Posttranslational modification, protein turnover, chaperones	--	Cellular Component: integral component of membrane (GO:0016021);;	Ring finger domain	E3 ubiquitin-protein ligase EL5 OS=Oryza sativa subsp. japonica OX=39947 GN=EL5.1 PE=1 SV=1	E3 ubiquitin-protein ligase EL5-like [Panicum miliaceum]
gene-C2845_PM15G19180	--	--	--	--	--	--	--	hypothetical protein C2845_PM15G19180 [Panicum miliaceum]
gene-C2845_PM09G02530	K19747|6.4e-07|smo:SELMODRAFT_445159|K19747 BAHD acyltransferase [EC:2.3.1.-] | (RefSeq) hypothetical protein	Posttranslational modification, protein turnover, chaperones	--	--	Molecular Function: transferase activity, transferring acyl groups other than amino-acyl groups (GO:0016747);;	Transferase family	--	hypothetical protein C2845_PM09G02530 [Panicum miliaceum]
gene-C2845_PM06G34160	K02874|1.1e-81|sita:101774295|K02874 large subunit ribosomal protein L14 | (RefSeq) 50S ribosomal protein HLP, mitochondrial	Translation, ribosomal structure and biogenesis	Translation, ribosomal structure and biogenesis	Translation, ribosomal structure and biogenesis	Molecular Function: structural constituent of ribosome (GO:0003735);; Biological Process: translation (GO:0006412);; Cellular Component: large ribosomal subunit (GO:0015934);; Cellular Component: integral component of membrane (GO:0016021);;	Ribosomal protein L14p/L23e	50S ribosomal protein HLP, mitochondrial OS=Arabidopsis thaliana OX=3702 GN=HLP PE=1 SV=1	50S ribosomal protein HLP, mitochondrial [Panicum miliaceum]
gene-C2845_PM01G22200	K04427|9.5e-69|lang:109331017|K04427 mitogen-activated protein kinase kinase kinase 7 [EC:2.7.11.25] | (RefSeq) serine/threonine-protein kinase HT1-like	Signal transduction mechanisms	Signal transduction mechanisms	Cell wall/membrane/envelope biogenesis	Molecular Function: protein serine/threonine kinase activity (GO:0004674);; Molecular Function: ATP binding (GO:0005524);;	Protein tyrosine and serine/threonine kinase	Serine/threonine-protein kinase STY13 OS=Arabidopsis thaliana OX=3702 GN=STY13 PE=1 SV=2	hypothetical protein C2845_PM01G22200 [Panicum miliaceum]
gene-C2845_PM03G07320	--	Function unknown	--	--	--	--	--	ranBP2-type zinc finger protein [Panicum miliaceum]
gene-C2845_PM01G27600	K08819|1.7e-57|thj:104822348|K08819 cyclin-dependent kinase 12/13 [EC:2.7.11.22 2.7.11.23] | (RefSeq) LOW QUALITY PROTEIN: cyclin-dependent kinase 12	Transcription	--	--	Molecular Function: transcription factor activity, sequence-specific DNA binding (GO:0003700);; Cellular Component: nucleus (GO:0005634);; Molecular Function: sequence-specific DNA binding (GO:0043565);;	WRKY DNA -binding domain	Probable WRKY transcription factor 3 OS=Arabidopsis thaliana OX=3702 GN=WRKY3 PE=2 SV=1	putative WRKY transcription factor 26 [Panicum miliaceum]
gene-C2845_PM14G00220	--	Function unknown	--	--	Cellular Component: integral component of membrane (GO:0016021);;	Late embryogenesis abundant protein	NDR1/HIN1-like protein 12 OS=Arabidopsis thaliana OX=3702 GN=NHL12 PE=2 SV=1	hypothetical protein GQ55_6G002800 [Panicum hallii var. hallii]
gene-C2845_PM04G13400	K14011|7.7e-186|sita:101761288|K14011 UBX domain-containing protein 6 | (RefSeq) plant UBX domain-containing protein 2	Posttranslational modification, protein turnover, chaperones	Posttranslational modification, protein turnover, chaperones	--	Molecular Function: DNA binding (GO:0003677);; Biological Process: DNA repair (GO:0006281);;	PUB domain	Plant UBX domain-containing protein 2 OS=Arabidopsis thaliana OX=3702 GN=PUX2 PE=1 SV=2	plant UBX domain-containing protein 2 [Panicum miliaceum]
gene-C2845_PM16G14290	K22771|7.0e-212|sita:101770363|K22771 flavonol-3-O-L-rhamnoside-7-O-glucosyltransferase [EC:2.4.1.-] | (RefSeq) UDP-glycosyltransferase 73C6	--	Carbohydrate transport and metabolism;; Energy production and conversion	Carbohydrate transport and metabolism	Molecular Function: UDP-glycosyltransferase activity (GO:0008194);;	UDP-glucoronosyl and UDP-glucosyl transferase	UDP-glycosyltransferase 73C6 OS=Arabidopsis thaliana OX=3702 GN=UGT73C6 PE=2 SV=1	UDP-glycosyltransferase 73C6-like [Panicum miliaceum]
gene-C2845_PM14G07140	K08678|6.8e-15|apro:F751_1245|K08678 UDP-glucuronate decarboxylase [EC:4.1.1.35] | (RefSeq) UDP-glucuronic acid decarboxylase 1	Function unknown	Function unknown	--	Molecular Function: protein binding (GO:0005515);;	WD domain, G-beta repeat	--	hypothetical protein C2845_PM14G07140 [Panicum miliaceum]
gene-C2845_PM18G09720	--	Function unknown	--	--	Biological Process: stomatal complex development (GO:0010374);;	Epidermal patterning factor proteins	EPIDERMAL PATTERNING FACTOR-like protein 4 OS=Arabidopsis thaliana OX=3702 GN=EPFL4 PE=1 SV=1	hypothetical protein C2845_PM18G09720 [Panicum miliaceum]
gene-C2845_PM10G03640	K04706|0.0e+00|sita:101785912|K04706 E3 SUMO-protein ligase PIAS1 [EC:2.3.2.-] | (RefSeq) E4 SUMO-protein ligase PIAL2	Transcription	Transcription	--	Molecular Function: zinc ion binding (GO:0008270);; Molecular Function: ligase activity (GO:0016874);;	MIZ/SP-RING zinc finger	E4 SUMO-protein ligase PIAL2 OS=Arabidopsis thaliana OX=3702 GN=PIAL2 PE=1 SV=1	E3 SUMO-protein ligase pli1-like [Panicum miliaceum]
gene-C2845_PM07G30250	K12309|1.8e-112|brp:103872148|K12309 beta-galactosidase [EC:3.2.1.23] | (RefSeq) beta-galactosidase 2	Carbohydrate transport and metabolism	Carbohydrate transport and metabolism	Carbohydrate transport and metabolism	Molecular Function: beta-galactosidase activity (GO:0004565);; Biological Process: carbohydrate metabolic process (GO:0005975);;	Glycosyl hydrolases family 35	Beta-galactosidase 7 OS=Oryza sativa subsp. japonica OX=39947 GN=Os05g0428100 PE=3 SV=1	beta-galactosidase 7-like isoform X2 [Panicum miliaceum]
gene-C2845_PM11G18820	K17525|1.7e-92|ghi:107900941|K17525 chitinase domain-containing protein 1 | (RefSeq) rhodanese-like domain-containing protein 4, chloroplastic	Function unknown	--	--	Molecular Function: molecular_function (GO:0003674);; Molecular Function: catalytic activity (GO:0003824);; Molecular Function: hydrolase activity, hydrolyzing O-glycosyl compounds (GO:0004553);; Molecular Function: chitinase activity (GO:0004568);; Molecular Function: binding (GO:0005488);; Cellular Component: cellular_component (GO:0005575);; Cellular Component: extracellular region (GO:0005576…	--	Protein THYLAKOID RHODANESE-LIKE, chloroplastic OS=Oryza sativa subsp. indica OX=39946 GN=TROL PE=3 SV=1	rhodanese-like domain-containing protein 4, chloroplastic [Panicum miliaceum]
gene-C2845_PM09G07000	--	--	Lipid transport and metabolism;; Posttranslational modification, protein turnover, chaperones;; Signal transduction mechanisms	--	Biological Process: lipid catabolic process (GO:0016042);;	Lipase (class 3)	--	hypothetical protein C2845_PM09G07000 [Panicum miliaceum]
gene-C2845_PM02G14870	--	Function unknown	--	--	Molecular Function: electron carrier activity (GO:0009055);;	Plastocyanin-like domain	--	glycine-rich protein-like [Panicum miliaceum]
gene-C2845_PM13G11300	K03106|9.3e-140|sita:101784528|K03106 signal recognition particle subunit SRP54 [EC:3.6.5.4] | (RefSeq) signal recognition particle 54 kDa protein, chloroplastic	Intracellular trafficking, secretion, and vesicular transport	Intracellular trafficking, secretion, and vesicular transport	Intracellular trafficking, secretion, and vesicular transport	Molecular Function: GTPase activity (GO:0003924);; Molecular Function: GTP binding (GO:0005525);; Biological Process: SRP-dependent cotranslational protein targeting to membrane (GO:0006614);; Molecular Function: 7S RNA binding (GO:0008312);; Cellular Component: signal recognition particle (GO:0048500);;	SRP54-type protein, GTPase domain	Signal recognition particle 54 kDa protein, chloroplastic OS=Arabidopsis thaliana OX=3702 GN=FFC PE=1 SV=1	hypothetical protein C2845_PM13G11300 [Panicum miliaceum]
gene-C2845_PM09G24890	--	--	--	--	--	--	--	hypothetical protein C2845_PM09G24890 [Panicum miliaceum]
gene-C2845_PM04G15900	--	--	--	--	--	--	--	hypothetical protein C2845_PM04G15900 [Panicum miliaceum]
gene-C2845_PM01G03440	K09838|5.9e-23|nnu:104606289|K09838 zeaxanthin epoxidase [EC:1.14.15.21] | (RefSeq) zeaxanthin epoxidase, chloroplastic	Energy production and conversion	Energy production and conversion;; General function prediction only	Coenzyme transport and metabolism;; Energy production and conversion	Molecular Function: FAD binding (GO:0071949);;	FAD binding domain	Monooxygenase 2 OS=Arabidopsis thaliana OX=3702 GN=MO2 PE=2 SV=1	FAD-dependent urate hydroxylase-like isoform X1 [Panicum miliaceum]
gene-C2845_PM13G02540	K22565|2.4e-178|rcu:8269241|K22565 COMM domain containing 9 | (RefSeq) pentatricopeptide repeat-containing protein At5g50390, chloroplastic	Function unknown	General function prediction only	--	Molecular Function: zinc ion binding (GO:0008270);;	PPR repeat	Pentatricopeptide repeat-containing protein At5g50390, chloroplastic OS=Arabidopsis thaliana OX=3702 GN=PCMP-H58 PE=2 SV=1	pentatricopeptide repeat-containing protein [Panicum miliaceum]
gene-C2845_PM12G03670	--	--	--	--	--	--	--	hypothetical protein C2845_PM12G03670 [Panicum miliaceum]
gene-C2845_PM11G09280	K14638|6.5e-124|obr:102715271|K14638 solute carrier family 15 (peptide/histidine transporter), member 3/4 | (RefSeq) protein NRT1/ PTR FAMILY 6.4-like	Amino acid transport and metabolism	Amino acid transport and metabolism	--	Cellular Component: integral component of membrane (GO:0016021);; Molecular Function: transmembrane transporter activity (GO:0022857);;	POT family	Protein NRT1/ PTR FAMILY 6.4 OS=Arabidopsis thaliana OX=3702 GN=NPF6.4 PE=1 SV=1	hypothetical protein C2845_PM11G09280 [Panicum miliaceum]
gene-C2845_PM08G11560	K01179|5.8e-278|sita:101781095|K01179 endoglucanase [EC:3.2.1.4] | (RefSeq) endoglucanase 3	Carbohydrate transport and metabolism	--	Carbohydrate transport and metabolism	Molecular Function: cellulase activity (GO:0008810);; Biological Process: cellulose catabolic process (GO:0030245);;	Glycosyl hydrolase family 9	Endoglucanase 3 OS=Oryza sativa subsp. japonica OX=39947 GN=GLU8 PE=2 SV=1	endoglucanase 3 [Panicum miliaceum]
Panicum_miliaceum_newGene_7984	--	--	--	--	--	--	--	hypothetical protein GQ55_2G308800 [Panicum hallii var. hallii]
gene-C2845_PM02G33170	K09489|0.0e+00|sita:101764597|K09489 heat shock 70kDa protein 4 | (RefSeq) heat shock 70 kDa protein 8	Posttranslational modification, protein turnover, chaperones	Posttranslational modification, protein turnover, chaperones	Posttranslational modification, protein turnover, chaperones	Molecular Function: ATP binding (GO:0005524);;	Hsp70 protein	Heat shock 70 kDa protein 8 OS=Arabidopsis thaliana OX=3702 GN=HSP70-8 PE=1 SV=1	heat shock 70 kDa protein 8 [Panicum miliaceum]
gene-C2845_PM15G21060	--	--	--	--	--	--	--	hypothetical protein C2845_PM15G21060 [Panicum miliaceum]
gene-C2845_PM15G26330	K01803|1.1e-11|sbi:8057784|K01803 triosephosphate isomerase (TIM) [EC:5.3.1.1] | (RefSeq) triosephosphate isomerase, cytosolic	Function unknown	General function prediction only	--	--	C2 domain	Elicitor-responsive protein 3 OS=Oryza sativa subsp. indica OX=39946 GN=ERG3 PE=2 SV=1	C2 domain-containing protein [Panicum miliaceum]
gene-C2845_PM01G35050	K03116|1.7e-52|zma:541789|K03116 sec-independent protein translocase protein TatA | (RefSeq) uncharacterized protein LOC541789	Intracellular trafficking, secretion, and vesicular transport	--	Intracellular trafficking, secretion, and vesicular transport	Cellular Component: integral component of membrane (GO:0016021);; Biological Process: protein transport by the Tat complex (GO:0043953);;	mttA/Hcf106 family	Sec-independent protein translocase protein TATA, chloroplastic OS=Zea mays OX=4577 GN=TATA PE=1 SV=2	tha9 protein [Panicum miliaceum]
Panicum_miliaceum_newGene_18512	--	--	--	--	Molecular Function: nucleic acid binding (GO:0003676);; Molecular Function: zinc ion binding (GO:0008270);;	Zinc knuckle	--	putative retrotransposon protein [Phyllostachys edulis]
gene-C2845_PM18G00440	K12338|7.4e-65|eus:EUTSA_v10025167mg|K12338 anthocyanidin 3-O-glucoside 5-O-glucosyltransferase [EC:2.4.1.298] | (RefSeq) hypothetical protein	--	Carbohydrate transport and metabolism;; Energy production and conversion	--	Molecular Function: UDP-glycosyltransferase activity (GO:0008194);;	UDP-glucoronosyl and UDP-glucosyl transferase	Cyanidin 3-O-rutinoside 5-O-glucosyltransferase OS=Iris hollandica OX=35876 GN=5GT PE=1 SV=1	cyanidin 3-O-rutinoside 5-O-glucosyltransferase-like [Panicum miliaceum]
gene-C2845_PM17G04330	--	--	--	--	Molecular Function: kinase activity (GO:0016301);;	--	--	serine/threonine-protein kinase WNK4-like [Panicum miliaceum]
gene-C2845_PM11G03040	--	Function unknown	--	--	--	--	U-box domain-containing protein 73 OS=Oryza sativa subsp. japonica OX=39947 GN=PUB73 PE=2 SV=1	U-box domain-containing protein 73-like [Panicum miliaceum]
gene-C2845_PM18G07820	K13418|9.2e-26|bna:106401127|K13418 somatic embryogenesis receptor kinase 1 [EC:2.7.10.1 2.7.11.1] | (RefSeq) somatic embryogenesis receptor kinase 1	--	--	--	Cellular Component: integral component of membrane (GO:0016021);;	Leucine Rich repeats (2 copies)	Somatic embryogenesis receptor kinase 1 OS=Arabidopsis thaliana OX=3702 GN=SERK1 PE=1 SV=2	hypothetical protein C2845_PM18G07820 [Panicum miliaceum]
gene-C2845_PM06G16810	K14486|7.8e-307|sita:101786550|K14486 auxin response factor | (RefSeq) auxin response factor 14	Transcription	--	--	Molecular Function: DNA binding (GO:0003677);; Cellular Component: nucleus (GO:0005634);; Biological Process: regulation of transcription, DNA-templated (GO:0006355);; Biological Process: response to hormone (GO:0009725);;	Auxin response factor	Auxin response factor 14 OS=Oryza sativa subsp. japonica OX=39947 GN=ARF14 PE=2 SV=2	auxin response factor 14-like [Panicum miliaceum]
gene-C2845_PM01G12440	K20310|1.3e-16|apro:F751_3008|K20310 trafficking protein particle complex subunit 13 | (RefSeq) PsbB mRNA maturation factor Mbb1, chloroplastic	RNA processing and modification	General function prediction only	--	Biological Process: RNA processing (GO:0006396);;	Tetratricopeptide repeat	Protein high chlorophyll fluorescent 107 OS=Arabidopsis thaliana OX=3702 GN=HCF107 PE=1 SV=1	hypothetical protein C2845_PM01G12440 [Panicum miliaceum]
gene-C2845_PM16G13500	--	Function unknown	General function prediction only	--	Molecular Function: molecular_function (GO:0003674);; Molecular Function: nucleic acid binding (GO:0003676);; Molecular Function: RNA binding (GO:0003723);; Molecular Function: catalytic activity (GO:0003824);; Molecular Function: nuclease activity (GO:0004518);; Molecular Function: endonuclease activity (GO:0004519);; Molecular Function: binding (GO:0005488);; Cellular Component: cellular_compon…	PPR repeat family	Pentatricopeptide repeat-containing protein At5g11310, mitochondrial OS=Arabidopsis thaliana OX=3702 GN=At5g11310 PE=2 SV=1	pentatricopeptide repeat-containing protein [Panicum miliaceum]
gene-C2845_PM02G35300	K15891|2.0e-18|sbi:8057655|K15891 NAD+-dependent farnesol dehydrogenase [EC:1.1.1.354] | (RefSeq) uncharacterized protein LOC8057655	Defense mechanisms	--	--	--	--	--	hypothetical protein C2845_PM02G35300 [Panicum miliaceum]
gene-C2845_PM09G23130	K14563|1.8e-19|sbi:8065563|K14563 rRNA 2'-O-methyltransferase fibrillarin [EC:2.1.1.-] | (RefSeq) LOW QUALITY PROTEIN: probable mediator of RNA polymerase II transcription subunit 36b	Translation, ribosomal structure and biogenesis	RNA processing and modification	--	Molecular Function: RNA binding (GO:0003723);; Biological Process: rRNA processing (GO:0006364);; Molecular Function: methyltransferase activity (GO:0008168);;	Fibrillarin	rRNA 2'-O-methyltransferase fibrillarin 1 OS=Arabidopsis thaliana OX=3702 GN=FIB1 PE=1 SV=1	hypothetical protein C2845_PM09G23130 [Panicum miliaceum]
Panicum_miliaceum_newGene_8998	--	Replication, recombination and repair	--	--	--	--	--	putative gag-pol polyprotein [Oryza sativa Japonica Group]
gene-C2845_PM17G04820	K15191|2.4e-169|sita:101765503|K15191 La-related protein 7 | (RefSeq) la-related protein 6B	--	General function prediction only	--	Molecular Function: RNA binding (GO:0003723);; Cellular Component: nucleus (GO:0005634);; Biological Process: RNA processing (GO:0006396);; Cellular Component: ribonucleoprotein complex (GO:1990904);;	La domain	La-related protein 6B OS=Arabidopsis thaliana OX=3702 GN=LARP6B PE=1 SV=2	la-related protein 6B-like [Panicum miliaceum]
gene-C2845_PM04G34980	K00434|8.9e-139|zma:542476|K00434 L-ascorbate peroxidase [EC:1.11.1.11] | (RefSeq) apx2; ascorbate peroxidase 2	Amino acid transport and metabolism	--	Inorganic ion transport and metabolism	Molecular Function: peroxidase activity (GO:0004601);; Biological Process: response to oxidative stress (GO:0006979);; Molecular Function: heme binding (GO:0020037);;	Peroxidase	L-ascorbate peroxidase 2, cytosolic OS=Oryza sativa subsp. japonica OX=39947 GN=APX2 PE=1 SV=1	hypothetical protein C2845_PM04G34980 [Panicum miliaceum]
gene-C2845_PM01G28730	K00809|1.6e-205|sbi:8085965|K00809 deoxyhypusine synthase [EC:2.5.1.46] | (RefSeq) deoxyhypusine synthase isoform X2	Posttranslational modification, protein turnover, chaperones	Posttranslational modification, protein turnover, chaperones	Posttranslational modification, protein turnover, chaperones;; Translation, ribosomal structure and biogenesis	Biological Process: peptidyl-lysine modification to peptidyl-hypusine (GO:0008612);;	Deoxyhypusine synthase	Deoxyhypusine synthase OS=Musa acuminata OX=4641 GN=DHS PE=2 SV=1	hypothetical protein C2845_PM01G28730 [Panicum miliaceum]
gene-C2845_PM04G21980	K13457|1.7e-85|rcu:8267544|K13457 disease resistance protein RPM1 | (RefSeq) disease resistance protein RPM1	Signal transduction mechanisms	Signal transduction mechanisms	General function prediction only	Biological Process: defense response (GO:0006952);; Molecular Function: ADP binding (GO:0043531);;	NB-ARC domain	Disease resistance protein RPM1 OS=Arabidopsis thaliana OX=3702 GN=RPM1 PE=1 SV=1	disease resistance protein RPM1-like [Panicum miliaceum]
gene-C2845_PM05G35940	K01807|9.5e-116|sita:101761721|K01807 ribose 5-phosphate isomerase A [EC:5.3.1.6] | (RefSeq) probable ribose-5-phosphate isomerase 1	Carbohydrate transport and metabolism	Carbohydrate transport and metabolism	Carbohydrate transport and metabolism	Molecular Function: ribose-5-phosphate isomerase activity (GO:0004751);; Biological Process: pentose-phosphate shunt, non-oxidative branch (GO:0009052);;	Ribose 5-phosphate isomerase A (phosphoriboisomerase A)	Probable ribose-5-phosphate isomerase 2 OS=Arabidopsis thaliana OX=3702 GN=RPI2 PE=1 SV=1	putative ribose-5-phosphate isomerase 1 [Panicum miliaceum]
gene-C2845_PM02G12930	--	--	--	--	--	--	--	hypothetical protein C2845_PM02G12930 [Panicum miliaceum]
gene-C2845_PM08G30220	K06185|6.3e-40|mis:MICPUN_58625|K06185 ATP-binding cassette, subfamily F, member 2 | (RefSeq) predicted protein	Function unknown	General function prediction only	--	Molecular Function: metal ion binding (GO:0046872);;	DRG Family Regulatory Proteins, Tma46	Zinc finger CCCH domain-containing protein 11 OS=Oryza sativa subsp. japonica OX=39947 GN=Os01g0834700 PE=2 SV=2	zinc finger CCCH domain-containing protein 11 [Panicum miliaceum]
gene-C2845_PM06G30130	--	--	--	--	--	--	--	hypothetical protein C2845_PM06G30130 [Panicum miliaceum]
gene-C2845_PM11G12890	--	Lipid transport and metabolism	Lipid transport and metabolism	--	Biological Process: lipid metabolic process (GO:0006629);;	--	Patatin-like protein 3 OS=Oryza sativa subsp. indica OX=39946 GN=PLP3 PE=3 SV=1	patatin-like protein 3 [Panicum miliaceum]
gene-C2845_PM01G48910	--	Inorganic ion transport and metabolism	Inorganic ion transport and metabolism	Inorganic ion transport and metabolism	Biological Process: transition metal ion transport (GO:0000041);; Molecular Function: molecular_function (GO:0003674);; Molecular Function: transporter activity (GO:0005215);; Molecular Function: zinc ion transmembrane transporter activity (GO:0005385);; Cellular Component: cellular_component (GO:0005575);; Biological Process: transport (GO:0006810);; Biological Process: ion transport (GO:0006811…	--	Putative zinc transporter At3g08650 OS=Arabidopsis thaliana OX=3702 GN=At3g08650 PE=2 SV=2	putative zinc transporter [Panicum miliaceum]
gene-C2845_PM01G42920	K06316|4.7e-07|egu:105043675|K06316 oligosaccharide translocation protein RFT1 | (RefSeq) protein RFT1 homolog isoform X1	--	--	--	--	--	--	hypothetical protein C2845_PM01G42920 [Panicum miliaceum]
gene-C2845_PM03G24380	--	Signal transduction mechanisms	Signal transduction mechanisms	--	Cellular Component: integral component of membrane (GO:0016021);;	Organic solute transporter Ostalpha	Protein LAZ1 homolog 1 OS=Arabidopsis thaliana OX=3702 GN=At1g77220 PE=2 SV=1	hypothetical protein C2845_PM03G24380 [Panicum miliaceum]
gene-C2845_PM03G03000	K13436|1.8e-203|sita:101753178|K13436 pto-interacting protein 1 [EC:2.7.11.1] | (RefSeq) PTI1-like tyrosine-protein kinase 3	Signal transduction mechanisms	Signal transduction mechanisms	Cell wall/membrane/envelope biogenesis	Molecular Function: protein tyrosine kinase activity (GO:0004713);; Molecular Function: ATP binding (GO:0005524);;	Protein tyrosine and serine/threonine kinase	PTI1-like tyrosine-protein kinase 3 OS=Arabidopsis thaliana OX=3702 GN=PTI13 PE=1 SV=1	PTI1-like tyrosine-protein kinase 3 [Panicum miliaceum]
gene-C2845_PM05G24260	K13457|8.5e-11|rcu:8289736|K13457 disease resistance protein RPM1 | (RefSeq) disease resistance protein RPM1	Signal transduction mechanisms	--	--	--	Rx N-terminal domain	Disease resistance protein PIK6-NP OS=Oryza sativa subsp. japonica OX=39947 GN=PIK6-NP PE=2 SV=1	hypothetical protein C2845_PM05G24260 [Panicum miliaceum]
gene-C2845_PM10G19490	K12847|4.2e-298|sbi:8065093|K12847 U4/U6.U5 tri-snRNP-associated protein 2 | (RefSeq) U4/U6.U5 tri-snRNP-associated protein 2	Cytoskeleton	Cytoskeleton	--	Biological Process: spliceosomal complex assembly (GO:0000245);; Molecular Function: zinc ion binding (GO:0008270);; Biological Process: protein deubiquitination (GO:0016579);; Molecular Function: thiol-dependent ubiquitinyl hydrolase activity (GO:0036459);;	Ubiquitin carboxyl-terminal hydrolase	--	hypothetical protein C2845_PM10G19490 [Panicum miliaceum]
gene-C2845_PM03G17270	--	Function unknown	--	--	--	Domain of unknown function (DUF4378)	--	hypothetical protein C2845_PM03G17270 [Panicum miliaceum]
gene-C2845_PM04G32970	K00284|0.0e+00|sbi:8073135|K00284 glutamate synthase (ferredoxin) [EC:1.4.7.1] | (RefSeq) ferredoxin-dependent glutamate synthase, chloroplastic	Amino acid transport and metabolism	Amino acid transport and metabolism	Amino acid transport and metabolism	Biological Process: glutamate biosynthetic process (GO:0006537);; Molecular Function: glutamate synthase activity (GO:0015930);;	Glutamine amidotransferases class-II	Ferredoxin-dependent glutamate synthase, chloroplastic OS=Zea mays OX=4577 GN=GLSF PE=1 SV=1	ferredoxin-dependent glutamate synthase, chloroplastic [Panicum miliaceum]
gene-C2845_PM01G43980	--	--	--	--	--	--	--	hypothetical protein C2845_PM01G43980 [Panicum miliaceum]
gene-C2845_PM03G26750	K21444|3.8e-260|sita:101767672|K21444 poly(rC)-binding protein 3/4 | (RefSeq) KH domain-containing protein HEN4	RNA processing and modification	RNA processing and modification;; General function prediction only	--	Molecular Function: RNA binding (GO:0003723);;	KH domain	--	RNA-binding KH domain-containing protein PEPPER-like [Panicum miliaceum]
gene-C2845_PM13G26250	--	--	--	--	--	--	--	proline-rich family protein precursor [Panicum miliaceum]
gene-C2845_PM05G17920	--	--	--	--	--	--	--	hypothetical protein C2845_PM05G17920 [Panicum miliaceum]
gene-C2845_PM03G19370	K22133|1.2e-16|egr:104443798|K22133 oxalate---CoA ligase [EC:6.2.1.8] | (RefSeq) oxalate--CoA ligase	Signal transduction mechanisms	--	--	Molecular Function: protein kinase activity (GO:0004672);; Molecular Function: ATP binding (GO:0005524);; Cellular Component: integral component of membrane (GO:0016021);; Molecular Function: carbohydrate binding (GO:0030246);;	Legume lectin domain	L-type lectin-domain containing receptor kinase SIT2 OS=Oryza sativa subsp. japonica OX=39947 GN=SIT2 PE=2 SV=2	hypothetical protein C2845_PM03G19370 [Panicum miliaceum]
Panicum_miliaceum_newGene_17592	--	--	--	--	--	--	--	hypothetical protein GQ55_4G252100 [Panicum hallii var. hallii]
gene-C2845_PM04G10300	--	Function unknown	--	--	Cellular Component: cell wall (GO:0005618);; Molecular Function: manganese ion binding (GO:0030145);; Molecular Function: nutrient reservoir activity (GO:0045735);; Cellular Component: apoplast (GO:0048046);;	Cupin	Germin-like protein 9-1 OS=Oryza sativa subsp. japonica OX=39947 GN=Os09g0568500 PE=2 SV=1	germin-like protein 9-1 [Panicum miliaceum]
gene-C2845_PM06G02240	--	--	--	--	--	--	--	uncharacterized protein C2845_PM06G02240 [Panicum miliaceum]
gene-C2845_PM11G15330	--	Function unknown	--	--	--	--	Germin-like protein subfamily 1 member 16 OS=Arabidopsis thaliana OX=3702 GN=At5g39130 PE=2 SV=1	hypothetical protein C2845_PM11G15330 [Panicum miliaceum]
gene-C2845_PM02G29700	--	Function unknown	--	--	--	--	--	uncharacterized protein C2845_PM02G29700 [Panicum miliaceum]
Panicum_miliaceum_newGene_15890	--	--	--	--	--	--	--	hypothetical protein PAHAL_6G019800 [Panicum hallii]
gene-C2845_PM05G17910	--	--	--	--	--	--	--	hypothetical protein C2845_PM05G17910 [Panicum miliaceum]
gene-C2845_PM17G12680	K13457|1.1e-13|obr:102708358|K13457 disease resistance protein RPM1 | (RefSeq) disease resistance protein RPM1-like	Signal transduction mechanisms	Signal transduction mechanisms	--	Molecular Function: ADP binding (GO:0043531);;	NB-ARC domain	Disease resistance protein RPM1 OS=Arabidopsis thaliana OX=3702 GN=RPM1 PE=1 SV=1	Pib [Panicum miliaceum]
gene-C2845_PM16G23870	K17592|0.0e+00|sita:101774020|K17592 sacsin | (RefSeq) sacsin	Posttranslational modification, protein turnover, chaperones	--	--	Molecular Function: molecular_function (GO:0003674);; Molecular Function: binding (GO:0005488);; Molecular Function: protein binding (GO:0005515);; Cellular Component: cellular_component (GO:0005575);; Cellular Component: intracellular (GO:0005622);; Cellular Component: cell (GO:0005623);; Cellular Component: nucleus (GO:0005634);; Cellular Component: cytoplasm (GO:0005737);; Cellular Component: …	--	--	sacsin [Panicum miliaceum]
Panicum_miliaceum_newGene_13295	--	--	--	--	--	--	--	hypothetical protein BAE44_0000943, partial [Dichanthelium oligosanthes]
gene-C2845_PM18G00870	K20642|3.1e-114|lja:Lj3g3v2993420.1|K20642 Rho GTPase-activating protein 22/24/25 | (RefSeq) Lj3g3v2993420.1; -	Signal transduction mechanisms	Signal transduction mechanisms	--	Biological Process: signal transduction (GO:0007165);;	RhoGAP domain	Rho GTPase-activating protein 1 OS=Arabidopsis thaliana OX=3702 GN=ROPGAP1 PE=2 SV=1	rho GTPase-activating protein 4-like [Panicum miliaceum]
gene-C2845_PM02G43540	--	Function unknown	--	--	Biological Process: response to acid chemical (GO:0001101);; Biological Process: response to stress (GO:0006950);; Biological Process: defense response (GO:0006952);; Biological Process: biological_process (GO:0008150);; Biological Process: response to external stimulus (GO:0009605);; Biological Process: response to biotic stimulus (GO:0009607);; Biological Process: response to fungus (GO:0009620…	LURP-one-related	--	protein LURP-one-related 15-like [Panicum miliaceum]
gene-C2845_PM04G28450	K02935|8.8e-63|sita:101759134|K02935 large subunit ribosomal protein L7/L12 | (RefSeq) uncharacterized protein LOC101759134	Translation, ribosomal structure and biogenesis	Translation, ribosomal structure and biogenesis	Translation, ribosomal structure and biogenesis	Molecular Function: structural constituent of ribosome (GO:0003735);; Cellular Component: ribosome (GO:0005840);; Biological Process: translation (GO:0006412);;	Ribosomal protein L7/L12 C-terminal domain	50S ribosomal protein L12, chloroplastic OS=Oryza sativa subsp. japonica OX=39947 GN=RPL12-2 PE=2 SV=2	50S ribosomal protein L7/L12 [Panicum miliaceum]
gene-C2845_PM13G25060	K00434|7.5e-151|sita:101753441|K00434 L-ascorbate peroxidase [EC:1.11.1.11] | (RefSeq) probable L-ascorbate peroxidase 4, peroxisomal	Amino acid transport and metabolism	--	Inorganic ion transport and metabolism	Molecular Function: peroxidase activity (GO:0004601);; Cellular Component: extracellular region (GO:0005576);; Biological Process: response to oxidative stress (GO:0006979);; Cellular Component: integral component of membrane (GO:0016021);; Molecular Function: heme binding (GO:0020037);; Biological Process: hydrogen peroxide catabolic process (GO:0042744);; Molecular Function: metal ion binding (…	Peroxidase	Probable L-ascorbate peroxidase 4, peroxisomal OS=Oryza sativa subsp. japonica OX=39947 GN=APX4 PE=2 SV=1	hypothetical protein C2845_PM13G25060 [Panicum miliaceum]
gene-C2845_PM02G23520	--	--	--	--	--	--	--	hypothetical protein C2845_PM02G23520 [Panicum miliaceum]
gene-C2845_PM01G04950	--	Function unknown	General function prediction only	Coenzyme transport and metabolism;; General function prediction only	Molecular Function: hydrolase activity (GO:0016787);;	alpha/beta hydrolase fold	--	2-hydroxy-6-oxononadienedioate/2-hydroxy-6-oxononatrienedioate hydrolase-like [Panicum miliaceum]
gene-C2845_PM09G24920	--	--	--	--	--	--	--	hypothetical protein C2845_PM09G24920 [Panicum miliaceum]
Panicum_miliaceum_newGene_6442	K15078|6.75e-17|tcc:18614561|K15078 structure-specific endonuclease subunit SLX1 [EC:3.6.1.-] | (RefSeq) putative disease resistance protein RGA3	Signal transduction mechanisms	Signal transduction mechanisms	--	Biological Process: defense response (GO:0006952);; Molecular Function: ADP binding (GO:0043531);;	--	Putative disease resistance protein At3g14460 OS=Arabidopsis thaliana OX=3702 GN=At3g14460 PE=3 SV=1	hypothetical protein EJB05_37289, partial [Eragrostis curvula]
gene-C2845_PM04G10960	--	--	--	--	Molecular Function: protein binding (GO:0005515);;	CUE domain	--	uncharacterized protein C2845_PM04G10960 [Panicum miliaceum]
gene-C2845_PM05G13430	K02866|5.4e-124|sita:101781976|K02866 large subunit ribosomal protein L10e | (RefSeq) 60S ribosomal protein L10	Inorganic ion transport and metabolism	Translation, ribosomal structure and biogenesis	Translation, ribosomal structure and biogenesis	Molecular Function: structural constituent of ribosome (GO:0003735);; Molecular Function: zinc ion transmembrane transporter activity (GO:0005385);; Cellular Component: ribosome (GO:0005840);; Biological Process: translation (GO:0006412);; Cellular Component: integral component of membrane (GO:0016021);;	ZIP Zinc transporter	Zinc transporter 6 OS=Oryza sativa subsp. japonica OX=39947 GN=ZIP6 PE=2 SV=1	ZIP zinc/iron transport family protein [Panicum miliaceum]
gene-C2845_PM12G10340	K09553|1.2e-281|zma:100285569|K09553 stress-induced-phosphoprotein 1 | (RefSeq) pco123267; uncharacterized protein LOC100285569	Posttranslational modification, protein turnover, chaperones	Posttranslational modification, protein turnover, chaperones	--	Molecular Function: molecular_function (GO:0003674);; Molecular Function: binding (GO:0005488);; Molecular Function: protein binding (GO:0005515);; Biological Process: biological_process (GO:0008150);; Biological Process: cellular process (GO:0009987);; Biological Process: cellular component organization (GO:0016043);; Biological Process: cellular component assembly (GO:0022607);; Molecular Funct…	Tetratricopeptide repeat	Hsp70-Hsp90 organizing protein OS=Triticum aestivum OX=4565 GN=HOP PE=1 SV=1	hsp70-Hsp90 organizing protein [Panicum miliaceum]
gene-C2845_PM15G23350	--	--	--	--	--	Plant protein of unknown function	--	hypothetical protein C2845_PM15G23350 [Panicum miliaceum]
gene-C2845_PM15G22550	K08341|2.6e-59|sbi:110436610|K08341 GABA(A) receptor-associated protein | (RefSeq) autophagy-related protein 8C-like	Cytoskeleton	Cytoskeleton	--	Cellular Component: cytoplasm (GO:0005737);; Biological Process: autophagy (GO:0006914);;	Autophagy protein Atg8 ubiquitin like	Autophagy-related protein 8C OS=Oryza sativa subsp. indica OX=39946 GN=ATG8C PE=3 SV=2	uncharacterized protein C2845_PM15G22550 [Panicum miliaceum]
gene-C2845_PM02G42340	--	Function unknown	--	--	Molecular Function: enzyme inhibitor activity (GO:0004857);;	Plant invertase/pectin methylesterase inhibitor	--	uncharacterized protein C2845_PM02G42340 [Panicum miliaceum]
Panicum_miliaceum_newGene_5486	--	--	--	--	--	--	--	unknown [Zea mays]
gene-C2845_PM07G04400	--	Replication, recombination and repair	Replication, recombination and repair	--	Molecular Function: DNA binding (GO:0003677);; Molecular Function: protein dimerization activity (GO:0046983);;	hAT family C-terminal dimerisation region	Zinc finger BED domain-containing protein RICESLEEPER 2 OS=Oryza sativa subsp. japonica OX=39947 GN=Os03g0733400 PE=2 SV=1	putative AC transposase isoform X1 [Panicum miliaceum]
gene-C2845_PM17G00240	K09286|6.9e-49|sita:101761847|K09286 EREBP-like factor | (RefSeq) ethylene-responsive transcription factor ERF096-like	Transcription	--	--	Molecular Function: DNA binding (GO:0003677);; Molecular Function: transcription factor activity, sequence-specific DNA binding (GO:0003700);; Cellular Component: nucleus (GO:0005634);;	AP2 domain	Pathogenesis-related genes transcriptional activator PTI6 OS=Solanum lycopersicum OX=4081 GN=PTI6 PE=2 SV=1	hypothetical protein C2845_PM17G00240 [Panicum miliaceum]
gene-C2845_PM02G07720	--	Chromatin structure and dynamics	Chromatin structure and dynamics	--	Molecular Function: protein binding (GO:0005515);;	LisH	WD40 repeat-containing protein HOS15 OS=Arabidopsis thaliana OX=3702 GN=HOS15 PE=2 SV=1	hypothetical protein C2845_PM02G07720 [Panicum miliaceum]
gene-C2845_PM06G04380	--	Function unknown	--	Defense mechanisms	Cellular Component: integral component of membrane (GO:0016021);; Biological Process: transmembrane transport (GO:0055085);;	Voltage-dependent anion channel	S-type anion channel SLAH3 OS=Arabidopsis thaliana OX=3702 GN=SLAH3 PE=1 SV=1	S-type anion channel SLAH2-like [Panicum miliaceum]
gene-C2845_PM14G10340	K00943|4.5e-17|qsu:112021668|K00943 dTMP kinase [EC:2.7.4.9] | (RefSeq) glutathione S-transferase T3-like	--	--	--	--	No apical meristem-associated C-terminal domain	--	hypothetical protein C2845_PM14G10340 [Panicum miliaceum]
gene-C2845_PM01G39340	--	--	--	--	Cellular Component: integral component of membrane (GO:0016021);;	--	--	hypothetical protein C2845_PM01G39340 [Panicum miliaceum]
gene-C2845_PM14G08870	K11252|9.7e-45|bdi:100827576|K11252 histone H2B | (RefSeq) histone H2B.1	Chromatin structure and dynamics	Chromatin structure and dynamics	--	Cellular Component: nucleosome (GO:0000786);; Molecular Function: DNA binding (GO:0003677);; Cellular Component: nucleus (GO:0005634);; Molecular Function: protein heterodimerization activity (GO:0046982);;	Core histone H2A/H2B/H3/H4	Histone H2B.2 OS=Triticum aestivum OX=4565 PE=1 SV=2	hypothetical protein C2845_PM14G08870 [Panicum miliaceum]
gene-C2845_PM01G31900	--	Function unknown	--	--	--	--	Uncharacterized protein At4g38062 OS=Arabidopsis thaliana OX=3702 GN=At4g38062 PE=4 SV=1	uncharacterized protein C2845_PM01G31900 [Panicum miliaceum]
gene-C2845_PM07G04370	K18749|1.4e-294|sita:101757194|K18749 protein LSM14 | (RefSeq) protein decapping 5 isoform X2	Intracellular trafficking, secretion, and vesicular transport	Intracellular trafficking, secretion, and vesicular transport	--	Cellular Component: P-body (GO:0000932);; Biological Process: nuclear-transcribed mRNA catabolic process (GO:0000956);; Molecular Function: molecular_function (GO:0003674);; Molecular Function: nucleic acid binding (GO:0003676);; Molecular Function: RNA binding (GO:0003723);; Molecular Function: mRNA binding (GO:0003729);; Molecular Function: binding (GO:0005488);; Molecular Function: protein bin…	Scd6-like Sm domain	Protein decapping 5 OS=Arabidopsis thaliana OX=3702 GN=DCP5 PE=1 SV=1	protein decapping 5-like [Panicum miliaceum]
gene-C2845_PM16G14980	K01180|1.8e-29|cmax:111487562|K01180 endo-1,3(4)-beta-glucanase [EC:3.2.1.6] | (RefSeq) uncharacterized protein LOC111487562	Signal transduction mechanisms	--	--	Molecular Function: protein kinase activity (GO:0004672);; Molecular Function: ATP binding (GO:0005524);; Cellular Component: integral component of membrane (GO:0016021);;	Protein tyrosine and serine/threonine kinase	Probable LRR receptor-like serine/threonine-protein kinase At1g63430 OS=Arabidopsis thaliana OX=3702 GN=At1g63430 PE=1 SV=1	putative LRR receptor-like serine/threonine-protein kinase [Panicum miliaceum]
gene-C2845_PM06G12700	--	Posttranslational modification, protein turnover, chaperones	Function unknown	--	Cellular Component: CCR4-NOT complex (GO:0030014);;	CCR4-NOT transcription complex subunit 11	--	CCR4-NOT transcription complex subunit 11 [Panicum miliaceum]
gene-C2845_PM16G14950	K12818|2.6e-22|mtr:MTR_0267s0070|K12818 ATP-dependent RNA helicase DHX8/PRP22 [EC:3.6.4.13] | (RefSeq) NB-ARC domain disease resistance protein, putative	Signal transduction mechanisms	Signal transduction mechanisms	--	--	Rx N-terminal domain	Putative disease resistance RPP13-like protein 1 OS=Arabidopsis thaliana OX=3702 GN=RPPL1 PE=3 SV=1	hypothetical protein C2845_PM16G14950 [Panicum miliaceum]
gene-C2845_PM03G09440	K22503|1.4e-60|lsv:111885850|K22503 aspartyl-tRNA synthetase [EC:6.1.1.12] | (RefSeq) aspartate--tRNA ligase 2, cytoplasmic-like	Function unknown	--	--	Molecular Function: hydrolase activity, acting on ester bonds (GO:0016788);;	Plant transposon protein	--	putative nuclease HARBI1 [Panicum miliaceum]
gene-C2845_PM06G13000	K23490|2.9e-73|sbi:8058150|K23490 cytochrome b5 | (RefSeq) cytochrome b5	Energy production and conversion	Energy production and conversion	Energy production and conversion;; Lipid transport and metabolism	Cellular Component: integral component of membrane (GO:0016021);; Molecular Function: heme binding (GO:0020037);; Molecular Function: metal ion binding (GO:0046872);;	Cytochrome b5-like Heme/Steroid binding domain	Cytochrome b5 OS=Nicotiana tabacum OX=4097 PE=2 SV=1	hypothetical protein C2845_PM06G13000 [Panicum miliaceum]
Panicum_miliaceum_newGene_2795	--	Function unknown	--	--	--	--	--	hypothetical protein C2845_PM13G03130 [Panicum miliaceum]
gene-C2845_PM07G13190	--	--	--	--	--	--	--	hypothetical protein C2845_PM07G13190 [Panicum miliaceum]
gene-C2845_PM14G08160	K15156|2.1e-34|sita:101777755|K15156 mediator of RNA polymerase II transcription subunit 14 | (RefSeq) mediator of RNA polymerase II transcription subunit 14 isoform X1	Transcription	--	--	Molecular Function: transcription cofactor activity (GO:0003712);; Biological Process: regulation of transcription from RNA polymerase II promoter (GO:0006357);; Cellular Component: mediator complex (GO:0016592);;	Mediator complex subunit MED14	--	mediator of RNA polymerase II transcription subunit 14-like isoform X1 [Panicum miliaceum]
gene-C2845_PM14G19500	K23280|3.5e-22|sbi:8084560|K23280 rhamnogalacturonan I rhamnosyltransferase [EC:2.4.1.351] | (RefSeq) uncharacterized protein At1g04910	Carbohydrate transport and metabolism	--	--	Biological Process: fucose metabolic process (GO:0006004);; Cellular Component: integral component of membrane (GO:0016021);; Molecular Function: transferase activity, transferring glycosyl groups (GO:0016757);;	GDP-fucose protein O-fucosyltransferase	O-fucosyltransferase 13 OS=Arabidopsis thaliana OX=3702 GN=OFUT13 PE=2 SV=1	hypothetical protein C2845_PM14G19500 [Panicum miliaceum]
gene-C2845_PM01G44360	K01537|4.8e-09|pmum:103343942|K01537 P-type Ca2+ transporter type 2C [EC:7.2.2.10] | (RefSeq) putative calcium-transporting ATPase 11, plasma membrane-type	Replication, recombination and repair	General function prediction only	Replication, recombination and repair	Molecular Function: nucleic acid binding (GO:0003676);; Molecular Function: RNA-DNA hybrid ribonuclease activity (GO:0004523);;	Reverse transcriptase-like	--	hypothetical protein C2845_PM01G44360 [Panicum miliaceum]
gene-C2845_PM02G03620	--	Carbohydrate transport and metabolism	Carbohydrate transport and metabolism	Secondary metabolites biosynthesis, transport and catabolism	--	Glyoxalase/Bleomycin resistance protein/Dioxygenase superfamily	--	hypothetical protein C2845_PM02G03620 [Panicum miliaceum]
gene-C2845_PM12G04310	--	Translation, ribosomal structure and biogenesis	Translation, ribosomal structure and biogenesis	--	Molecular Function: RNA binding (GO:0003723);;	Pumilio-family RNA binding repeat	--	uncharacterized protein C2845_PM12G04310 [Panicum miliaceum]
gene-C2845_PM06G02440	K03251|1.9e-32|obr:102709085|K03251 translation initiation factor 3 subunit D | (RefSeq) eukaryotic translation initiation factor 3 subunit D-like	Function unknown	--	--	Cellular Component: integral component of membrane (GO:0016021);;	cAMP-regulated phosphoprotein/endosulfine conserved region	Cold-regulated 413 inner membrane protein 1, chloroplastic OS=Arabidopsis thaliana OX=3702 GN=COR413IM1 PE=1 SV=1	hypothetical protein C2845_PM06G02440 [Panicum miliaceum]
Panicum_miliaceum_newGene_11550	--	--	--	--	--	--	--	uncharacterized protein LOC117840411 [Setaria viridis]
gene-C2845_PM13G12580	K14808|0.0e+00|sita:101768587|K14808 ATP-dependent RNA helicase DDX54/DBP10 [EC:3.6.4.13] | (RefSeq) DEAD-box ATP-dependent RNA helicase 29	RNA processing and modification	RNA processing and modification	Replication, recombination and repair	Molecular Function: RNA binding (GO:0003723);; Molecular Function: RNA helicase activity (GO:0003724);; Molecular Function: ATP binding (GO:0005524);; Cellular Component: nucleolus (GO:0005730);;	DEAD/DEAH box helicase	DEAD-box ATP-dependent RNA helicase 29 OS=Oryza sativa subsp. japonica OX=39947 GN=Os08g0416100 PE=2 SV=2	DEAD-box ATP-dependent RNA helicase 29 [Panicum miliaceum]
gene-C2845_PM06G02650	--	Function unknown	--	--	--	Protein of unknown function (DUF1645)	--	uncharacterized protein C2845_PM06G02650 [Panicum miliaceum]
gene-C2845_PM06G10190	--	--	--	--	--	--	--	serine-aspartate repeat-containing protein C-like [Panicum miliaceum]
gene-C2845_PM12G13960	K19525|0.0e+00|sita:101780568|K19525 vacuolar protein sorting-associated protein 13A/C | (RefSeq) uncharacterized protein LOC101780568 isoform X1	Intracellular trafficking, secretion, and vesicular transport	Intracellular trafficking, secretion, and vesicular transport	--	--	Vacuolar sorting-associated protein 13, N-terminal	--	uncharacterized protein C2845_PM12G13960 [Panicum miliaceum]
gene-C2845_PM16G16230	--	--	--	--	--	--	--	hypothetical protein C2845_PM16G16230 [Panicum miliaceum]
gene-C2845_PM10G11460	K19011|1.2e-12|sbi:8063842|K19011 achilleol B synthase [EC:5.4.99.48] | (RefSeq) LOW QUALITY PROTEIN: achilleol B synthase	Lipid transport and metabolism	Lipid transport and metabolism	--	Cellular Component: integral component of membrane (GO:0016021);;	--	Achilleol B synthase OS=Oryza sativa subsp. japonica OX=39947 GN=Os11g0285000 PE=1 SV=1	hypothetical protein C2845_PM10G11460 [Panicum miliaceum]
gene-C2845_PM16G05910	K22418|9.4e-187|sita:101773039|K22418 11beta/17beta-hydroxysteroid dehydrogenase [EC:1.1.1.146 1.1.1.-] | (RefSeq) 11-beta-hydroxysteroid dehydrogenase 1B	Secondary metabolites biosynthesis, transport and catabolism	Secondary metabolites biosynthesis, transport and catabolism	General function prediction only	Molecular Function: oxidoreductase activity (GO:0016491);;	short chain dehydrogenase	11-beta-hydroxysteroid dehydrogenase 1A OS=Arabidopsis thaliana OX=3702 GN=HSD1 PE=1 SV=1	11-beta-hydroxysteroid dehydrogenase 1B-like [Panicum miliaceum]
gene-C2845_PM15G20990	--	--	--	--	--	--	--	hypothetical protein C2845_PM15G20990 [Panicum miliaceum]
gene-C2845_PM03G13780	K12900|4.6e-80|zma:100285628|K12900 FUS-interacting serine-arginine-rich protein 1 | (RefSeq) SCL25B; uncharacterized protein LOC100285628	RNA processing and modification	General function prediction only	Translation, ribosomal structure and biogenesis	Molecular Function: RNA binding (GO:0003723);;	RNA recognition motif. (a.k.a. RRM, RBD, or RNP domain)	Serine/arginine-rich SC35-like splicing factor SCL33 OS=Arabidopsis thaliana OX=3702 GN=SCL33 PE=1 SV=1	uncharacterized protein C2845_PM03G13780 [Panicum miliaceum]
gene-C2845_PM03G24020	--	--	--	--	--	--	--	protein FAR1-RELATED SEQUENCE 5-like [Panicum miliaceum]
gene-C2845_PM15G13350	K02893|5.7e-72|sita:101781149|K02893 large subunit ribosomal protein L23Ae | (RefSeq) 60S ribosomal protein L23A	Translation, ribosomal structure and biogenesis	Translation, ribosomal structure and biogenesis	Translation, ribosomal structure and biogenesis	Molecular Function: structural constituent of ribosome (GO:0003735);; Cellular Component: ribosome (GO:0005840);; Biological Process: translation (GO:0006412);;	Ribosomal protein L23, N-terminal domain	60S ribosomal protein L23A OS=Fritillaria agrestis OX=64177 GN=RPL23A PE=2 SV=1	60S ribosomal protein L23A [Panicum miliaceum]
gene-C2845_PM15G18650	K00924|2.5e-120|csat:104716570|K00924 kinase [EC:2.7.1.-] | (RefSeq) probable serine/threonine-protein kinase Cx32, chloroplastic	Signal transduction mechanisms	Signal transduction mechanisms		Molecular Function: protein kinase activity (GO:0004672);; Molecular Function: ATP binding (GO:0005524);;	Protein tyrosine and serine/threonine kinase	Probable serine/threonine-protein kinase PIX13 OS=Arabidopsis thaliana OX=3702 GN=PIX13 PE=1 SV=2	putative serine/threonine-protein kinase NAK [Panicum miliaceum]
gene-C2845_PM01G16730	K12875|1.3e-275|sita:101756757|K12875 apoptotic chromatin condensation inducer in the nucleus | (RefSeq) apoptotic chromatin condensation inducer in the nucleus	Chromatin structure and dynamics	Chromatin structure and dynamics	--	Molecular Function: nucleic acid binding (GO:0003676);;	SAP domain	--	apoptotic chromatin condensation inducer in the nucleus-like [Panicum miliaceum]
gene-C2845_PM04G18240	K20506|3.2e-44|egu:105060863|K20506 tuliposide A-converting enzyme [EC:4.2.99.22] | (RefSeq) tuliposide A-converting enzyme 2, chloroplastic-like	Defense mechanisms	Defense mechanisms	--	Molecular Function: hydrolase activity (GO:0016787);;	alpha/beta hydrolase fold	Probable carboxylesterase 2 OS=Arabidopsis thaliana OX=3702 GN=CXE2 PE=2 SV=1	putative carboxylesterase 7 [Panicum miliaceum]
gene-C2845_PM04G09750	K13148|8.1e-93|mesc:110605667|K13148 integrator complex subunit 11 [EC:3.1.27.-] | (RefSeq) cleavage and polyadenylation specificity factor subunit 3-II	Posttranslational modification, protein turnover, chaperones	Posttranslational modification, protein turnover, chaperones	--	Cellular Component: integral component of membrane (GO:0016021);;	Ring finger domain	E3 ubiquitin-protein ligase At1g12760 OS=Arabidopsis thaliana OX=3702 GN=At1g12760 PE=1 SV=1	E3 ubiquitin-protein ligase [Panicum miliaceum]
gene-C2845_PM06G01360	--	Function unknown	--	--	--	Protein of unknown function (DUF1639)	--	hypothetical protein C2845_PM06G01360 [Panicum miliaceum]
gene-C2845_PM11G28970	K04708|1.9e-129|sita:101779245|K04708 3-dehydrosphinganine reductase [EC:1.1.1.102] | (RefSeq) 3-dehydrosphinganine reductase TSC10A	Secondary metabolites biosynthesis, transport and catabolism	Secondary metabolites biosynthesis, transport and catabolism	General function prediction only	Molecular Function: molecular_function (GO:0003674);; Molecular Function: catalytic activity (GO:0003824);; Cellular Component: cellular_component (GO:0005575);; Cellular Component: extracellular region (GO:0005576);; Cellular Component: extracellular space (GO:0005615);; Cellular Component: intracellular (GO:0005622);; Cellular Component: cell (GO:0005623);; Cellular Component: cytoplasm (GO:000…	short chain dehydrogenase	3-dehydrosphinganine reductase TSC10B OS=Arabidopsis thaliana OX=3702 GN=TSC10B PE=1 SV=1	3-ketodihydrosphingosine reductase precursor [Panicum miliaceum]
gene-C2845_PM06G27260	K17573|1.5e-24|gmx:100819329|K17573 meiosis arrest female protein 1 | (RefSeq) uncharacterized protein LOC100819329	Function unknown	--	--	Cellular Component: peroxisome (GO:0005777);; Biological Process: regulation of gene expression (GO:0010468);;	NYN domain	--	uncharacterized protein C2845_PM06G27260 [Panicum miliaceum]
gene-C2845_PM01G21090	K22809|1.3e-24|han:110868252|K22809 inositol phosphorylceramide glucuronosyltransferase 1 [EC:2.4.1.-] | (RefSeq) inositol phosphorylceramide glucuronosyltransferase 1-like	Carbohydrate transport and metabolism	Carbohydrate transport and metabolism	--	Cellular Component: integral component of membrane (GO:0016021);; Molecular Function: transferase activity (GO:0016740);;	--	Putative glucuronosyltransferase PGSIP7 OS=Arabidopsis thaliana OX=3702 GN=PGSIP7 PE=3 SV=1	putative glucuronosyltransferase PGSIP7 [Panicum miliaceum]
gene-C2845_PM06G13040	--	Function unknown	--	--	Molecular Function: metal ion binding (GO:0046872);;	--	Protein ENHANCED DOWNY MILDEW 2 OS=Arabidopsis thaliana OX=3702 GN=EDM2 PE=1 SV=1	protein ENHANCED DOWNY MILDEW 2-like [Panicum miliaceum]
gene-C2845_PM04G02020	K18730|1.9e-54|smo:SELMODRAFT_438614|K18730 PERQ amino acid-rich with GYF domain-containing protein | (RefSeq) hypothetical protein	Function unknown	General function prediction only	--	Molecular Function: protein binding (GO:0005515);;	GYF domain	Protein ESSENTIAL FOR POTEXVIRUS ACCUMULATION 1 OS=Arabidopsis thaliana OX=3702 GN=EXA1 PE=1 SV=1	hypothetical protein C2845_PM04G02020 [Panicum miliaceum]
Panicum_miliaceum_newGene_9880	--	--	--	--	Cellular Component: integral component of membrane (GO:0016021);;	--	--	hypothetical protein C2845_PM14G09410 [Panicum miliaceum]
gene-C2845_PM08G19740	K01180|7.5e-76|cmax:111487562|K01180 endo-1,3(4)-beta-glucanase [EC:3.2.1.6] | (RefSeq) uncharacterized protein LOC111487562	Signal transduction mechanisms	Signal transduction mechanisms	Signal transduction mechanisms	Molecular Function: protein kinase activity (GO:0004672);; Molecular Function: ATP binding (GO:0005524);; Cellular Component: integral component of membrane (GO:0016021);;	Protein kinase domain	Probable receptor-like protein kinase At2g42960 OS=Arabidopsis thaliana OX=3702 GN=At2g42960 PE=3 SV=1	putative receptor-like protein kinase [Panicum miliaceum]
gene-C2845_PM05G33700	--	Function unknown	--	--	Molecular Function: protein binding (GO:0005515);;	F-box domain	--	hypothetical protein C2845_PM05G33700 [Panicum miliaceum]
gene-C2845_PM15G05020	K00224|1.2e-71|ats:109760416|K00224 chloroplastic oxoene reductase [EC:1.3.1.-] | (RefSeq) LOC109760416; putative quinone-oxidoreductase homolog, chloroplastic	Energy production and conversion	Energy production and conversion;; General function prediction only	Energy production and conversion;; General function prediction only	Cellular Component: cellular_component (GO:0005575);; Cellular Component: intracellular (GO:0005622);; Cellular Component: cell (GO:0005623);; Cellular Component: cytoplasm (GO:0005737);; Cellular Component: vacuole (GO:0005773);; Cellular Component: plasma membrane (GO:0005886);; Cellular Component: chloroplast (GO:0009507);; Cellular Component: plastid envelope (GO:0009526);; Cellular Component…	Zinc-binding dehydrogenase	Chloroplast envelope quinone oxidoreductase homolog OS=Arabidopsis thaliana OX=3702 GN=CEQORH PE=1 SV=1	hypothetical protein C2845_PM15G05020 [Panicum miliaceum]
Panicum_miliaceum_newGene_3937	--	--	--	--	--	--	--	hypothetical protein C2845_PM03G31810 [Panicum miliaceum]
gene-C2845_PM03G13850	K07904|2.7e-118|sita:101780471|K07904 Ras-related protein Rab-11A | (RefSeq) ras-related protein RABA5a	Intracellular trafficking, secretion, and vesicular transport	Intracellular trafficking, secretion, and vesicular transport	General function prediction only	Molecular Function: GTPase activity (GO:0003924);; Molecular Function: GTP binding (GO:0005525);;	Ras family	Ras-related protein RABA5a OS=Arabidopsis thaliana OX=3702 GN=RABA5A PE=1 SV=1	ras-related protein RABA5a [Panicum miliaceum]
Panicum_miliaceum_newGene_12054	K22771|5.19e-216|osa:107277497|K22771 flavonol-3-O-L-rhamnoside-7-O-glucosyltransferase [EC:2.4.1.-] | (RefSeq) UDP-glycosyltransferase 73C6-like	--	Carbohydrate transport and metabolism;; Energy production and conversion	--	Molecular Function: UDP-glycosyltransferase activity (GO:0008194);;	UDP-glucoronosyl and UDP-glucosyl transferase	UDP-glycosyltransferase 73C3 OS=Arabidopsis thaliana OX=3702 GN=UGT73C3 PE=2 SV=1	hypothetical protein GQ55_3G129400 [Panicum hallii var. hallii]
Panicum_miliaceum_newGene_3415	--	--	--	--	--	--	--	unnamed protein product [Digitaria exilis]
gene-C2845_PM07G07230	--	--	--	--	--	--	--	uncharacterized protein C2845_PM07G07230 [Panicum miliaceum]
gene-C2845_PM01G44630	K13464|9.8e-27|sita:111257195|K13464 jasmonate ZIM domain-containing protein | (RefSeq) protein TIFY 11d-like	Function unknown	--	--	--	tify domain	Protein TIFY 11d OS=Oryza sativa subsp. indica OX=39946 GN=TI11D PE=3 SV=1	hypothetical protein C2845_PM01G44630 [Panicum miliaceum]
gene-C2845_PM01G45260	K08150|2.6e-60|cit:102619380|K08150 MFS transporter, SP family, solute carrier family 2 (myo-inositol transporter), member 13 | (RefSeq) inositol transporter 1 isoform X1	Intracellular trafficking, secretion, and vesicular transport	General function prediction only	Carbohydrate transport and metabolism	Cellular Component: integral component of membrane (GO:0016021);; Molecular Function: transmembrane transporter activity (GO:0022857);;	Sugar (and other) transporter	Probable polyol transporter 6 OS=Arabidopsis thaliana OX=3702 GN=PLT6 PE=2 SV=2	putative polyol transporter 6 [Panicum miliaceum]
gene-C2845_PM16G09690	K01785|2.8e-165|zma:103646366|K01785 aldose 1-epimerase [EC:5.1.3.3] | (RefSeq) aldose 1-epimerase	Carbohydrate transport and metabolism	Carbohydrate transport and metabolism	Carbohydrate transport and metabolism	Molecular Function: aldose 1-epimerase activity (GO:0004034);; Biological Process: hexose metabolic process (GO:0019318);; Molecular Function: carbohydrate binding (GO:0030246);;	Aldose 1-epimerase	--	aldose 1-epimerase-like [Panicum miliaceum]
gene-C2845_PM14G04170	K05765|2.3e-14|gra:105781290|K05765 cofilin | (RefSeq) uncharacterized LOC105781290	Transcription	--	--	Molecular Function: protein dimerization activity (GO:0046983);;	--	Transcription factor bHLH123 OS=Arabidopsis thaliana OX=3702 GN=BHLH123 PE=1 SV=1	hypothetical protein C2845_PM14G04170 [Panicum miliaceum]
Panicum_miliaceum_newGene_17058	--	--	--	--	--	--	--	unknown [Zea mays]
gene-C2845_PM11G04460	K03456|7.0e-10|aof:109840215|K03456 serine/threonine-protein phosphatase 2A regulatory subunit A | (RefSeq) LOW QUALITY PROTEIN: serine/threonine-protein phosphatase 2A 65 kDa regulatory subunit A beta isoform-like	Function unknown	--	--	--	EVE domain	--	thymocyte nuclear protein 1 [Panicum miliaceum]
gene-C2845_PM05G01330	K10523|8.1e-18|ats:109743050|K10523 speckle-type POZ protein | (RefSeq) LOC109743050; BTB/POZ and MATH domain-containing protein 3-like	Function unknown	--	--	--	--	--	hypothetical protein C2845_PM05G01330 [Panicum miliaceum]
gene-C2845_PM02G46510	K09422|2.3e-168|sita:101767303|K09422 transcription factor MYB, plant | (RefSeq) transcription factor MYB4	--	Transcription	--	Molecular Function: DNA binding (GO:0003677);; Cellular Component: nucleus (GO:0005634);;	Myb-like DNA-binding domain	Transcription factor MYB36 OS=Arabidopsis thaliana OX=3702 GN=MYB36 PE=1 SV=1	myb-related protein Myb4-like [Panicum miliaceum]
gene-C2845_PM10G22310	--	--	--	--	Cellular Component: integral component of membrane (GO:0016021);;	--	--	hypothetical protein C2845_PM10G22310 [Panicum miliaceum]
gene-C2845_PM08G08810	K18757|0.0e+00|sita:101772037|K18757 la-related protein 1 | (RefSeq) la-related protein 1A	--	Posttranslational modification, protein turnover, chaperones;; Translation, ribosomal structure and biogenesis	--	Molecular Function: RNA binding (GO:0003723);; Cellular Component: nucleus (GO:0005634);; Biological Process: RNA processing (GO:0006396);; Cellular Component: ribonucleoprotein complex (GO:1990904);;	La domain	La-related protein 1A OS=Arabidopsis thaliana OX=3702 GN=LARP1A PE=1 SV=1	la-related protein 1A [Panicum miliaceum]
gene-C2845_PM04G08140	--	Posttranslational modification, protein turnover, chaperones	Posttranslational modification, protein turnover, chaperones;; General function prediction only	Posttranslational modification, protein turnover, chaperones	Cellular Component: integral component of membrane (GO:0016021);;	Peptidase family M28	--	endoplasmic reticulum metallopeptidase 1 [Panicum miliaceum]
gene-C2845_PM14G11770	--	Translation, ribosomal structure and biogenesis	--	--	--	BTB And C-terminal Kelch	BTB/POZ domain-containing protein FBL11 OS=Arabidopsis thaliana OX=3702 GN=FBL11 PE=2 SV=2	BTB/POZ domain-containing protein FBL11 isoform X1 [Panicum miliaceum]
gene-C2845_PM11G00540	--	Function unknown	--	--	--	MuDR family transposase	--	uncharacterized protein C2845_PM11G00540 [Panicum miliaceum]
gene-C2845_PM01G02310	K03798|1.8e-19|gra:105780066|K03798 cell division protease FtsH [EC:3.4.24.-] | (RefSeq) ATP-dependent zinc metalloprotease FTSH 6, chloroplastic-like	Function unknown	General function prediction only	--	Molecular Function: molecular_function (GO:0003674);; Molecular Function: nucleic acid binding (GO:0003676);; Molecular Function: RNA binding (GO:0003723);; Molecular Function: catalytic activity (GO:0003824);; Molecular Function: nuclease activity (GO:0004518);; Molecular Function: endonuclease activity (GO:0004519);; Molecular Function: binding (GO:0005488);; Cellular Component: cellular_compon…	PPR repeat	Pentatricopeptide repeat-containing protein At4g35130, chloroplastic OS=Arabidopsis thaliana OX=3702 GN=PCMP-H27 PE=3 SV=1	hypothetical protein C2845_PM01G02310 [Panicum miliaceum]
gene-C2845_PM06G22340	--	Function unknown	--	--	--	--	--	F-box/LRR-repeat protein [Panicum miliaceum]
Panicum_miliaceum_newGene_1861	--	--	--	--	Molecular Function: nucleic acid binding (GO:0003676);; Molecular Function: zinc ion binding (GO:0008270);;	--	--	hypothetical protein PAHAL_9G295400 [Panicum hallii]
gene-C2845_PM03G02960	K22389|2.7e-242|sita:101786521|K22389 phospholipase A1 [EC:3.1.1.32] | (RefSeq) phospholipase A(1) LCAT3	Lipid transport and metabolism	Lipid transport and metabolism	Lipid transport and metabolism	Biological Process: lipid metabolic process (GO:0006629);; Molecular Function: O-acyltransferase activity (GO:0008374);;	Lecithin:cholesterol acyltransferase	Phospholipase A(1) LCAT3 OS=Arabidopsis thaliana OX=3702 GN=LCAT3 PE=1 SV=1	hypothetical protein C2845_PM03G02960 [Panicum miliaceum]
gene-C2845_PM14G07170	K00696|0.0e+00|sita:101761271|K00696 sucrose-phosphate synthase [EC:2.4.1.14] | (RefSeq) probable sucrose-phosphate synthase 4	Cell wall/membrane/envelope biogenesis	Cell wall/membrane/envelope biogenesis	Coenzyme transport and metabolism;; General function prediction only	Biological Process: sucrose metabolic process (GO:0005985);; Molecular Function: sucrose synthase activity (GO:0016157);; Molecular Function: sucrose-phosphate synthase activity (GO:0046524);;	Glycosyl transferases group 1	Probable sucrose-phosphate synthase 4 OS=Oryza sativa subsp. japonica OX=39947 GN=SPS4 PE=2 SV=1	hypothetical protein C2845_PM14G07170 [Panicum miliaceum]
gene-C2845_PM09G20170	K03260|1.5e-12|pda:103710480|K03260 translation initiation factor 4G | (RefSeq) eukaryotic translation initiation factor-like	Function unknown	General function prediction only	Function unknown	Cellular Component: integral component of membrane (GO:0016021);;	Proteolipid membrane potential modulator	Hydrophobic protein OSR8 OS=Oryza sativa subsp. japonica OX=39947 GN=OSR8 PE=3 SV=1	hydrophobic protein OSR8-like [Panicum miliaceum]
gene-C2845_PM01G14500	--	Transcription	--	--	Molecular Function: DNA-directed 5'-3' RNA polymerase activity (GO:0003899);;	--	--	DNA-directed RNA polymerase II subunit RPB1-like [Panicum miliaceum]
gene-C2845_PM04G08190	--	--	--	--	Cellular Component: integral component of membrane (GO:0016021);;	--	--	uncharacterized protein C2845_PM04G08190 [Panicum miliaceum]
gene-C2845_PM01G36480	K03686|3.9e-39|sbi:8066921|K03686 molecular chaperone DnaJ | (RefSeq) chaperone protein dnaJ GFA2, mitochondrial	Posttranslational modification, protein turnover, chaperones	Posttranslational modification, protein turnover, chaperones	Posttranslational modification, protein turnover, chaperones	Molecular Function: heat shock protein binding (GO:0031072);; Molecular Function: metal ion binding (GO:0046872);; Molecular Function: unfolded protein binding (GO:0051082);;	DnaJ central domain	Chaperone protein dnaJ GFA2, mitochondrial OS=Arabidopsis thaliana OX=3702 GN=GFA2 PE=2 SV=1	chaperone protein DnaJ-like [Panicum miliaceum]
gene-C2845_PM16G00240	--	Carbohydrate transport and metabolism	Carbohydrate transport and metabolism	Carbohydrate transport and metabolism	--	Histidine phosphatase superfamily (branch 1)	Phosphoglycerate mutase-like protein 1 OS=Arabidopsis thaliana OX=3702 GN=At5g64460 PE=2 SV=1	phosphoglycerate mutase-like protein 1 [Panicum miliaceum]
gene-C2845_PM13G15680	--	--	--	--	--	--	--	hypothetical protein C2845_PM13G15680 [Panicum miliaceum]
gene-C2845_PM05G37910	K13415|4.5e-56|cann:107850490|K13415 protein brassinosteroid insensitive 1 [EC:2.7.10.1 2.7.11.1] | (RefSeq) systemin receptor SR160	Signal transduction mechanisms	--		Molecular Function: protein kinase activity (GO:0004672);; Molecular Function: ATP binding (GO:0005524);;	Protein tyrosine and serine/threonine kinase	Probably inactive leucine-rich repeat receptor-like protein kinase At5g48380 OS=Arabidopsis thaliana OX=3702 GN=At5g48380 PE=1 SV=1	hypothetical protein C2845_PM05G37910 [Panicum miliaceum]
gene-C2845_PM14G03350	--	Transcription	--	--	Molecular Function: AT DNA binding (GO:0003680);;	Plants and Prokaryotes Conserved (PCC) domain	AT-hook motif nuclear-localized protein 23 OS=Arabidopsis thaliana OX=3702 GN=AHL23 PE=1 SV=1	hypothetical protein C2845_PM14G03350 [Panicum miliaceum]
gene-C2845_PM11G26030	K01054|6.0e-14|sita:101777309|K01054 acylglycerol lipase [EC:3.1.1.23] | (RefSeq) caffeoylshikimate esterase	Lipid transport and metabolism	Lipid transport and metabolism	--	--	--	--	hypothetical protein C2845_PM11G26030 [Panicum miliaceum]
gene-C2845_PM15G18130	--	Function unknown	General function prediction only	--	Molecular Function: molecular_function (GO:0003674);; Molecular Function: nucleic acid binding (GO:0003676);; Molecular Function: RNA binding (GO:0003723);; Molecular Function: mRNA binding (GO:0003729);; Molecular Function: binding (GO:0005488);; Molecular Function: organic cyclic compound binding (GO:0097159);; Molecular Function: heterocyclic compound binding (GO:1901363);;	Zn-finger in Ran binding protein and others	RanBP2-type zinc finger protein At1g67325 OS=Arabidopsis thaliana OX=3702 GN=At1g67325 PE=1 SV=1	ranBP2-type zinc finger protein [Panicum miliaceum]
gene-C2845_PM15G11970	K01179|2.4e-68|vvi:100250178|K01179 endoglucanase [EC:3.2.1.4] | (RefSeq) uncharacterized LOC100250178	Carbohydrate transport and metabolism	--	Carbohydrate transport and metabolism	Molecular Function: hydrolase activity, hydrolyzing O-glycosyl compounds (GO:0004553);; Biological Process: carbohydrate metabolic process (GO:0005975);;	Cellulase (glycosyl hydrolase family 5)	Glycosyl hydrolase 5 family protein OS=Chamaecyparis obtusa OX=13415 PE=1 SV=1	uncharacterized protein C2845_PM15G11970 [Panicum miliaceum]
gene-C2845_PM09G02070	K12349|4.1e-62|ccaj:109806181|K12349 neutral ceramidase [EC:3.5.1.23] | (RefSeq) neutral ceramidase-like	Replication, recombination and repair	General function prediction only	--	Molecular Function: nucleic acid binding (GO:0003676);; Biological Process: DNA integration (GO:0015074);;	Integrase zinc binding domain	--	gag-pol [Panicum miliaceum]
gene-C2845_PM02G24290	K01115|0.0e+00|sita:101770418|K01115 phospholipase D1/2 [EC:3.1.4.4] | (RefSeq) phospholipase D alpha 1 isoform X1	Lipid transport and metabolism	Lipid transport and metabolism	Lipid transport and metabolism	Molecular Function: phospholipase D activity (GO:0004630);; Molecular Function: calcium ion binding (GO:0005509);; Cellular Component: membrane (GO:0016020);; Biological Process: lipid catabolic process (GO:0016042);; Biological Process: phosphatidylcholine metabolic process (GO:0046470);; Molecular Function: N-acylphosphatidylethanolamine-specific phospholipase D activity (GO:0070290);;	Phospholipase D C terminal	Phospholipase D alpha 1 OS=Oryza sativa subsp. japonica OX=39947 GN=PLD1 PE=1 SV=2	phospholipase D alpha 1-like isoform X3 [Panicum miliaceum]
gene-C2845_PM11G13250	K09184|7.0e-24|zma:103655789|K09184 GATA-binding protein, other eukaryote | (RefSeq) rho GTPase-activating protein 17	Transcription	Transcription	--	Biological Process: regulation of transcription, DNA-templated (GO:0006355);; Molecular Function: zinc ion binding (GO:0008270);; Molecular Function: sequence-specific DNA binding (GO:0043565);;	GATA zinc finger	GATA transcription factor 7 OS=Arabidopsis thaliana OX=3702 GN=GATA7 PE=2 SV=1	hypothetical protein C2845_PM11G13250 [Panicum miliaceum]
gene-C2845_PM05G05520	K08286|8.6e-68|sita:101785206|K08286 protein-serine/threonine kinase [EC:2.7.11.-] | (RefSeq) serine/threonine-protein kinase D6PKL2	Signal transduction mechanisms	General function prediction only	--	Molecular Function: protein kinase activity (GO:0004672);; Molecular Function: ATP binding (GO:0005524);;	Protein kinase domain	Serine/threonine-protein kinase D6PKL2 OS=Arabidopsis thaliana OX=3702 GN=D6PKL2 PE=1 SV=1	serine/threonine-protein kinase AGC1-5-like [Panicum miliaceum]
gene-C2845_PM02G43070	--	--	--	--	--	--	--	hypothetical protein C2845_PM02G43070 [Panicum miliaceum]
gene-C2845_PM01G24540	K20628|5.3e-102|sind:105166984|K20628 expansin | (RefSeq) expansin-A2	Function unknown	--	--	Cellular Component: extracellular region (GO:0005576);; Cellular Component: cell wall (GO:0005618);; Biological Process: plant-type cell wall organization (GO:0009664);; Cellular Component: membrane (GO:0016020);;	Expansin C-terminal domain	Expansin-A7 OS=Oryza sativa subsp. japonica OX=39947 GN=EXPA7 PE=2 SV=1	alpha-expansin 6 precursor [Panicum miliaceum]
gene-C2845_PM15G26770	K22262|2.8e-26|qsu:112034235|K22262 WD repeat and FYVE domain-containing protein 3 | (RefSeq) protein SPIRRIG	Signal transduction mechanisms	General function prediction only	--	Molecular Function: zinc ion binding (GO:0008270);;	DYW family of nucleic acid deaminases	Putative pentatricopeptide repeat-containing protein At3g15130 OS=Arabidopsis thaliana OX=3702 GN=PCMP-H86 PE=3 SV=1	putative pentatricopeptide repeat-containing protein [Panicum miliaceum]
gene-C2845_PM02G34790	K11858|2.5e-219|sita:101785227|K11858 ubiquitin carboxyl-terminal hydrolase 48 [EC:3.4.19.12] | (RefSeq) ubiquitin carboxyl-terminal hydrolase 26	Posttranslational modification, protein turnover, chaperones	Posttranslational modification, protein turnover, chaperones	--	Molecular Function: thiol-dependent ubiquitin-specific protease activity (GO:0004843);; Biological Process: ubiquitin-dependent protein catabolic process (GO:0006511);; Biological Process: protein deubiquitination (GO:0016579);;	Ubiquitin carboxyl-terminal hydrolase	Ubiquitin carboxyl-terminal hydrolase 26 OS=Oryza sativa subsp. indica OX=39946 GN=UBP26 PE=3 SV=1	ubiquitin carboxyl-terminal hydrolase 26 [Panicum miliaceum]
gene-C2845_PM09G19830	K03146|1.8e-177|sita:101752840|K03146 cysteine-dependent adenosine diphosphate thiazole synthase [EC:2.4.2.60] | (RefSeq) thiamine thiazole synthase 2, chloroplastic	Coenzyme transport and metabolism	General function prediction only	Coenzyme transport and metabolism	Molecular Function: iron ion binding (GO:0005506);; Cellular Component: cytosol (GO:0005829);; Biological Process: thiamine biosynthetic process (GO:0009228);; Cellular Component: chloroplast stroma (GO:0009570);; Molecular Function: transferase activity, transferring pentosyl groups (GO:0016763);; Biological Process: thiazole biosynthetic process (GO:0052837);;	Thi4 family	Thiamine thiazole synthase 2, chloroplastic OS=Sorghum bicolor OX=4558 GN=THI1-2 PE=3 SV=1	thiamine thiazole synthase 2, chloroplastic [Panicum miliaceum]
gene-C2845_PM09G24260	K09487|0.0e+00|sita:101762306|K09487 heat shock protein 90kDa beta | (RefSeq) endoplasmin homolog	Posttranslational modification, protein turnover, chaperones	Posttranslational modification, protein turnover, chaperones	Posttranslational modification, protein turnover, chaperones	Molecular Function: ATP binding (GO:0005524);; Biological Process: protein folding (GO:0006457);; Molecular Function: unfolded protein binding (GO:0051082);;	Hsp90 protein	Endoplasmin homolog OS=Hordeum vulgare OX=4513 PE=2 SV=1	hypothetical protein C2845_PM09G24260 [Panicum miliaceum]
gene-C2845_PM05G34220	K14945|6.3e-157|sita:101765513|K14945 protein quaking | (RefSeq) KH domain-containing protein SPIN1	RNA processing and modification	RNA processing and modification	--	Molecular Function: RNA binding (GO:0003723);;	Homodimerisation region of STAR domain protein	KH domain-containing protein SPIN1 OS=Oryza sativa subsp. japonica OX=39947 GN=SPIN1 PE=1 SV=1	KH domain-containing protein SPIN1-like [Panicum miliaceum]
gene-C2845_PM03G06290	K15631|8.5e-27|dosa:Os06t0670000-01|K15631 molybdenum cofactor sulfurtransferase [EC:2.8.1.9] | (RefSeq) Os06g0670000; Similar to Molybdenum cofactor sulfurase.	Function unknown	General function prediction only	General function prediction only	Molecular Function: catalytic activity (GO:0003824);; Molecular Function: molybdenum ion binding (GO:0030151);; Molecular Function: pyridoxal phosphate binding (GO:0030170);;	MOSC N-terminal beta barrel domain	Molybdenum cofactor sulfurase OS=Solanum lycopersicum OX=4081 GN=FLACCA PE=2 SV=1	hypothetical protein C2845_PM03G06290 [Panicum miliaceum]
gene-C2845_PM09G01040	--	--	--	--	Cellular Component: integral component of membrane (GO:0016021);;	--	--	hypothetical protein C2845_PM09G01040 [Panicum miliaceum]
gene-C2845_PM15G23340	K11366|1.0e-307|sita:101760490|K11366 ubiquitin carboxyl-terminal hydrolase 22/27/51 [EC:3.4.19.12] | (RefSeq) LOW QUALITY PROTEIN: ubiquitin carboxyl-terminal hydrolase 22	Posttranslational modification, protein turnover, chaperones	Posttranslational modification, protein turnover, chaperones	--	Biological Process: ubiquitin-dependent protein catabolic process (GO:0006511);; Molecular Function: zinc ion binding (GO:0008270);; Biological Process: protein deubiquitination (GO:0016579);; Molecular Function: thiol-dependent ubiquitinyl hydrolase activity (GO:0036459);;	Ubiquitin carboxyl-terminal hydrolase	Ubiquitin C-terminal hydrolase 22 OS=Arabidopsis thaliana OX=3702 GN=UBP22 PE=1 SV=1	hypothetical protein C2845_PM15G23340 [Panicum miliaceum]
gene-C2845_PM04G11260	K13456|2.7e-09|pda:103716136|K13456 RPM1-interacting protein 4 | (RefSeq) RPM1-interacting protein 4 isoform X1	Function unknown	--	--	--	Cleavage site for pathogenic type III effector avirulence factor Avr	Protein NOI4 OS=Arabidopsis thaliana OX=3702 GN=NOI4 PE=1 SV=1	RPM1-interacting protein 4 [Panicum miliaceum]
gene-C2845_PM13G15500	--	--	--	--	Cellular Component: integral component of membrane (GO:0016021);;	--	--	uncharacterized protein C2845_PM13G15500 [Panicum miliaceum]
gene-C2845_PM11G21690	K00924|2.0e-88|ini:109185417|K00924 kinase [EC:2.7.1.-] | (RefSeq) probable receptor-like protein kinase At5g47070	Signal transduction mechanisms	Signal transduction mechanisms	Signal transduction mechanisms	Molecular Function: protein kinase activity (GO:0004672);; Molecular Function: ATP binding (GO:0005524);;	Protein kinase domain	Serine/threonine-protein kinase PCRK1 OS=Arabidopsis thaliana OX=3702 GN=PCRK1 PE=1 SV=1	putative receptor-like protein kinase [Panicum miliaceum]
gene-C2845_PM10G02480	K09580|1.7e-119|bdi:100842556|K09580 protein disulfide-isomerase A1 [EC:5.3.4.1] | (RefSeq) protein disulfide isomerase-like 1-4	Posttranslational modification, protein turnover, chaperones	Posttranslational modification, protein turnover, chaperones	--	Biological Process: cell redox homeostasis (GO:0045454);;	Thioredoxin	Protein disulfide isomerase-like 1-4 OS=Oryza sativa subsp. japonica OX=39947 GN=PDIL1-4 PE=2 SV=1	hypothetical protein C2845_PM10G02480 [Panicum miliaceum]
gene-C2845_PM17G08230	K08818|3.2e-109|sita:101762813|K08818 cell division cycle 2-like [EC:2.7.11.22] | (RefSeq) putative cyclin-dependent kinase F-2	Signal transduction mechanisms	General function prediction only	Signal transduction mechanisms	Molecular Function: protein serine/threonine kinase activity (GO:0004674);; Molecular Function: ATP binding (GO:0005524);;	Protein kinase domain	Putative cyclin-dependent kinase F-2 OS=Oryza sativa subsp. japonica OX=39947 GN=CDKF-2 PE=3 SV=1	hypothetical protein C2845_PM17G08230 [Panicum miliaceum]
gene-C2845_PM13G22010	--	Transcription	--	--	--	--	--	hypothetical protein C2845_PM13G22010 [Panicum miliaceum]
gene-C2845_PM02G25440	K13963|6.1e-101|vra:111242705|K13963 serpin B | (RefSeq) uncharacterized protein LOC111242705	Function unknown	--	General function prediction only	--	Endonuclease/Exonuclease/phosphatase family	--	uncharacterized protein C2845_PM02G25440 [Panicum miliaceum]
gene-C2845_PM02G36460	K02979|1.4e-27|ats:109761419|K02979 small subunit ribosomal protein S28e | (RefSeq) LOC109761419; 40S ribosomal protein S28	Translation, ribosomal structure and biogenesis	Translation, ribosomal structure and biogenesis	Translation, ribosomal structure and biogenesis	Molecular Function: structural constituent of ribosome (GO:0003735);; Cellular Component: ribosome (GO:0005840);; Biological Process: translation (GO:0006412);;	Ribosomal protein S28e	40S ribosomal protein S28 OS=Zea mays OX=4577 GN=RPS28 PE=3 SV=1	40S ribosomal protein S28 [Panicum miliaceum]
gene-C2845_PM11G20660	K13137|2.0e-197|sita:101755164|K13137 serine-threonine kinase receptor-associated protein | (RefSeq) serine-threonine kinase receptor-associated protein	Lipid transport and metabolism	Lipid transport and metabolism	General function prediction only	Molecular Function: kinase activity (GO:0016301);;	WD domain, G-beta repeat	--	serine-threonine kinase receptor-associated protein-like [Panicum miliaceum]
Panicum_miliaceum_newGene_10387	K01304|1.83e-155|sita:101764538|K01304 pyroglutamyl-peptidase [EC:3.4.19.3] | (RefSeq) uncharacterized protein LOC101764538	Posttranslational modification, protein turnover, chaperones	Posttranslational modification, protein turnover, chaperones	Posttranslational modification, protein turnover, chaperones	Cellular Component: cytosol (GO:0005829);; Molecular Function: pyroglutamyl-peptidase activity (GO:0016920);;	Pyroglutamyl peptidase	--	uncharacterized protein LOC112882299 [Panicum hallii]
gene-C2845_PM14G12310	K00679|3.5e-23|cic:CICLE_v10027727mg|K00679 phospholipid:diacylglycerol acyltransferase [EC:2.3.1.158] | (RefSeq) hypothetical protein	Lipid transport and metabolism	--	--	Biological Process: lipid metabolic process (GO:0006629);; Molecular Function: lipase activity (GO:0016298);;	GDSL-like Lipase/Acylhydrolase	GDSL esterase/lipase At1g71250 OS=Arabidopsis thaliana OX=3702 GN=At1g71250 PE=2 SV=1	hypothetical protein C2845_PM14G12310 [Panicum miliaceum]
gene-C2845_PM14G20270	K17866|7.2e-223|sita:101778306|K17866 diphthamide biosynthesis protein 2 | (RefSeq) 2-(3-amino-3-carboxypropyl)histidine synthase subunit 2	Translation, ribosomal structure and biogenesis	Translation, ribosomal structure and biogenesis	--	Biological Process: peptidyl-diphthamide biosynthetic process from peptidyl-histidine (GO:0017183);;	Putative diphthamide synthesis protein	--	diphthamide biosynthesis protein 2 [Panicum miliaceum]
gene-C2845_PM03G00880	--	--	--	--	--	--	--	uncharacterized protein C2845_PM03G00880 [Panicum miliaceum]
gene-C2845_PM11G09550	--	--	--	--	--	Glycine rich protein family	--	glycine-rich cell wall structural protein-like [Panicum miliaceum]
gene-C2845_PM12G04120	--	Function unknown	--	--	Cellular Component: extracellular region (GO:0005576);; Biological Process: defense response (GO:0006952);;	Gamma-thionin family	--	hypothetical protein C2845_PM12G04120 [Panicum miliaceum]
gene-C2845_PM13G01200	K01179|2.5e-177|sbi:8060348|K01179 endoglucanase [EC:3.2.1.4] | (RefSeq) endoglucanase 3	Carbohydrate transport and metabolism	--	Carbohydrate transport and metabolism	Molecular Function: cellulase activity (GO:0008810);; Biological Process: cellulose catabolic process (GO:0030245);;	Glycosyl hydrolase family 9	Endoglucanase 19 OS=Oryza sativa subsp. japonica OX=39947 GN=Os08g0114200 PE=2 SV=1	endoglucanase 19-like [Panicum miliaceum]
gene-C2845_PM03G03260	K13457|1.0e-62|sbi:8073755|K13457 disease resistance protein RPM1 | (RefSeq) disease resistance protein RPM1	Signal transduction mechanisms	Signal transduction mechanisms	--	Molecular Function: RNA binding (GO:0003723);; Biological Process: defense response (GO:0006952);; Molecular Function: ADP binding (GO:0043531);;	NB-ARC domain	Disease resistance protein Pik-2 OS=Oryza sativa subsp. japonica OX=39947 GN=PIK-2 PE=3 SV=1	disease resistance protein RPM1-like [Panicum miliaceum]
gene-C2845_PM09G01380	--	Function unknown	--	--	Molecular Function: protein binding (GO:0005515);;	BTB/POZ domain	BTB/POZ domain-containing protein At3g05675 OS=Arabidopsis thaliana OX=3702 GN=At3g05675 PE=2 SV=1	BTB/POZ domain-containing protein [Panicum miliaceum]
gene-C2845_PM14G10070	K23541|1.7e-89|pda:103710599|K23541 Ca2+/H+ antiporter, TMEM165/GDT1 family | (RefSeq) pentatricopeptide repeat-containing protein At5g04780, mitochondrial-like	Replication, recombination and repair	General function prediction only	--	Molecular Function: molecular_function (GO:0003674);; Molecular Function: nucleic acid binding (GO:0003676);; Molecular Function: RNA binding (GO:0003723);; Molecular Function: catalytic activity (GO:0003824);; Molecular Function: nuclease activity (GO:0004518);; Molecular Function: endonuclease activity (GO:0004519);; Molecular Function: binding (GO:0005488);; Cellular Component: cellular_compon…	PPR repeat family	Putative pentatricopeptide repeat-containing protein At3g25970 OS=Arabidopsis thaliana OX=3702 GN=PCMP-E46 PE=3 SV=2	putative pentatricopeptide repeat-containing protein [Panicum miliaceum]
gene-C2845_PM01G44330	K01739|5.2e-238|sita:101759864|K01739 cystathionine gamma-synthase [EC:2.5.1.48] | (RefSeq) cystathionine gamma-synthase 1, chloroplastic	Amino acid transport and metabolism	Amino acid transport and metabolism	Amino acid transport and metabolism	Molecular Function: catalytic activity (GO:0003824);; Biological Process: transsulfuration (GO:0019346);; Molecular Function: pyridoxal phosphate binding (GO:0030170);;	Cys/Met metabolism PLP-dependent enzyme	Cystathionine gamma-synthase 1, chloroplastic OS=Arabidopsis thaliana OX=3702 GN=CGS1 PE=1 SV=3	cystathionine gamma-synthase 1, chloroplastic-like [Panicum miliaceum]
gene-C2845_PM13G07290	K08235|1.8e-96|sita:101753723|K08235 xyloglucan:xyloglucosyl transferase [EC:2.4.1.207] | (RefSeq) xyloglucan endotransglucosylase/hydrolase protein 24	Carbohydrate transport and metabolism	--	--	Molecular Function: hydrolase activity, hydrolyzing O-glycosyl compounds (GO:0004553);; Cellular Component: cell wall (GO:0005618);; Biological Process: cellular glucan metabolic process (GO:0006073);; Molecular Function: xyloglucan:xyloglucosyl transferase activity (GO:0016762);; Cellular Component: apoplast (GO:0048046);; Biological Process: cell wall organization (GO:0071555);;	Glycosyl hydrolases family 16	Probable xyloglucan endotransglucosylase/hydrolase protein 25 OS=Arabidopsis thaliana OX=3702 GN=XTH25 PE=2 SV=2	hypothetical protein C2845_PM13G07290 [Panicum miliaceum]
gene-C2845_PM04G00420	K06672|0.0e+00|sita:101772885|K06672 cohesin loading factor subunit SCC2 | (RefSeq) sister chromatid cohesion protein SCC2 isoform X2	--	Chromatin structure and dynamics;; Cell cycle control, cell division, chromosome partitioning;; Replication, recombination and repair	--	Molecular Function: chromatin binding (GO:0003682);; Cellular Component: nucleus (GO:0005634);; Biological Process: cell cycle (GO:0007049);; Biological Process: regulation of gene expression (GO:0010468);;	Sister chromatid cohesion C-terminus	Sister chromatid cohesion protein SCC2 OS=Arabidopsis thaliana OX=3702 GN=SCC2 PE=1 SV=1	nipped-B-like protein B isoform X2 [Panicum miliaceum]
gene-C2845_PM12G26940	--	Function unknown	--	--	Cellular Component: cellular_component (GO:0005575);; Cellular Component: intracellular (GO:0005622);; Cellular Component: cell (GO:0005623);; Cellular Component: cytoplasm (GO:0005737);; Cellular Component: mitochondrion (GO:0005739);; Biological Process: multicellular organism development (GO:0007275);; Biological Process: biological_process (GO:0008150);; Biological Process: response to radiat…	--	Calcium sensing receptor, chloroplastic OS=Zea mays OX=4577 PE=1 SV=1	calcium sensing receptor, chloroplastic [Panicum miliaceum]
gene-C2845_PM03G29480	--	--	--	--	--	--	--	uncharacterized protein C2845_PM03G29480, partial [Panicum miliaceum]
gene-C2845_PM07G23500	K15191|1.0e-168|sita:101756783|K15191 La-related protein 7 | (RefSeq) la-related protein 6A	RNA processing and modification	General function prediction only	--	Molecular Function: RNA binding (GO:0003723);; Cellular Component: nucleus (GO:0005634);; Biological Process: RNA processing (GO:0006396);; Cellular Component: ribonucleoprotein complex (GO:1990904);;	La domain	La-related protein 6A OS=Arabidopsis thaliana OX=3702 GN=LARP6A PE=2 SV=1	la-related protein 6A isoform X1 [Panicum miliaceum]
gene-C2845_PM03G30080	--	Function unknown	--	--	Cellular Component: plasma membrane (GO:0005886);; Cellular Component: integral component of membrane (GO:0016021);;	Domain of unknown function (DUF588)	CASP-like protein 5B3 OS=Zea mays OX=4577 PE=2 SV=1	CASP-like protein 5B3 isoform X1 [Panicum hallii]
gene-C2845_PM06G09670	--	Function unknown	--	--	Cellular Component: cellular_component (GO:0005575);; Cellular Component: cell (GO:0005623);; Cellular Component: plasma membrane (GO:0005886);; Cellular Component: membrane (GO:0016020);; Cellular Component: cell part (GO:0044464);; Cellular Component: cell periphery (GO:0071944);;	MAC/Perforin domain	MACPF domain-containing protein At4g24290 OS=Arabidopsis thaliana OX=3702 GN=At4g24290 PE=2 SV=1	hypothetical protein C2845_PM06G09670 [Panicum miliaceum]
gene-C2845_PM05G37130	K18999|2.3e-06|fve:101299247|K18999 RNA polymerase II C-terminal domain phosphatase-like 3/4 [EC:3.1.3.16] | (RefSeq) RNA polymerase II C-terminal domain phosphatase-like 4	Function unknown	--	--	Cellular Component: integral component of membrane (GO:0016021);;	Plant phosphoribosyltransferase C-terminal	FT-interacting protein 3 OS=Arabidopsis thaliana OX=3702 GN=FTIP3 PE=1 SV=1	hypothetical protein C2845_PM05G37130 [Panicum miliaceum]
gene-C2845_PM06G03390	K08241|1.3e-34|sita:101762682|K08241 jasmonate O-methyltransferase [EC:2.1.1.141] | (RefSeq) salicylate carboxymethyltransferase	Function unknown	--	--	Molecular Function: methyltransferase activity (GO:0008168);;	SAM dependent carboxyl methyltransferase	Salicylate carboxymethyltransferase OS=Clarkia breweri OX=36903 GN=SAMT PE=1 SV=1	hypothetical protein C2845_PM06G03390 [Panicum miliaceum]
gene-C2845_PM04G30030	--	--	--	--	--	Protein of unknown function (DUF295)	--	hypothetical protein C2845_PM04G30030 [Panicum miliaceum]
gene-C2845_PM14G20250	K20168|8.9e-29|qsu:112023126|K20168 TBC1 domain family member 15 | (RefSeq) GTPase-activating protein GYP7-like	Signal transduction mechanisms	Signal transduction mechanisms	--	Molecular Function: molecular_function (GO:0003674);; Molecular Function: GTPase activator activity (GO:0005096);; Molecular Function: binding (GO:0005488);; Molecular Function: protein binding (GO:0005515);; Cellular Component: cellular_component (GO:0005575);; Cellular Component: intracellular (GO:0005622);; Cellular Component: cell (GO:0005623);; Biological Process: transport (GO:0006810);; Bi…	Rab-GTPase-TBC domain	Rab GTPase-activating protein 22 OS=Arabidopsis thaliana OX=3702 GN=RABGAP22 PE=1 SV=1	GTPase-activating protein gyp7-like [Panicum miliaceum]
gene-C2845_PM11G27460	--	Function unknown	--	--	Molecular Function: electron carrier activity (GO:0009055);;	Plastocyanin-like domain	Early nodulin-like protein 1 OS=Arabidopsis thaliana OX=3702 GN=At2g25060 PE=2 SV=2	early nodulin-like protein 1 [Panicum miliaceum]
gene-C2845_PM14G18170	K23544|2.9e-49|brp:103842861|K23544 serine incorporator 1/3 | (RefSeq) serine incorporator 3	Signal transduction mechanisms	--	--	Molecular Function: protein kinase activity (GO:0004672);; Molecular Function: calcium ion binding (GO:0005509);; Molecular Function: ATP binding (GO:0005524);;	Protein tyrosine and serine/threonine kinase	Wall-associated receptor kinase 3 OS=Arabidopsis thaliana OX=3702 GN=WAK3 PE=2 SV=2	hypothetical protein C2845_PM14G18170 [Panicum miliaceum]
gene-C2845_PM03G34280	K09579|2.1e-63|dosa:Os09t0411700-01|K09579 peptidyl-prolyl cis-trans isomerase NIMA-interacting 4 [EC:5.2.1.8] | (RefSeq) Os09g0411700; Peptidyl-prolyl cis-trans isomerase, PpiC-type domain containing protein.	Posttranslational modification, protein turnover, chaperones	Posttranslational modification, protein turnover, chaperones	Posttranslational modification, protein turnover, chaperones	Molecular Function: DNA binding (GO:0003677);; Molecular Function: peptidyl-prolyl cis-trans isomerase activity (GO:0003755);; Biological Process: rRNA processing (GO:0006364);;	PPIC-type PPIASE domain	--	peptidyl-prolyl cis-trans isomerase NIMA-interacting 4 [Panicum hallii]
gene-C2845_PM01G48820	K13029|1.5e-252|sita:101785891|K13029 4-hydroxyphenylacetaldehyde oxime monooxygenase [EC:1.14.14.37] | (RefSeq) 4-hydroxyphenylacetaldehyde oxime monooxygenase	Secondary metabolites biosynthesis, transport and catabolism	Secondary metabolites biosynthesis, transport and catabolism	Secondary metabolites biosynthesis, transport and catabolism;; Defense mechanisms	Molecular Function: monooxygenase activity (GO:0004497);; Molecular Function: iron ion binding (GO:0005506);; Cellular Component: integral component of membrane (GO:0016021);; Molecular Function: oxidoreductase activity, acting on paired donors, with incorporation or reduction of molecular oxygen (GO:0016705);; Molecular Function: heme binding (GO:0020037);;	Cytochrome P450	4-hydroxyphenylacetaldehyde oxime monooxygenase OS=Sorghum bicolor OX=4558 GN=CYP71E1 PE=1 SV=1	hypothetical protein C2845_PM01G48820 [Panicum miliaceum]
gene-C2845_PM03G00840	K14829|2.4e-45|sita:101753610|K14829 pre-rRNA-processing protein IPI3 | (RefSeq) protein ROOT INITIATION DEFECTIVE 3	Function unknown	--	--	--	--	--	protein ROOT INITIATION DEFECTIVE 3-like [Panicum miliaceum]
gene-C2845_PM16G15520	K23538|1.5e-139|sbi:8055945|K23538 ELMO domain-containing protein | (RefSeq) uncharacterized protein LOC8055945	Function unknown	Function unknown	--	Molecular Function: molecular_function (GO:0003674);; Molecular Function: binding (GO:0005488);; Molecular Function: protein binding (GO:0005515);; Cellular Component: cellular_component (GO:0005575);; Cellular Component: intracellular (GO:0005622);; Cellular Component: cell (GO:0005623);; Cellular Component: cytoplasm (GO:0005737);; Biological Process: movement of cell or subcellular component (…	ELMO/CED-12 family	--	hypothetical protein C2845_PM16G15520 [Panicum miliaceum]
gene-C2845_PM11G22240	--	Function unknown	--	--	Molecular Function: molecular_function (GO:0003674);; Molecular Function: binding (GO:0005488);; Molecular Function: protein binding (GO:0005515);; Molecular Function: carbohydrate binding (GO:0030246);;	Phloem protein 2	Putative F-box protein PP2-B12 OS=Arabidopsis thaliana OX=3702 GN=PP2B12 PE=4 SV=1	F-box protein PP2-B11-like isoform X1 [Panicum miliaceum]
gene-C2845_PM04G13790	--	--	--	--	--	--	--	hypothetical protein C2845_PM04G13790 [Panicum miliaceum]
gene-C2845_PM03G34210	K03128|0.0e+00|sita:101767263|K03128 transcription initiation factor TFIID subunit 2 | (RefSeq) transcription initiation factor TFIID subunit 2	Transcription	Transcription	General function prediction only	Molecular Function: translation initiation factor activity (GO:0003743);; Cellular Component: transcription factor TFIID complex (GO:0005669);; Molecular Function: metallopeptidase activity (GO:0008237);; Molecular Function: zinc ion binding (GO:0008270);;	Peptidase family M1 domain	Transcription initiation factor TFIID subunit 2 OS=Arabidopsis thaliana OX=3702 GN=TAF2 PE=2 SV=1	transcription initiation factor TFIID subunit 2 [Panicum miliaceum]
gene-C2845_PM01G11180	K08678|2.3e-201|zma:100191862|K08678 UDP-glucuronate decarboxylase [EC:4.1.1.35] | (RefSeq) dTDP-glucose dehydratase homolog csu219	--	Carbohydrate transport and metabolism;; Cell wall/membrane/envelope biogenesis	Cell wall/membrane/envelope biogenesis	--	GDP-mannose 4,6 dehydratase	UDP-glucuronic acid decarboxylase 6 OS=Arabidopsis thaliana OX=3702 GN=UXS6 PE=2 SV=1	d-TDP-glucose dehydratase [Panicum miliaceum]
gene-C2845_PM13G21620	K23544|6.5e-63|brp:103842861|K23544 serine incorporator 1/3 | (RefSeq) serine incorporator 3	Signal transduction mechanisms	--	Signal transduction mechanisms	Molecular Function: protein serine/threonine kinase activity (GO:0004674);; Molecular Function: ATP binding (GO:0005524);; Cellular Component: integral component of membrane (GO:0016021);;	Protein kinase domain	Wall-associated receptor kinase 3 OS=Arabidopsis thaliana OX=3702 GN=WAK3 PE=2 SV=2	wall-associated receptor kinase 3-like [Panicum miliaceum]
gene-C2845_PM11G24960	K06972|0.0e+00|sita:101768037|K06972 presequence protease [EC:3.4.24.-] | (RefSeq) presequence protease 1, chloroplastic/mitochondrial	Posttranslational modification, protein turnover, chaperones	General function prediction only;; Posttranslational modification, protein turnover, chaperones	Posttranslational modification, protein turnover, chaperones	Molecular Function: peptidase activity (GO:0008233);; Molecular Function: metal ion binding (GO:0046872);;	Peptidase M16C associated	Presequence protease 1, chloroplastic/mitochondrial OS=Arabidopsis thaliana OX=3702 GN=PREP1 PE=1 SV=2	presequence protease 1, chloroplastic/mitochondrial [Panicum miliaceum]
gene-C2845_PM13G05010	--	--	--	--	--	--	--	hypothetical protein C2845_PM13G05010 [Panicum miliaceum]
gene-C2845_PM08G21690	--	--	--	--	--	--	--	hypothetical protein C2845_PM08G21690 [Panicum miliaceum]
gene-C2845_PM14G14290	K01952|0.0e+00|sita:101784162|K01952 phosphoribosylformylglycinamidine synthase [EC:6.3.5.3] | (RefSeq) probable phosphoribosylformylglycinamidine synthase, chloroplastic/mitochondrial	Nucleotide transport and metabolism	Nucleotide transport and metabolism	Nucleotide transport and metabolism	Molecular Function: phosphoribosylformylglycinamidine synthase activity (GO:0004642);; Biological Process: 'de novo' IMP biosynthetic process (GO:0006189);; Biological Process: glutamine metabolic process (GO:0006541);;	CobB/CobQ-like glutamine amidotransferase domain	Probable phosphoribosylformylglycinamidine synthase, chloroplastic/mitochondrial OS=Arabidopsis thaliana OX=3702 GN=At1g74260 PE=2 SV=3	putative phosphoribosylformylglycinamidine synthase, chloroplastic/mitochondrial [Panicum miliaceum]
gene-C2845_PM01G26620	K15449|0.0e+00|sita:101760526|K15449 tRNA wybutosine-synthesizing protein 1 [EC:4.1.3.44] | (RefSeq) uncharacterized protein LOC101760526	Energy production and conversion	Energy production and conversion	Translation, ribosomal structure and biogenesis	Molecular Function: catalytic activity (GO:0003824);; Biological Process: tRNA processing (GO:0008033);; Molecular Function: FMN binding (GO:0010181);; Molecular Function: 4 iron, 4 sulfur cluster binding (GO:0051539);; Biological Process: oxidation-reduction process (GO:0055114);;	Wyosine base formation	S-adenosyl-L-methionine-dependent tRNA 4-demethylwyosine synthase OS=Oryza sativa subsp. japonica OX=39947 GN=TYW1 PE=2 SV=1	hypothetical protein C2845_PM01G26620 [Panicum miliaceum]
gene-C2845_PM04G11200	--	--	--	--	--	--	--	putative retrotransposon protein [Panicum miliaceum]
gene-C2845_PM02G10040	--	--	--	--	--	--	--	uncharacterized protein C2845_PM02G10040 [Panicum miliaceum]
gene-C2845_PM02G28190	K23877|4.1e-17|sind:105177162|K23877 xyloglucan O-acetyltransferase | (RefSeq) protein ALTERED XYLOGLUCAN 4-like	Function unknown	--	--	Cellular Component: integral component of membrane (GO:0016021);;	GDSL/SGNH-like Acyl-Esterase family found in Pmr5 and Cas1p	Protein trichome birefringence-like 6 OS=Arabidopsis thaliana OX=3702 GN=TBL6 PE=2 SV=1	protein trichome birefringence-like 6 [Panicum miliaceum]
gene-C2845_PM02G25700	K06892|5.2e-11|lja:Lj6g3v1007880.2|K06892 feruloyl-CoA 6-hydroxylase [EC:1.14.11.61] | (RefSeq) Lj6g3v1007880.2; -	Secondary metabolites biosynthesis, transport and catabolism	Secondary metabolites biosynthesis, transport and catabolism;; General function prediction only	--	--	--	2-oxoglutarate-dependent dioxygenase 11 OS=Oryza sativa subsp. japonica OX=39947 GN=2ODD11 PE=1 SV=1	hypothetical protein C2845_PM02G25700 [Panicum miliaceum]
gene-C2845_PM01G33010	K01520|3.2e-79|sita:101764341|K01520 dUTP pyrophosphatase [EC:3.6.1.23] | (RefSeq) deoxyuridine 5'-triphosphate nucleotidohydrolase	Nucleotide transport and metabolism	Nucleotide transport and metabolism	Nucleotide transport and metabolism;; Defense mechanisms	Molecular Function: magnesium ion binding (GO:0000287);; Molecular Function: dUTP diphosphatase activity (GO:0004170);; Biological Process: dUMP biosynthetic process (GO:0006226);; Biological Process: dUTP catabolic process (GO:0046081);;	dUTPase	Deoxyuridine 5'-triphosphate nucleotidohydrolase OS=Oryza sativa subsp. japonica OX=39947 GN=DUT PE=3 SV=1	deoxyuridine 5' [Panicum miliaceum]
Panicum_miliaceum_newGene_18537	--	Function unknown	--	--	--	--	--	hypothetical protein GQ55_9G090600 [Panicum hallii var. hallii]
gene-C2845_PM11G19030	K19038|7.7e-20|mus:103997107|K19038 E3 ubiquitin-protein ligase ATL41 [EC:2.3.2.27] | (RefSeq) E3 ubiquitin-protein ligase ATL41-like	Posttranslational modification, protein turnover, chaperones	Posttranslational modification, protein turnover, chaperones	--	Cellular Component: integral component of membrane (GO:0016021);;	Ring finger domain	E3 ubiquitin-protein ligase EL5 OS=Oryza sativa subsp. japonica OX=39947 GN=EL5.1 PE=1 SV=1	E3 ubiquitin-protein ligase EL5-like [Panicum miliaceum]
gene-C2845_PM02G04390	--	--	--	--	--	--	--	uncharacterized protein C2845_PM02G04390 [Panicum miliaceum]
gene-C2845_PM01G07760	K15397|2.9e-282|sita:101761757|K15397 3-ketoacyl-CoA synthase [EC:2.3.1.199] | (RefSeq) 3-ketoacyl-CoA synthase 6	Lipid transport and metabolism	--	Secondary metabolites biosynthesis, transport and catabolism	Biological Process: fatty acid biosynthetic process (GO:0006633);; Cellular Component: integral component of membrane (GO:0016021);; Molecular Function: transferase activity, transferring acyl groups other than amino-acyl groups (GO:0016747);;	FAE1/Type III polyketide synthase-like protein	3-ketoacyl-CoA synthase 6 OS=Arabidopsis thaliana OX=3702 GN=CUT1 PE=1 SV=1	3-ketoacyl-CoA synthase 6-like [Panicum miliaceum]
gene-C2845_PM13G01300	K00521|1.6e-31|cmos:111447866|K00521 ferric-chelate reductase [EC:1.16.1.7] | (RefSeq) ferric reduction oxidase 7, chloroplastic-like	Transcription	--	--	Molecular Function: DNA binding (GO:0003677);; Cellular Component: nucleus (GO:0005634);; Biological Process: regulation of transcription, DNA-templated (GO:0006355);;	No apical meristem (NAM) protein	NAC domain-containing protein 43 OS=Arabidopsis thaliana OX=3702 GN=NAC043 PE=2 SV=2	secondary wall NAC master switch [Panicum miliaceum]
gene-C2845_PMPSC004515	K20619|7.1e-07|sita:101770500|K20619 cytochrome P450 family 78 subfamily A | (RefSeq) cytochrome P450 78A9	--	--	--	--	Plant mobile domain	--	hypothetical protein C2845_PMPSC004515 [Panicum miliaceum]
gene-C2845_PM05G12520	K12133|4.6e-16|gab:108479440|K12133 MYB-related transcription factor LHY | (RefSeq) protein LHY-like isoform X1	Transcription	Posttranslational modification, protein turnover, chaperones	--	Molecular Function: DNA binding (GO:0003677);; Cellular Component: nucleus (GO:0005634);;	Myb-like DNA-binding domain	Protein REVEILLE 6 OS=Arabidopsis thaliana OX=3702 GN=RVE6 PE=2 SV=1	protein REVEILLE 8-like [Panicum miliaceum]
gene-C2845_PM17G03090	--	--	--	--	--	--	--	Bowman-Birk type wound-induced proteinase inhibitor WIP1-like isoform X2 [Panicum miliaceum]
gene-C2845_PM01G01930	K06928|1.2e-98|sita:101782829|K06928 nucleoside-triphosphatase [EC:3.6.1.15] | (RefSeq) cancer-related nucleoside-triphosphatase	Replication, recombination and repair	--	Nucleotide transport and metabolism	Molecular Function: nucleotide phosphatase activity, acting on free nucleotides (GO:0098519);;	NTPase	--	cancer-related nucleoside-triphosphatase isoform X2 [Panicum miliaceum]
gene-C2845_PM07G02950	--	Function unknown	--	--	Molecular Function: nucleic acid binding (GO:0003676);; Molecular Function: endonuclease activity (GO:0004519);; Biological Process: DNA catabolic process (GO:0006308);;	S1/P1 Nuclease	Endonuclease 4 OS=Arabidopsis thaliana OX=3702 GN=ENDO4 PE=1 SV=1	endonuclease 2-like [Panicum miliaceum]
gene-C2845_PM12G23150	K13519|2.8e-263|sita:101786495|K13519 lysophospholipid acyltransferase [EC:2.3.1.51 2.3.1.23 2.3.1.-] | (RefSeq) lysophospholipid acyltransferase 1	Function unknown	Function unknown	--	Cellular Component: integral component of membrane (GO:0016021);; Molecular Function: transferase activity, transferring acyl groups (GO:0016746);;	MBOAT, membrane-bound O-acyltransferase family	Lysophospholipid acyltransferase 1 OS=Arabidopsis thaliana OX=3702 GN=LPCAT1 PE=1 SV=1	lysophospholipid acyltransferase 1 [Panicum miliaceum]
gene-C2845_PM14G10210	K01179|1.8e-162|bna:106434693|K01179 endoglucanase [EC:3.2.1.4] | (RefSeq) endoglucanase 20-like	Posttranslational modification, protein turnover, chaperones	--	Carbohydrate transport and metabolism	Molecular Function: cellulase activity (GO:0008810);; Biological Process: cellulose catabolic process (GO:0030245);;	Glycosyl hydrolase family 9	Endoglucanase 20 OS=Oryza sativa subsp. japonica OX=39947 GN=GLU15 PE=2 SV=1	endoglucanase 20-like [Panicum miliaceum]
gene-C2845_PM11G08500	K01191|3.0e-34|pxb:103958275|K01191 alpha-mannosidase [EC:3.2.1.24] | (RefSeq) alpha-mannosidase At3g26720-like	Function unknown	--	--	--	Protein of unknown function (DUF1644)	--	uncharacterized protein C2845_PM11G08500 [Panicum miliaceum]
gene-C2845_PM07G32270	--	--	--	--	--	--	--	uncharacterized protein C2845_PM07G32270 [Panicum miliaceum]
gene-C2845_PM04G22390	K00430|6.9e-23|ats:109784706|K00430 peroxidase [EC:1.11.1.7] | (RefSeq) uncharacterized protein LOC109784706	Function unknown	--	--	--	Protein of unknown function (DUF295)	--	hypothetical protein C2845_PM04G22390 [Panicum miliaceum]
gene-C2845_PM02G13650	K00703|0.0e+00|sita:101761472|K00703 starch synthase [EC:2.4.1.21] | (RefSeq) soluble starch synthase 2-1, chloroplastic/amyloplastic	Coenzyme transport and metabolism	--	Carbohydrate transport and metabolism	Molecular Function: glycogen (starch) synthase activity (GO:0004373);; Molecular Function: zinc ion binding (GO:0008270);; Cellular Component: amyloplast (GO:0009501);; Cellular Component: chloroplast (GO:0009507);; Biological Process: starch biosynthetic process (GO:0019252);;	Starch synthase catalytic domain	Soluble starch synthase 2-1, chloroplastic/amyloplastic OS=Oryza sativa subsp. japonica OX=39947 GN=SSII-1 PE=2 SV=2	soluble starch synthase 2-1, chloroplastic/amyloplastic-like [Panicum miliaceum]
gene-C2845_PM01G33970	K03010|0.0e+00|sita:101780789|K03010 DNA-directed RNA polymerase II subunit RPB2 [EC:2.7.7.6] | (RefSeq) DNA-directed RNA polymerase II subunit RPB2	Transcription	Transcription	Transcription	Molecular Function: DNA binding (GO:0003677);; Molecular Function: DNA-directed 5'-3' RNA polymerase activity (GO:0003899);; Biological Process: transcription, DNA-templated (GO:0006351);; Molecular Function: ribonucleoside binding (GO:0032549);;	RNA polymerase Rpb2, domain 6	DNA-directed RNA polymerase II subunit RPB2 OS=Solanum lycopersicum OX=4081 GN=RPB2 PE=2 SV=1	DNA-directed RNA polymerase II subunit RPB2 [Panicum miliaceum]
gene-C2845_PM05G19550	K13435|4.4e-92|spen:107018783|K13435 serine/threonine-protein kinase Pto | (RefSeq) receptor-like protein kinase HERK 1 isoform X2	Signal transduction mechanisms	Signal transduction mechanisms	Signal transduction mechanisms	Molecular Function: protein kinase activity (GO:0004672);; Molecular Function: ATP binding (GO:0005524);; Cellular Component: integral component of membrane (GO:0016021);;	Protein tyrosine and serine/threonine kinase	Receptor-like protein kinase ANXUR1 OS=Arabidopsis thaliana OX=3702 GN=ANX1 PE=1 SV=1	receptor-like protein kinase ANXUR1 [Panicum miliaceum]
gene-C2845_PM15G18080	K15078|2.4e-57|tcc:18614561|K15078 structure-specific endonuclease subunit SLX1 [EC:3.6.1.-] | (RefSeq) putative disease resistance protein RGA3	Signal transduction mechanisms	Signal transduction mechanisms	General function prediction only	Molecular Function: ADP binding (GO:0043531);;	NB-ARC domain	Disease resistance protein RGA2 OS=Solanum bulbocastanum OX=147425 GN=RGA2 PE=1 SV=1	hypothetical protein C2845_PM15G18080 [Panicum miliaceum]
gene-C2845_PM02G22120	--	Function unknown	--	--	Molecular Function: enzyme inhibitor activity (GO:0004857);;	Plant invertase/pectin methylesterase inhibitor	Pectinesterase inhibitor 10 OS=Arabidopsis thaliana OX=3702 GN=PMEI10 PE=2 SV=1	21 kDa protein-like [Panicum miliaceum]
gene-C2845_PM05G31010	K15040|1.8e-141|sita:101772519|K15040 voltage-dependent anion channel protein 2 | (RefSeq) mitochondrial outer membrane protein porin 2	Inorganic ion transport and metabolism	Inorganic ion transport and metabolism	--	Cellular Component: mitochondrial outer membrane (GO:0005741);; Molecular Function: voltage-gated anion channel activity (GO:0008308);;	Eukaryotic porin	Mitochondrial outer membrane protein porin 2 OS=Oryza sativa subsp. japonica OX=39947 GN=VDAC2 PE=2 SV=1	mitochondrial outer membrane protein porin 2-like [Panicum miliaceum]
gene-C2845_PM03G15380	K03232|1.5e-89|obr:102721660|K03232 elongation factor 1-beta | (RefSeq) elongation factor 1-beta	Translation, ribosomal structure and biogenesis	Transcription	--	Molecular Function: translation elongation factor activity (GO:0003746);; Cellular Component: eukaryotic translation elongation factor 1 complex (GO:0005853);;	EF-1 guanine nucleotide exchange domain	Elongation factor 1-beta OS=Oryza sativa subsp. japonica OX=39947 GN=Os07g0662500 PE=1 SV=3	elongation factor 1-beta [Panicum miliaceum]
gene-C2845_PM01G48950	K11968|1.8e-41|sita:101752912|K11968 ariadne-1 [EC:2.3.2.31] | (RefSeq) probable E3 ubiquitin-protein ligase ARI5	Posttranslational modification, protein turnover, chaperones	Posttranslational modification, protein turnover, chaperones	--	Molecular Function: ubiquitin-protein transferase activity (GO:0004842);;	--	Probable E3 ubiquitin-protein ligase ARI8 OS=Arabidopsis thaliana OX=3702 GN=ARI8 PE=2 SV=1	putative E3 ubiquitin-protein ligase ARI5 [Panicum miliaceum]
gene-C2845_PM03G10440	K15285|2.4e-73|cmax:111477885|K15285 solute carrier family 35, member E3 | (RefSeq) UDP-rhamnose/UDP-galactose transporter 4-like	--	Carbohydrate transport and metabolism;; Amino acid transport and metabolism	--	Cellular Component: integral component of membrane (GO:0016021);;	Triose-phosphate Transporter family	UDP-rhamnose/UDP-galactose transporter 2 OS=Arabidopsis thaliana OX=3702 GN=URGT2 PE=1 SV=1	UDP-galactose transporter 2-like [Panicum miliaceum]
gene-C2845_PM08G15170	K13173|1.4e-12|sita:101769736|K13173 arginine and glutamate-rich protein 1 | (RefSeq) uncharacterized protein At1g10890	Function unknown	--	--	--	Arginine and glutamate-rich 1	--	uncharacterized protein C2845_PM08G15170 [Panicum miliaceum]
gene-C2845_PM12G04040	K02437|1.4e-81|sita:101756656|K02437 glycine cleavage system H protein | (RefSeq) glycine cleavage system H protein 2, mitochondrial	Amino acid transport and metabolism	Amino acid transport and metabolism	Amino acid transport and metabolism	Cellular Component: mitochondrion (GO:0005739);; Cellular Component: glycine cleavage complex (GO:0005960);; Biological Process: glycine decarboxylation via glycine cleavage system (GO:0019464);;	Glycine cleavage H-protein	Glycine cleavage system H protein 2, mitochondrial OS=Arabidopsis thaliana OX=3702 GN=GDH2 PE=2 SV=1	glycine cleavage system H protein 2, mitochondrial [Panicum miliaceum]
gene-C2845_PM05G31520	K10664|7.3e-14|hbr:110658035|K10664 E3 ubiquitin-protein ligase ATL6/9/15/31/42/55 [EC:2.3.2.27] | (RefSeq) E3 ubiquitin-protein ligase ATL31-like	Posttranslational modification, protein turnover, chaperones	Posttranslational modification, protein turnover, chaperones	--	Cellular Component: integral component of membrane (GO:0016021);;	Ring finger domain	RING-H2 finger protein ATL67 OS=Arabidopsis thaliana OX=3702 GN=ATL67 PE=2 SV=1	RING-H2 finger protein ATL67-like [Panicum hallii]
gene-C2845_PM12G02020	K03869|8.0e-27|lja:Lj2g3v1280050.1|K03869 cullin 3 | (RefSeq) Lj2g3v1280050.1; -	Cell cycle control, cell division, chromosome partitioning	--	--	Biological Process: ubiquitin-dependent protein catabolic process (GO:0006511);; Molecular Function: ubiquitin protein ligase binding (GO:0031625);;	Cullin family	--	hypothetical protein C2845_PM12G02020 [Panicum miliaceum]
gene-C2845_PM10G05950	K20352|4.5e-96|sita:101779593|K20352 p24 family protein delta-1 | (RefSeq) transmembrane emp24 domain-containing protein p24delta3	Intracellular trafficking, secretion, and vesicular transport	Intracellular trafficking, secretion, and vesicular transport	--	Cellular Component: integral component of membrane (GO:0016021);;	emp24/gp25L/p24 family/GOLD	Transmembrane emp24 domain-containing protein p24delta3 OS=Arabidopsis thaliana OX=3702 GN=At1g09580 PE=1 SV=1	transmembrane emp24 domain-containing protein p24delta3-like [Panicum miliaceum]
gene-C2845_PM04G05090	--	Function unknown	Function unknown	--	Biological Process: RNA processing (GO:0006396);;	WW domain binding protein 11	Protein EARLY FLOWERING 5 OS=Poncirus trifoliata OX=37690 GN=ELF5 PE=2 SV=1	formin-like protein 3 [Panicum miliaceum]
gene-C2845_PM03G13220	--	Function unknown	--	--	Cellular Component: signal peptidase complex (GO:0005787);; Biological Process: signal peptide processing (GO:0006465);; Molecular Function: peptidase activity (GO:0008233);; Cellular Component: integral component of membrane (GO:0016021);; Biological Process: anther wall tapetum development (GO:0048658);;	Microsomal signal peptidase 12 kDa subunit (SPC12)	Signal peptidase complex-like protein DTM1 OS=Oryza sativa subsp. japonica OX=39947 GN=DTM1 PE=2 SV=1	uncharacterized protein C2845_PM03G13220 [Panicum miliaceum]
gene-C2845_PM18G05830	K15920|2.4e-214|zma:100279996|K15920 xylan 1,4-beta-xylosidase [EC:3.2.1.37] | (RefSeq) uncharacterized protein LOC100279996 precursor	Carbohydrate transport and metabolism	--	Carbohydrate transport and metabolism	Molecular Function: hydrolase activity, hydrolyzing O-glycosyl compounds (GO:0004553);; Biological Process: carbohydrate metabolic process (GO:0005975);;	Glycosyl hydrolase family 3 C-terminal domain	Probable beta-D-xylosidase 7 OS=Arabidopsis thaliana OX=3702 GN=BXL7 PE=2 SV=2	putative beta-D-xylosidase 7 [Panicum miliaceum]
gene-C2845_PM18G07600	K01593|1.7e-26|psom:113328604|K01593 aromatic-L-amino-acid/L-tryptophan decarboxylase [EC:4.1.1.28 4.1.1.105] | (RefSeq) tyrosine/DOPA decarboxylase 1-like	Amino acid transport and metabolism	Amino acid transport and metabolism	Amino acid transport and metabolism	Molecular Function: carboxy-lyase activity (GO:0016831);; Biological Process: carboxylic acid metabolic process (GO:0019752);; Molecular Function: pyridoxal phosphate binding (GO:0030170);;	Pyridoxal-dependent decarboxylase conserved domain	Tyrosine decarboxylase OS=Oryza sativa subsp. japonica OX=39947 GN=TYDC PE=1 SV=1	tyrosine decarboxylase 1-like [Panicum miliaceum]
Panicum_miliaceum_newGene_14047	K11584|3.69e-232|sita:101752870|K11584 serine/threonine-protein phosphatase 2A regulatory subunit B' | (RefSeq) serine/threonine protein phosphatase 2A 57 kDa regulatory subunit B' kappa isoform	Signal transduction mechanisms	Signal transduction mechanisms	--	Cellular Component: protein phosphatase type 2A complex (GO:0000159);; Biological Process: signal transduction (GO:0007165);; Molecular Function: protein phosphatase regulator activity (GO:0019888);;	Protein phosphatase 2A regulatory B subunit (B56 family)	Serine/threonine protein phosphatase 2A 57 kDa regulatory subunit B' kappa isoform OS=Oryza sativa subsp. japonica OX=39947 GN=B'KAPPA PE=1 SV=1	hypothetical protein SETIT_5G272900v2 [Setaria italica]
gene-C2845_PM12G20740	--	--	--	--	--	--	--	hypothetical protein C2845_PM12G20740 [Panicum miliaceum]
gene-C2845_PM07G19040	--	Replication, recombination and repair	--	--	--	--	--	hypothetical protein C2845_PM07G19040 [Panicum miliaceum]
Panicum_miliaceum_newGene_8140	K13420|4.34e-63|mesc:110601988|K13420 LRR receptor-like serine/threonine-protein kinase FLS2 [EC:2.7.11.1] | (RefSeq) LRR receptor-like serine/threonine-protein kinase FLS2	Carbohydrate transport and metabolism	--		Molecular Function: protein serine/threonine kinase activity (GO:0004674);; Molecular Function: ATP binding (GO:0005524);; Cellular Component: integral component of membrane (GO:0016021);; Biological Process: recognition of pollen (GO:0048544);;	Protein kinase domain	G-type lectin S-receptor-like serine/threonine-protein kinase At2g19130 OS=Arabidopsis thaliana OX=3702 GN=At2g19130 PE=2 SV=1	G-type lectin S-receptor-like serine/threonine-protein kinase At2g19130 [Panicum hallii]
gene-C2845_PM12G28390	K10143|0.0e+00|sbi:8078944|K10143 E3 ubiquitin-protein ligase RFWD2 [EC:2.3.2.27] | (RefSeq) E3 ubiquitin-protein ligase COP1 isoform X1	Signal transduction mechanisms	--	--	Molecular Function: ubiquitin protein ligase activity (GO:0061630);;	WD domain, G-beta repeat	E3 ubiquitin-protein ligase COP1 OS=Arabidopsis thaliana OX=3702 GN=COP1 PE=1 SV=2	uncharacterized protein C2845_PM12G28390 [Panicum miliaceum]
gene-C2845_PM05G11300	--	--	--	--	Molecular Function: protein binding (GO:0005515);;	F-box domain	--	hypothetical protein C2845_PM05G11300 [Panicum miliaceum]
gene-C2845_PM15G07200	--	--	--	--	--	--	--	uncharacterized protein C2845_PM15G07200 [Panicum miliaceum]
gene-C2845_PM07G17360	--	Signal transduction mechanisms	Signal transduction mechanisms	--	Cellular Component: integral component of membrane (GO:0016021);; Biological Process: oxidation-reduction process (GO:0055114);;	Eukaryotic cytochrome b561	Cytochrome b561 domain-containing protein At2g30890 OS=Arabidopsis thaliana OX=3702 GN=At2g30890 PE=2 SV=1	cytochrome b561 domain-containing protein [Panicum miliaceum]
gene-C2845_PM14G13630	K20802|7.0e-34|crb:17882602|K20802 (R)-mandelonitrile lyase [EC:4.1.2.10] | (RefSeq) alpha-hydroxynitrile lyase	Function unknown	--	Coenzyme transport and metabolism;; General function prediction only	Biological Process: immune system process (GO:0002376);; Molecular Function: molecular_function (GO:0003674);; Molecular Function: catalytic activity (GO:0003824);; Biological Process: organic acid metabolic process (GO:0006082);; Biological Process: cellular aromatic compound metabolic process (GO:0006725);; Biological Process: response to stress (GO:0006950);; Biological Process: defense respon…	Alpha/beta hydrolase family	Probable esterase PIR7A OS=Oryza sativa subsp. indica OX=39946 GN=PIR7A PE=3 SV=2	putative esterase PIR7A [Panicum miliaceum]
gene-C2845_PM07G08600	K00430|6.4e-170|sita:101756919|K00430 peroxidase [EC:1.11.1.7] | (RefSeq) peroxidase 1	Secondary metabolites biosynthesis, transport and catabolism	--	--	Molecular Function: peroxidase activity (GO:0004601);; Cellular Component: extracellular region (GO:0005576);; Biological Process: response to oxidative stress (GO:0006979);; Molecular Function: heme binding (GO:0020037);; Biological Process: hydrogen peroxide catabolic process (GO:0042744);; Molecular Function: metal ion binding (GO:0046872);;	Peroxidase	Peroxidase 1 OS=Zea mays OX=4577 GN=PER1 PE=1 SV=1	peroxidase 1-like [Panicum miliaceum]
gene-C2845_PM10G19790	--	--	--	--	--	--	--	hypothetical protein C2845_PM10G19790 [Panicum miliaceum]
gene-C2845_PM08G05280	--	--	--	--	--	--	--	M protein, serotype 5-like isoform X1 [Panicum miliaceum]
gene-C2845_PM05G18380	--	Function unknown	--	--	Biological Process: reproduction (GO:0000003);; Biological Process: cell fate specification (GO:0001708);; Biological Process: developmental process involved in reproduction (GO:0003006);; Biological Process: cell cycle (GO:0007049);; Biological Process: multicellular organism development (GO:0007275);; Biological Process: biological_process (GO:0008150);; Biological Process: pollen development (…	--	TPD1 protein homolog 1A OS=Oryza sativa subsp. japonica OX=39947 GN=TDL1A PE=1 SV=1	hypothetical protein C2845_PM05G18380 [Panicum miliaceum]
gene-C2845_PM15G04210	--	Function unknown	--	--	--	--	--	hypothetical protein C2845_PM15G04210 [Panicum miliaceum]
gene-C2845_PM11G30680	--	--	--	--	--	--	--	hypothetical protein C2845_PM11G30680 [Panicum miliaceum]
gene-C2845_PM09G15880	--	Transcription	--	--	Molecular Function: DNA binding (GO:0003677);; Cellular Component: nucleus (GO:0005634);; Biological Process: regulation of transcription, DNA-templated (GO:0006355);;	No apical meristem (NAM) protein	NAC domain-containing protein 75 OS=Arabidopsis thaliana OX=3702 GN=NAC075 PE=2 SV=1	NAC domain-containing protein 43-like isoform X2 [Panicum miliaceum]
gene-C2845_PM03G20070	--	--	--	--	--	--	--	hypothetical protein C2845_PM03G20070 [Panicum miliaceum]
gene-C2845_PM03G31150	--	--	--	--	--	--	--	hypothetical protein C2845_PM03G31150 [Panicum miliaceum]
gene-C2845_PM13G00890	K00234|0.0e+00|sbi:110432855|K00234 succinate dehydrogenase (ubiquinone) flavoprotein subunit [EC:1.3.5.1] | (RefSeq) succinate dehydrogenase [ubiquinone] flavoprotein subunit, mitochondrial	Energy production and conversion	Energy production and conversion	Energy production and conversion	Cellular Component: mitochondrial inner membrane (GO:0005743);; Biological Process: tricarboxylic acid cycle (GO:0006099);; Molecular Function: succinate dehydrogenase (ubiquinone) activity (GO:0008177);; Biological Process: electron transport chain (GO:0022900);; Molecular Function: flavin adenine dinucleotide binding (GO:0050660);;	FAD binding domain	Succinate dehydrogenase [ubiquinone] flavoprotein subunit, mitochondrial OS=Oryza sativa subsp. japonica OX=39947 GN=SDH1 PE=1 SV=1	hypothetical protein C2845_PM13G00890 [Panicum miliaceum]
Panicum_miliaceum_newGene_9561	--	--	--	--	--	--	--	hypothetical protein PAHAL_2G069400 [Panicum hallii]
gene-C2845_PM03G21830	--	Lipid transport and metabolism	Lipid transport and metabolism	--	Molecular Function: lipid binding (GO:0008289);; Cellular Component: integral component of membrane (GO:0016021);;	START domain	--	uncharacterized protein C2845_PM03G21830 [Panicum miliaceum]
gene-C2845_PM02G27620	K23735|8.3e-123|sita:101756619|K23735 lipoyl(octanoyl) transferase 2 [EC:2.3.1.181] | (RefSeq) octanoyltransferase	--	Energy production and conversion;; Coenzyme transport and metabolism	Coenzyme transport and metabolism	Biological Process: protein lipoylation (GO:0009249);; Molecular Function: lipoyl(octanoyl) transferase activity (GO:0033819);;	Biotin/lipoate A/B protein ligase family	Octanoyltransferase LIP2, mitochondrial OS=Arabidopsis thaliana OX=3702 GN=LIP2 PE=1 SV=1	octanoyltransferase [Panicum miliaceum]
gene-C2845_PM16G09400	--	--	--	--	--	--	--	uncharacterized protein C2845_PM16G09400 [Panicum miliaceum]
Panicum_miliaceum_newGene_13979	K15255|6.98e-13|zma:103652634|K15255 ATP-dependent DNA helicase PIF1 [EC:3.6.4.12] | (RefSeq) uncharacterized protein LOC103652634	Cell cycle control, cell division, chromosome partitioning	Cell cycle control, cell division, chromosome partitioning	--	Biological Process: telomere maintenance (GO:0000723);; Molecular Function: DNA helicase activity (GO:0003678);; Molecular Function: ATP binding (GO:0005524);; Biological Process: DNA repair (GO:0006281);; Biological Process: DNA recombination (GO:0006310);;	Helitron helicase-like domain at N-terminus	--	hypothetical protein GQ55_6G153600 [Panicum hallii var. hallii]
gene-C2845_PM18G08590	K23279|2.7e-08|sita:101759351|K23279 gallate 1-beta-glucosyltransferase [EC:2.4.1.136] | (RefSeq) gallate 1-beta-glucosyltransferase	--	--	--	Molecular Function: transferase activity (GO:0016740);;	--	--	UDP-glycosyltransferase 84A1-like [Panicum miliaceum]
Panicum_miliaceum_newGene_13376	--	--	--	--	--	--	--	unnamed protein product [Digitaria exilis]
gene-C2845_PM06G04470	K17925|0.0e+00|sita:101756450|K17925 sorting nexin-13 | (RefSeq) uncharacterized protein LOC101756450	--	Cytoskeleton;; Intracellular trafficking, secretion, and vesicular transport;; Cell cycle control, cell division, chromosome partitioning	--	Cellular Component: integral component of membrane (GO:0016021);; Molecular Function: phosphatidylinositol binding (GO:0035091);;	PXA domain	--	hypothetical protein C2845_PM06G04470 [Panicum miliaceum]
gene-C2845_PM11G02230	K00844|1.8e-16|sbi:8069810|K00844 hexokinase [EC:2.7.1.1] | (RefSeq) hexokinase-2	Carbohydrate transport and metabolism	Carbohydrate transport and metabolism	--	Biological Process: cellular glucose homeostasis (GO:0001678);; Molecular Function: hexokinase activity (GO:0004396);; Molecular Function: ATP binding (GO:0005524);; Molecular Function: glucose binding (GO:0005536);; Biological Process: glycolytic process (GO:0006096);;	Hexokinase	Hexokinase-2 OS=Oryza sativa subsp. japonica OX=39947 GN=HXK2 PE=2 SV=1	hypothetical protein C2845_PM11G02230 [Panicum miliaceum]
gene-C2845_PM03G16710	--	Function unknown	--	--	--	Late embryogenesis abundant protein	Late embryogenesis abundant protein 1 OS=Oryza sativa subsp. indica OX=39946 GN=LEA1 PE=1 SV=2	late embryogenesis abundant protein 1-like [Panicum miliaceum]
gene-C2845_PM09G13670	--	--	--	--	--	--	--	hypothetical protein C2845_PM09G13670 [Panicum miliaceum]
gene-C2845_PM13G04770	--	--	--	--	--	--	--	hypothetical protein C2845_PM13G04770 [Panicum miliaceum]
gene-C2845_PM05G19040	--	--	--	--	--	--	--	hypothetical protein C2845_PM05G19040 [Panicum miliaceum]
gene-C2845_PM03G10910	K24184|4.7e-248|sita:101755909|K24184 cytochrome P450 family 89 subfamily A [EC:1.14.-.-] | (RefSeq) cytochrome P450 89A2	Secondary metabolites biosynthesis, transport and catabolism	Secondary metabolites biosynthesis, transport and catabolism	Secondary metabolites biosynthesis, transport and catabolism;; Defense mechanisms	Molecular Function: monooxygenase activity (GO:0004497);; Molecular Function: iron ion binding (GO:0005506);; Molecular Function: oxidoreductase activity, acting on paired donors, with incorporation or reduction of molecular oxygen (GO:0016705);; Molecular Function: heme binding (GO:0020037);;	Cytochrome P450	Cytochrome P450 89A2 OS=Arabidopsis thaliana OX=3702 GN=CYP89A2 PE=2 SV=2	cytochrome P450 89A2-like [Panicum miliaceum]
gene-C2845_PM05G17270	--	Signal transduction mechanisms	--	--	--	--	--	putative disease resistance RPP13-like protein 2 [Panicum miliaceum]
gene-C2845_PM03G27980	K08099|8.0e-172|sita:101763039|K08099 chlorophyllase [EC:3.1.1.14] | (RefSeq) chlorophyllase-1	Function unknown	--	--	Biological Process: chlorophyll catabolic process (GO:0015996);; Molecular Function: chlorophyllase activity (GO:0047746);;	Chlorophyllase	Chlorophyllase-1 OS=Arabidopsis thaliana OX=3702 GN=CLH1 PE=1 SV=1	chlorophyllase-1-like [Panicum miliaceum]
gene-C2845_PM17G08470	K23541|1.3e-138|zma:100502473|K23541 Ca2+/H+ antiporter, TMEM165/GDT1 family | (RefSeq) GDT1-like protein 3 precursor	Function unknown	Function unknown	General function prediction only	Cellular Component: integral component of membrane (GO:0016021);;	Uncharacterized protein family UPF0016	GDT1-like protein 3 OS=Oryza sativa subsp. indica OX=39946 GN=OsI_36063 PE=3 SV=1	uncharacterized protein C2845_PM17G08470 [Panicum miliaceum]
gene-C2845_PM02G00570	K01952|0.0e+00|sita:101784162|K01952 phosphoribosylformylglycinamidine synthase [EC:6.3.5.3] | (RefSeq) probable phosphoribosylformylglycinamidine synthase, chloroplastic/mitochondrial	Nucleotide transport and metabolism	Nucleotide transport and metabolism	Nucleotide transport and metabolism	Molecular Function: phosphoribosylformylglycinamidine synthase activity (GO:0004642);; Biological Process: 'de novo' IMP biosynthetic process (GO:0006189);; Biological Process: glutamine metabolic process (GO:0006541);;	CobB/CobQ-like glutamine amidotransferase domain	Probable phosphoribosylformylglycinamidine synthase, chloroplastic/mitochondrial OS=Arabidopsis thaliana OX=3702 GN=At1g74260 PE=2 SV=3	putative phosphoribosylformylglycinamidine synthase, chloroplastic/mitochondrial [Panicum miliaceum]
gene-C2845_PM08G23670	K10357|0.0e+00|zma:103637423|K10357 myosin V | (RefSeq) myosin-17 isoform X1	Cytoskeleton	Cytoskeleton	--	Molecular Function: motor activity (GO:0003774);; Molecular Function: actin binding (GO:0003779);; Molecular Function: ATP binding (GO:0005524);; Biological Process: actin filament organization (GO:0007015);; Cellular Component: myosin complex (GO:0016459);;	Myosin head (motor domain)	Myosin-17 OS=Arabidopsis thaliana OX=3702 GN=XI-K PE=1 SV=2	myosin-17-like isoform X5 [Panicum miliaceum]
gene-C2845_PM05G02790	K18208|6.9e-28|nnu:104598324|K18208 renalase [EC:1.6.3.5] | (RefSeq) uncharacterized LOC104598324	Function unknown	--	General function prediction only	--	--	--	hypothetical protein C2845_PM05G02790 [Panicum miliaceum]
gene-C2845_PM13G10490	K13195|1.0e-35|dosa:Os01t0916600-01|K13195 cold-inducible RNA-binding protein | (RefSeq) Os01g0916600, GLYCINE-RICH_RNA-BINDING_PROTEIN_1, GRP1; RNA recognition motif, glycine rich protein domain containing protein.	RNA processing and modification	General function prediction only	Translation, ribosomal structure and biogenesis	Molecular Function: RNA binding (GO:0003723);;	RNA recognition motif. (a.k.a. RRM, RBD, or RNP domain)	Glycine-rich RNA-binding protein 2, mitochondrial OS=Arabidopsis thaliana OX=3702 GN=RBG2 PE=1 SV=1	glycine-rich RNA-binding protein 2, mitochondrial-like [Panicum miliaceum]
gene-C2845_PM16G10860	K16904|1.8e-35|sita:101782075|K16904 dCTP diphosphatase [EC:3.6.1.12] | (RefSeq) dCTP pyrophosphatase 1	Function unknown	--	Defense mechanisms	Biological Process: nucleoside triphosphate catabolic process (GO:0009143);; Molecular Function: nucleoside-triphosphate diphosphatase activity (GO:0047429);;	MazG-like family	--	dCTP pyrophosphatase 1-like [Panicum miliaceum]
Panicum_miliaceum_newGene_15797	K11275|6.09e-48|sbi:8068385|K11275 histone H1/5 | (RefSeq) histone H1	Chromatin structure and dynamics	--	--	Cellular Component: nucleosome (GO:0000786);; Molecular Function: DNA binding (GO:0003677);; Cellular Component: nucleus (GO:0005634);; Biological Process: nucleosome assembly (GO:0006334);; Cellular Component: host cell nucleus (GO:0042025);;	linker histone H1 and H5 family	Histone H1 OS=Solanum pennellii OX=28526 PE=2 SV=1	histone H1-like [Panicum hallii]
gene-C2845_PM03G02420	K20892|1.0e-07|sot:102582331|K20892 beta-arabinofuranosyltransferase [EC:2.4.2.-] | (RefSeq) beta-arabinofuranosyltransferase RAY1	Carbohydrate transport and metabolism	--	--	Cellular Component: integral component of membrane (GO:0016021);;	Nucleotide-diphospho-sugar transferase	Uncharacterized protein At1g28695 OS=Arabidopsis thaliana OX=3702 GN=At1g28695 PE=2 SV=1	uncharacterized protein C2845_PM03G02420 [Panicum miliaceum]
gene-C2845_PM01G38920	K10747|0.0e+00|zma:100383890|K10747 DNA ligase 1 [EC:6.5.1.1 6.5.1.6 6.5.1.7] | (RefSeq) uncharacterized protein LOC100383890 isoform X1	Replication, recombination and repair	Replication, recombination and repair	Replication, recombination and repair	Molecular Function: DNA binding (GO:0003677);; Molecular Function: DNA ligase (ATP) activity (GO:0003910);; Molecular Function: ATP binding (GO:0005524);; Biological Process: DNA replication (GO:0006260);; Biological Process: DNA recombination (GO:0006310);; Biological Process: DNA ligation involved in DNA repair (GO:0051103);; Biological Process: DNA biosynthetic process (GO:0071897);;	ATP dependent DNA ligase domain	DNA ligase 1 OS=Arabidopsis thaliana OX=3702 GN=LIG1 PE=2 SV=2	uncharacterized protein C2845_PM01G38920 [Panicum miliaceum]
gene-C2845_PM03G26350	K22389|4.5e-47|sita:101782359|K22389 phospholipase A1 [EC:3.1.1.32] | (RefSeq) lecithin-cholesterol acyltransferase-like 4	Lipid transport and metabolism	--	--	Molecular Function: transferase activity, transferring acyl groups (GO:0016746);;	--	Lecithin-cholesterol acyltransferase-like 4 OS=Arabidopsis thaliana OX=3702 GN=LCAT4 PE=1 SV=1	lecithin-cholesterol acyltransferase-like 4 [Panicum miliaceum]
gene-C2845_PM12G11330	K00856|1.2e-76|ats:109773179|K00856 adenosine kinase [EC:2.7.1.20] | (RefSeq) LOC109773179; adenosine kinase 2	Carbohydrate transport and metabolism	Carbohydrate transport and metabolism	Carbohydrate transport and metabolism	Molecular Function: kinase activity (GO:0016301);; Molecular Function: phosphotransferase activity, alcohol group as acceptor (GO:0016773);;	pfkB family carbohydrate kinase	Adenosine kinase 1 OS=Arabidopsis thaliana OX=3702 GN=ADK1 PE=1 SV=1	Adenosine kinase 2 [Panicum miliaceum]
gene-C2845_PM14G15360	K15777|9.2e-15|mesc:110630336|K15777 4,5-DOPA dioxygenase extradiol [EC:1.13.11.-] | (RefSeq) uncharacterized protein LOC110630336	Transcription	--	--	Molecular Function: DNA binding (GO:0003677);;	ZF-HD protein dimerisation region	Zinc-finger homeodomain protein 10 OS=Oryza sativa subsp. japonica OX=39947 GN=ZHD10 PE=3 SV=1	ZF-HD homeobox protein [Panicum miliaceum]
gene-C2845_PM09G16800	--	Secondary metabolites biosynthesis, transport and catabolism	--	--	Cellular Component: integral component of membrane (GO:0016021);;	--	--	hypothetical protein C2845_PM09G16800 [Panicum miliaceum]
gene-C2845_PM01G16310	K01102|3.2e-75|ats:109751925|K01102 pyruvate dehydrogenase phosphatase [EC:3.1.3.43] | (RefSeq) LOC109751925; putative protein phosphatase 2C 46	Signal transduction mechanisms	Signal transduction mechanisms	--	Molecular Function: protein serine/threonine phosphatase activity (GO:0004722);;	Protein phosphatase 2C	Protein phosphatase 2C 32 OS=Arabidopsis thaliana OX=3702 GN=POL PE=1 SV=2	protein phosphatase 2C 32 [Panicum miliaceum]
Panicum_miliaceum_newGene_17340	--	Amino acid transport and metabolism	--	--	--	--	--	unknown [Zea mays]
gene-C2845_PM04G06910	K01180|1.6e-73|cmax:111487562|K01180 endo-1,3(4)-beta-glucanase [EC:3.2.1.6] | (RefSeq) uncharacterized protein LOC111487562	Signal transduction mechanisms	Signal transduction mechanisms	Signal transduction mechanisms	Molecular Function: protein kinase activity (GO:0004672);; Molecular Function: ATP binding (GO:0005524);; Cellular Component: integral component of membrane (GO:0016021);;	Protein kinase domain	Probable receptor-like protein kinase At2g42960 OS=Arabidopsis thaliana OX=3702 GN=At2g42960 PE=3 SV=1	putative receptor-like protein kinase [Panicum miliaceum]
gene-C2845_PM16G24480	K22133|9.2e-227|sita:101782502|K22133 oxalate---CoA ligase [EC:6.2.1.8] | (RefSeq) oxalate--CoA ligase	Lipid transport and metabolism	Lipid transport and metabolism	Lipid transport and metabolism;; Secondary metabolites biosynthesis, transport and catabolism	Molecular Function: catalytic activity (GO:0003824);;	AMP-binding enzyme	Oxalate--CoA ligase OS=Arabidopsis thaliana OX=3702 GN=AAE3 PE=1 SV=1	hypothetical protein C2845_PM16G24480 [Panicum miliaceum]
gene-C2845_PM15G11000	--	Function unknown	--	--	Molecular Function: O-acyltransferase activity (GO:0008374);; Cellular Component: integral component of membrane (GO:0016021);;	Membrane bound O-acyl transferase family	Probable long-chain-alcohol O-fatty-acyltransferase 4 OS=Arabidopsis thaliana OX=3702 GN=AT4 PE=2 SV=1	wax synthase isoform 1 [Panicum miliaceum]
gene-C2845_PM09G21480	K01187|0.0e+00|sita:101761758|K01187 alpha-glucosidase [EC:3.2.1.20] | (RefSeq) probable alpha-glucosidase Os06g0675700	Carbohydrate transport and metabolism	Carbohydrate transport and metabolism	Carbohydrate transport and metabolism	Molecular Function: hydrolase activity, hydrolyzing O-glycosyl compounds (GO:0004553);; Biological Process: carbohydrate metabolic process (GO:0005975);; Molecular Function: carbohydrate binding (GO:0030246);;	Glycosyl hydrolases family 31	Probable alpha-glucosidase Os06g0675700 OS=Oryza sativa subsp. japonica OX=39947 GN=Os06g0675700 PE=1 SV=1	putative alpha-glucosidase [Panicum miliaceum]
gene-C2845_PM15G20730	K01539|1.1e-11|ccp:CHC_T00002703001|K01539 sodium/potassium-transporting ATPase subunit alpha [EC:7.2.2.13] | (RefSeq) hypothetical protein	--	--	--	Cellular Component: integral component of membrane (GO:0016021);;	--	--	uncharacterized protein C2845_PM15G20730 [Panicum miliaceum]
gene-C2845_PM15G03270	--	Function unknown	--	--	--	Carbohydrate esterase, sialic acid-specific acetylesterase	Probable carbohydrate esterase At4g34215 OS=Arabidopsis thaliana OX=3702 GN=At4g34215 PE=1 SV=2	putative carbohydrate esterase [Panicum miliaceum]
gene-C2845_PM07G31700	K01904|7.9e-201|sita:101780161|K01904 4-coumarate--CoA ligase [EC:6.2.1.12] | (RefSeq) 4-coumarate--CoA ligase-like 5	Lipid transport and metabolism	Lipid transport and metabolism	Lipid transport and metabolism;; Secondary metabolites biosynthesis, transport and catabolism	Molecular Function: catalytic activity (GO:0003824);;	AMP-binding enzyme	4-coumarate--CoA ligase-like 5 OS=Oryza sativa subsp. japonica OX=39947 GN=4CLL5 PE=2 SV=1	hypothetical protein C2845_PM07G31700 [Panicum miliaceum]
gene-C2845_PM08G20270	K00164|5.9e-111|zma:100383412|K00164 2-oxoglutarate dehydrogenase E1 component [EC:1.2.4.2] | (RefSeq) uncharacterized protein LOC100383412	Carbohydrate transport and metabolism	Carbohydrate transport and metabolism	Energy production and conversion	Molecular Function: oxoglutarate dehydrogenase (succinyl-transferring) activity (GO:0004591);; Biological Process: tricarboxylic acid cycle (GO:0006099);; Molecular Function: thiamine pyrophosphate binding (GO:0030976);;	2-oxoglutarate dehydrogenase C-terminal	--	hypothetical protein C2845_PM08G20270 [Panicum miliaceum]
gene-C2845_PM07G17400	K11296|4.7e-14|tcc:18608435|K11296 high mobility group protein B3 | (RefSeq) high mobility group B protein 7	Transcription	General function prediction only	--	Molecular Function: DNA binding (GO:0003677);; Cellular Component: nucleus (GO:0005634);;	HMG (high mobility group) box	High mobility group B protein 14 OS=Arabidopsis thaliana OX=3702 GN=HMGB14 PE=2 SV=2	hypothetical protein C2845_PM07G17400 [Panicum miliaceum]
gene-C2845_PM01G11460	K09588|5.2e-15|dosa:Os12t0139300-01|K09588 cytochrome P450 family 90 subfamily A polypeptide 1 [EC:1.14.-.-] | (RefSeq) Os12g0139300; Similar to Cytochrome P450 90A1 (EC 1.14.-.-).	Secondary metabolites biosynthesis, transport and catabolism	--	Secondary metabolites biosynthesis, transport and catabolism;; Defense mechanisms	Molecular Function: iron ion binding (GO:0005506);; Cellular Component: integral component of membrane (GO:0016021);; Molecular Function: oxidoreductase activity, acting on paired donors, with incorporation or reduction of molecular oxygen (GO:0016705);; Molecular Function: heme binding (GO:0020037);;	--	Cytochrome P450 90A4 OS=Oryza sativa subsp. japonica OX=39947 GN=CYP90A4 PE=2 SV=1	ent-kaurenoic acid oxidase 1-like [Panicum miliaceum]
gene-C2845_PM14G14370	K22381|1.7e-22|atr:18431376|K22381 E3 ubiquitin-protein ligase ZNF598 [EC:2.3.2.27] | (RefSeq) LOW QUALITY PROTEIN: zinc finger protein 598	Posttranslational modification, protein turnover, chaperones	--	--	Cellular Component: integral component of membrane (GO:0016021);;	--	--	hypothetical protein C2845_PM14G14370 [Panicum miliaceum]
gene-C2845_PM15G05040	K09338|3.3e-46|sita:111257948|K09338 homeobox-leucine zipper protein | (RefSeq) homeobox-leucine zipper protein ROC6-like	Transcription	--	--	Biological Process: reproduction (GO:0000003);; Biological Process: developmental process involved in reproduction (GO:0003006);; Molecular Function: molecular_function (GO:0003674);; Molecular Function: transcription factor activity, sequence-specific DNA binding (GO:0003700);; Biological Process: regulation of transcription, DNA-templated (GO:0006355);; Biological Process: multicellular organis…	--	Homeobox-leucine zipper protein ROC6 OS=Oryza sativa subsp. japonica OX=39947 GN=ROC6 PE=2 SV=2	hypothetical protein C2845_PM15G05040 [Panicum miliaceum]
gene-C2845_PM05G34450	--	--	--	--	--	--	--	hypothetical protein C2845_PM05G34450 [Panicum miliaceum]
gene-C2845_PM07G08660	K13111|4.6e-246|sita:101753690|K13111 WD40 repeat-containing protein SMU1 | (RefSeq) suppressor of mec-8 and unc-52 protein homolog 1	Function unknown	General function prediction only	--	Molecular Function: protein binding (GO:0005515);;	WD domain, G-beta repeat	Suppressor of mec-8 and unc-52 protein homolog 1 OS=Arabidopsis thaliana OX=3702 GN=SMU1 PE=1 SV=1	hypothetical protein C2845_PM07G08660 [Panicum miliaceum]
gene-C2845_PM04G11600	--	--	--	--	--	--	--	uncharacterized protein C2845_PM04G11600 [Panicum miliaceum]
gene-C2845_PM07G29150	--	Function unknown	--	--	Biological Process: defense response (GO:0006952);; Biological Process: tryptophan catabolic process to kynurenine (GO:0019441);; Molecular Function: heme binding (GO:0020037);; Molecular Function: metal ion binding (GO:0046872);;	Hs1pro-1 protein C-terminus	Nematode resistance protein-like HSPRO1 OS=Arabidopsis thaliana OX=3702 GN=HSPRO1 PE=1 SV=1	nematode resistance protein-like HSPRO1 [Panicum miliaceum]
gene-C2845_PM09G20410	K14489|6.1e-58|pda:103696272|K14489 arabidopsis histidine kinase 2/3/4 (cytokinin receptor) [EC:2.7.13.3] | (RefSeq) probable histidine kinase 5 isoform X2	Signal transduction mechanisms	Signal transduction mechanisms	Signal transduction mechanisms	Molecular Function: phosphorelay sensor kinase activity (GO:0000155);;	Histidine kinase-, DNA gyrase B-, and HSP90-like ATPase	Probable histidine kinase 1 OS=Oryza sativa subsp. indica OX=39946 GN=HK1 PE=3 SV=1	putative histidine kinase 1 [Panicum miliaceum]
gene-C2845_PM18G00230	K13448|1.4e-110|sita:101761983|K13448 calcium-binding protein CML | (RefSeq) probable calcium-binding protein CML50	Signal transduction mechanisms	Signal transduction mechanisms	--	Molecular Function: calcium ion binding (GO:0005509);;	EF hand	Calcium-binding protein CBP OS=Oryza sativa subsp. japonica OX=39947 GN=CBP PE=2 SV=1	hypothetical protein C2845_PM18G00230 [Panicum miliaceum]
gene-C2845_PM12G09120	--	Function unknown	--	--	--	Protein of unknown function (DUF295)	--	hypothetical protein C2845_PM12G09120 [Panicum miliaceum]
gene-C2845_PM04G12000	--	--	--	--	--	--	--	hypothetical protein C2845_PM04G12000 [Panicum miliaceum]
gene-C2845_PM18G14520	K08597|1.9e-34|dosa:Os12t0102350-01|K08597 sentrin-specific protease 8 [EC:3.4.22.68] | (RefSeq) Os12g0102350; Similar to WRKY transcription factor 57.	Function unknown	--	--	Molecular Function: molecular_function (GO:0003674);; Molecular Function: catalytic activity (GO:0003824);; Biological Process: proteolysis (GO:0006508);; Biological Process: nitrogen compound metabolic process (GO:0006807);; Biological Process: biological_process (GO:0008150);; Biological Process: metabolic process (GO:0008152);; Molecular Function: peptidase activity (GO:0008233);; Molecular Fu…	--	--	hypothetical protein C2845_PM18G14520 [Panicum miliaceum]
gene-C2845_PM04G29810	--	Function unknown	--	--	Biological Process: response to acid chemical (GO:0001101);; Cellular Component: cellular_component (GO:0005575);; Cellular Component: cell (GO:0005623);; Cellular Component: plasma membrane (GO:0005886);; Biological Process: cell communication (GO:0007154);; Biological Process: signal transduction (GO:0007165);; Biological Process: biological_process (GO:0008150);; Biological Process: response t…	Remorin, C-terminal region	Remorin 4.1 OS=Oryza sativa subsp. japonica OX=39947 GN=REM4.1 PE=1 SV=1	hypothetical protein C2845_PM04G29810 [Panicum miliaceum]
gene-C2845_PM11G26170	K01092|1.2e-26|boe:106307850|K01092 myo-inositol-1(or 4)-monophosphatase [EC:3.1.3.25] | (RefSeq) phosphatase IMPL1, chloroplastic-like isoform X1	Function unknown	--	Cell wall/membrane/envelope biogenesis	Cellular Component: thylakoid (GO:0009579);; Cellular Component: integral component of membrane (GO:0016021);;	CAAD domains of cyanobacterial aminoacyl-tRNA synthetase	Protein CURVATURE THYLAKOID 1A, chloroplastic OS=Arabidopsis thaliana OX=3702 GN=CURT1A PE=1 SV=1	protein CURVATURE THYLAKOID 1A, chloroplastic-like [Panicum miliaceum]
gene-C2845_PM13G04630	K23134|2.2e-123|zma:103628119|K23134 dolabradiene monooxygenase / zealexin A1 synthase [EC:1.14.14.159 1.14.14.160] | (RefSeq) ent-isokaurene C2-hydroxylase	Secondary metabolites biosynthesis, transport and catabolism	Secondary metabolites biosynthesis, transport and catabolism	Secondary metabolites biosynthesis, transport and catabolism;; Defense mechanisms	Molecular Function: monooxygenase activity (GO:0004497);; Molecular Function: iron ion binding (GO:0005506);; Molecular Function: oxidoreductase activity, acting on paired donors, with incorporation or reduction of molecular oxygen (GO:0016705);; Molecular Function: heme binding (GO:0020037);;	Cytochrome P450	Dolabradiene monooxygenase OS=Zea mays OX=4577 GN=CYP71Z16 PE=1 SV=1	premnaspirodiene oxygenase-like [Panicum miliaceum]
gene-C2845_PM03G28470	--	--	--	--	--	--	--	hypothetical protein C2845_PM03G28470 [Panicum miliaceum]
gene-C2845_PM15G10410	K06123|4.0e-58|vcn:VOLCADRAFT_55911|K06123 1-acylglycerone phosphate reductase [EC:1.1.1.101] | (RefSeq) hypothetical protein	Secondary metabolites biosynthesis, transport and catabolism	Secondary metabolites biosynthesis, transport and catabolism	Energy production and conversion	Cellular Component: integral component of membrane (GO:0016021);; Molecular Function: oxidoreductase activity (GO:0016491);;	short chain dehydrogenase	11-beta-hydroxysteroid dehydrogenase A OS=Sesamum indicum OX=4182 GN=SOP2 PE=1 SV=1	hypothetical protein C2845_PM15G10410 [Panicum miliaceum]
gene-C2845_PM02G42460	--	Function unknown	--	--	--	Cell division control protein 24, OB domain 3	--	uncharacterized protein C2845_PM02G42460 [Panicum miliaceum]
gene-C2845_PM15G09260	--	--	--	--	Molecular Function: protein binding (GO:0005515);;	F-box domain	--	uncharacterized protein C2845_PM15G09260 [Panicum miliaceum]
gene-C2845_PM02G13080	K10523|6.1e-181|sita:101755675|K10523 speckle-type POZ protein | (RefSeq) BTB/POZ and MATH domain-containing protein 2	Cell cycle control, cell division, chromosome partitioning	Cell cycle control, cell division, chromosome partitioning;; General function prediction only	--	Molecular Function: protein binding (GO:0005515);;	BTB/POZ domain	BTB/POZ and MATH domain-containing protein 2 OS=Arabidopsis thaliana OX=3702 GN=BPM2 PE=1 SV=1	BTB/POZ and MATH domain-containing protein 2-like [Panicum miliaceum]
Panicum_miliaceum_newGene_7266	--	Transcription	--	--	Molecular Function: AT DNA binding (GO:0003680);; Cellular Component: nucleus (GO:0005634);;	Plants and Prokaryotes Conserved (PCC) domain	AT-hook motif nuclear-localized protein 10 OS=Arabidopsis thaliana OX=3702 GN=AHL10 PE=1 SV=2	AT-hook motif nuclear-localized protein 10-like [Panicum hallii]
gene-C2845_PM03G02400	--	Function unknown	--	--	--	Protein of unknown function (DUF3615)	--	hypothetical protein C2845_PM03G02400 [Panicum miliaceum]
gene-C2845_PM06G09830	K20177|0.0e+00|sita:101764557|K20177 vacuolar protein sorting-associated protein 3 | (RefSeq) transforming growth factor-beta receptor-associated protein 1	Intracellular trafficking, secretion, and vesicular transport	Intracellular trafficking, secretion, and vesicular transport	--	Biological Process: intracellular protein transport (GO:0006886);; Biological Process: vesicle-mediated transport (GO:0016192);;	Vacuolar sorting protein 39 domain 2	Vacuolar sorting protein 3 OS=Arabidopsis thaliana OX=3702 GN=VPS3 PE=1 SV=2	transforming growth factor-beta receptor-associated protein 1 [Panicum miliaceum]
gene-C2845_PM10G03220	K16225|4.9e-16|crb:17875137|K16225 probable WRKY transcription factor 52 | (RefSeq) disease resistance protein RRS1	Transcription	--	--	Molecular Function: transcription factor activity, sequence-specific DNA binding (GO:0003700);; Cellular Component: nucleus (GO:0005634);; Molecular Function: sequence-specific DNA binding (GO:0043565);;	WRKY DNA -binding domain	Probable WRKY transcription factor 53 OS=Arabidopsis thaliana OX=3702 GN=WRKY53 PE=1 SV=1	hypothetical protein C2845_PM10G03220 [Panicum miliaceum]
gene-C2845_PM01G29280	--	--	--	--	--	Protein of unknown function (DUF1618)	--	hypothetical protein C2845_PM01G29280 [Panicum miliaceum]
gene-C2845_PM02G46620	--	Function unknown	--	--	--	--	BTB/POZ domain-containing protein At3g50780 OS=Arabidopsis thaliana OX=3702 GN=At3g50780 PE=2 SV=1	BTB/POZ domain-containing protein [Panicum miliaceum]
gene-C2845_PM18G13740	K00430|9.4e-165|sita:101754543|K00430 peroxidase [EC:1.11.1.7] | (RefSeq) peroxidase 4	Secondary metabolites biosynthesis, transport and catabolism	--	--	Molecular Function: peroxidase activity (GO:0004601);; Cellular Component: extracellular region (GO:0005576);; Biological Process: response to oxidative stress (GO:0006979);; Molecular Function: heme binding (GO:0020037);; Biological Process: hydrogen peroxide catabolic process (GO:0042744);; Molecular Function: metal ion binding (GO:0046872);;	Peroxidase	Peroxidase 4 OS=Vitis vinifera OX=29760 GN=GSVIVT00023967001 PE=1 SV=1	peroxidase 4-like [Panicum miliaceum]
gene-C2845_PM06G24170	--	--	--	--	--	--	--	hypothetical protein C2845_PM06G24170 [Panicum miliaceum]
gene-C2845_PM01G17810	--	Function unknown	--	--	--	--	--	uncharacterized protein C2845_PM01G17810 [Panicum miliaceum]
gene-C2845_PM04G14290	--	Intracellular trafficking, secretion, and vesicular transport	--	--	Biological Process: very long-chain fatty acid metabolic process (GO:0000038);; Molecular Function: molecular_function (GO:0003674);; Molecular Function: catalytic activity (GO:0003824);; Cellular Component: cellular_component (GO:0005575);; Cellular Component: intracellular (GO:0005622);; Cellular Component: cell (GO:0005623);; Cellular Component: cytoplasm (GO:0005737);; Cellular Component: end…	--	--	ASC1-like protein 1 [Panicum miliaceum]
gene-C2845_PM03G11960	K15507|1.1e-06|olu:OSTLU_27615|K15507 21S rRNA (GM2251-2'-O)-methyltransferase [EC:2.1.1.-] | (RefSeq) predicted protein	RNA processing and modification	RNA processing and modification	Translation, ribosomal structure and biogenesis	Molecular Function: RNA binding (GO:0003723);; Molecular Function: RNA methyltransferase activity (GO:0008173);; Biological Process: tRNA methylation (GO:0030488);;	SpoU rRNA Methylase family	--	hypothetical protein C2845_PM03G11960 [Panicum miliaceum]
gene-C2845_PM10G19380	K07179|3.0e-239|sita:101779503|K07179 RIO kinase 2 [EC:2.7.11.1] | (RefSeq) serine/threonine-protein kinase rio2	Signal transduction mechanisms	Signal transduction mechanisms;; General function prediction only	Signal transduction mechanisms	Molecular Function: protein serine/threonine kinase activity (GO:0004674);; Molecular Function: ATP binding (GO:0005524);;	RIO1 family	--	serine/threonine-protein kinase rio2 [Panicum miliaceum]
gene-C2845_PM04G19760	K18878|5.6e-10|cann:107866053|K18878 BHLH transcription factor Upa20 | (RefSeq) Upa20; transcription factor bHLH137-like	Transcription	--	--	Molecular Function: protein dimerization activity (GO:0046983);;	Helix-loop-helix DNA-binding domain	Transcription factor bHLH130 OS=Arabidopsis thaliana OX=3702 GN=BHLH130 PE=1 SV=1	hypothetical protein C2845_PM04G19760 [Panicum miliaceum]
gene-C2845_PM12G31290	K14563|9.6e-93|sita:101762213|K14563 rRNA 2'-O-methyltransferase fibrillarin [EC:2.1.1.-] | (RefSeq) mediator of RNA polymerase II transcription subunit 36a	Translation, ribosomal structure and biogenesis	RNA processing and modification	Translation, ribosomal structure and biogenesis	Molecular Function: RNA binding (GO:0003723);; Biological Process: rRNA processing (GO:0006364);; Molecular Function: methyltransferase activity (GO:0008168);;	Fibrillarin	rRNA 2'-O-methyltransferase fibrillarin 1 OS=Arabidopsis thaliana OX=3702 GN=FIB1 PE=1 SV=1	hypothetical protein C2845_PM12G31290 [Panicum miliaceum]
gene-C2845_PM12G03060	--	--	--	--	--	--	--	hypothetical protein C2845_PM12G03060 [Panicum miliaceum]
gene-C2845_PM05G14190	--	Carbohydrate transport and metabolism	Carbohydrate transport and metabolism	--	Cellular Component: cytoplasm (GO:0005737);; Molecular Function: intermembrane lipid transfer activity (GO:0120013);;	Glycolipid transfer protein (GLTP)	Glycolipid transfer protein 3 OS=Arabidopsis thaliana OX=3702 GN=GLTP3 PE=2 SV=1	glycolipid transfer protein 3 isoform X1 [Panicum miliaceum]
gene-C2845_PM16G21470	K03006|3.1e-205|adu:107466525|K03006 DNA-directed RNA polymerase II subunit RPB1 [EC:2.7.7.6] | (RefSeq) LOW QUALITY PROTEIN: DNA-directed RNA polymerase II subunit 1-like	Replication, recombination and repair	General function prediction only	--	Molecular Function: nucleic acid binding (GO:0003676);; Molecular Function: zinc ion binding (GO:0008270);; Biological Process: DNA integration (GO:0015074);;	Reverse transcriptase (RNA-dependent DNA polymerase)	Retrovirus-related Pol polyprotein from transposon TNT 1-94 OS=Nicotiana tabacum OX=4097 PE=2 SV=1	putative gag-pol polyprotein [Panicum miliaceum]
gene-C2845_PM02G11780	K12192|1.8e-69|sbi:8067424|K12192 charged multivesicular body protein 2B | (RefSeq) vacuolar protein sorting-associated protein 2 homolog 3	Intracellular trafficking, secretion, and vesicular transport	Intracellular trafficking, secretion, and vesicular transport	--	Biological Process: vacuolar transport (GO:0007034);;	Snf7	Vacuolar protein sorting-associated protein 2 homolog 3 OS=Arabidopsis thaliana OX=3702 GN=VPS2.3 PE=2 SV=1	hypothetical protein C2845_PM02G11780 [Panicum miliaceum]
gene-C2845_PM04G05770	--	Posttranslational modification, protein turnover, chaperones	--	Posttranslational modification, protein turnover, chaperones	Molecular Function: antioxidant activity (GO:0016209);; Molecular Function: oxidoreductase activity (GO:0016491);;	AhpC/TSA family	--	uncharacterized protein C2845_PM04G05770 [Panicum miliaceum]
gene-C2845_PM01G28570	K14006|0.0e+00|sita:101784695|K14006 protein transport protein SEC23 | (RefSeq) protein transport protein sec23-1	Intracellular trafficking, secretion, and vesicular transport	Intracellular trafficking, secretion, and vesicular transport	--	Cellular Component: Golgi membrane (GO:0000139);; Cellular Component: endoplasmic reticulum membrane (GO:0005789);; Biological Process: intracellular protein transport (GO:0006886);; Molecular Function: zinc ion binding (GO:0008270);; Cellular Component: COPII vesicle coat (GO:0030127);; Biological Process: COPII-coated vesicle budding (GO:0090114);;	Sec23/Sec24 trunk domain	--	protein transport protein sec23-1 [Panicum miliaceum]
gene-C2845_PM06G29840	--	Function unknown	--	--	--	--	--	hypothetical protein C2845_PM06G29840, partial [Panicum miliaceum]
gene-C2845_PM11G22060	K07573|3.0e-73|bvg:104890698|K07573 exosome complex component CSL4 | (RefSeq) uncharacterized LOC104890698	--	--	--	Cellular Component: integral component of membrane (GO:0016021);;	--	--	hypothetical protein C2845_PM11G22060 [Panicum miliaceum]
gene-C2845_PM09G04180	--	Signal transduction mechanisms	--	--	Molecular Function: calcium ion binding (GO:0005509);; Molecular Function: polysaccharide binding (GO:0030247);;	Wall-associated receptor kinase galacturonan-binding	Wall-associated receptor kinase 2 OS=Arabidopsis thaliana OX=3702 GN=WAK2 PE=1 SV=1	hypothetical protein C2845_PM09G04180 [Panicum miliaceum]
gene-C2845_PM13G25250	K00053|4.6e-80|zma:103652503|K00053 ketol-acid reductoisomerase [EC:1.1.1.86] | (RefSeq) ketol-acid reductoisomerase, chloroplastic-like	Amino acid transport and metabolism	--	Amino acid transport and metabolism;; Coenzyme transport and metabolism	Biological Process: branched-chain amino acid biosynthetic process (GO:0009082);; Molecular Function: oxidoreductase activity (GO:0016491);;	Acetohydroxy acid isomeroreductase, NADPH-binding domain	Ketol-acid reductoisomerase, chloroplastic OS=Oryza sativa subsp. japonica OX=39947 GN=Os05g0573700 PE=1 SV=1	hypothetical protein C2845_PM13G25250 [Panicum miliaceum]
gene-C2845_PM01G28100	K11314|0.0e+00|sita:101761464|K11314 transcriptional adapter 2-alpha | (RefSeq) transcriptional adapter ADA2	Transcription	Chromatin structure and dynamics	--	Molecular Function: DNA binding (GO:0003677);; Molecular Function: transcription coactivator activity (GO:0003713);; Cellular Component: nucleus (GO:0005634);; Biological Process: regulation of transcription from RNA polymerase II promoter (GO:0006357);; Molecular Function: zinc ion binding (GO:0008270);; Biological Process: regulation of histone acetylation (GO:0035065);;	Myb-like DNA-binding domain	Transcriptional adapter ADA2 OS=Oryza sativa subsp. japonica OX=39947 GN=ADA2 PE=2 SV=2	transcriptional adapter ADA2 [Panicum miliaceum]
Panicum_miliaceum_newGene_382	--	Amino acid transport and metabolism	--	--	--	--	--	hypothetical protein PAHAL_3G158900 [Panicum hallii]
gene-C2845_PM09G06100	K14486|2.4e-312|cit:102628827|K14486 auxin response factor | (RefSeq) auxin response factor 19-like isoform X1	Transcription	--	--	Molecular Function: DNA binding (GO:0003677);; Cellular Component: nucleus (GO:0005634);; Biological Process: regulation of transcription, DNA-templated (GO:0006355);; Biological Process: auxin-activated signaling pathway (GO:0009734);;	Auxin response factor	Auxin response factor 16 OS=Oryza sativa subsp. japonica OX=39947 GN=ARF16 PE=2 SV=1	auxin response factor 16 isoform X1 [Panicum miliaceum]
gene-C2845_PM17G09720	--	--	--	--	--	--	--	uncharacterized protein C2845_PM17G09720 [Panicum miliaceum]
gene-C2845_PM17G13440	K22683|6.4e-55|lsv:111887623|K22683 aspartyl protease family protein [EC:3.4.23.-] | (RefSeq) aspartyl protease family protein 2-like	Posttranslational modification, protein turnover, chaperones	Posttranslational modification, protein turnover, chaperones	--	Molecular Function: aspartic-type endopeptidase activity (GO:0004190);;	Xylanase inhibitor N-terminal	Aspartyl protease family protein At5g10770 OS=Arabidopsis thaliana OX=3702 GN=At5g10770 PE=2 SV=1	protein ASPARTIC PROTEASE IN GUARD CELL 2-like [Panicum miliaceum]
gene-C2845_PM01G06110	--	Signal transduction mechanisms	Signal transduction mechanisms	--	Cellular Component: integral component of membrane (GO:0016021);; Molecular Function: metal ion binding (GO:0046872);; Biological Process: oxidation-reduction process (GO:0055114);;	Protein of unknown function (DUF568)	Cytochrome b561 and DOMON domain-containing protein At2g04850 OS=Arabidopsis thaliana OX=3702 GN=At2g04850 PE=2 SV=2	hypothetical protein C2845_PM01G06110 [Panicum miliaceum]
gene-C2845_PM18G06710	K08818|3.4e-112|sita:101762813|K08818 cell division cycle 2-like [EC:2.7.11.22] | (RefSeq) putative cyclin-dependent kinase F-2	Signal transduction mechanisms	General function prediction only	Signal transduction mechanisms	Molecular Function: protein serine/threonine kinase activity (GO:0004674);; Molecular Function: ATP binding (GO:0005524);;	Protein kinase domain	Putative cyclin-dependent kinase F-2 OS=Oryza sativa subsp. japonica OX=39947 GN=CDKF-2 PE=3 SV=1	hypothetical protein C2845_PM18G06710 [Panicum miliaceum]
gene-C2845_PM12G26580	K17991|3.0e-85|sita:101770337|K17991 peroxygenase [EC:1.11.2.3] | (RefSeq) probable peroxygenase 5	Function unknown	--	Signal transduction mechanisms	Molecular Function: calcium ion binding (GO:0005509);;	Caleosin related protein	Probable peroxygenase 5 OS=Arabidopsis thaliana OX=3702 GN=PXG5 PE=2 SV=1	putative peroxygenase 5 [Panicum miliaceum]
gene-C2845_PM02G43350	--	--	--	--	Molecular Function: protein binding (GO:0005515);;	F-box-like	--	hypothetical protein C2845_PM02G43350 [Panicum miliaceum]
gene-C2845_PM08G14890	--	Function unknown	--	--	Cellular Component: integral component of membrane (GO:0016021);;	Protein of unknown function (DUF679)	Protein DMP2 OS=Arabidopsis thaliana OX=3702 GN=DMP2 PE=2 SV=1	uncharacterized protein C2845_PM08G14890 [Panicum miliaceum]
gene-C2845_PM02G09990	K15078|2.4e-75|tcc:18614561|K15078 structure-specific endonuclease subunit SLX1 [EC:3.6.1.-] | (RefSeq) putative disease resistance protein RGA3	Signal transduction mechanisms	Signal transduction mechanisms	--	Biological Process: defense response (GO:0006952);; Molecular Function: ADP binding (GO:0043531);;	NB-ARC domain	Putative disease resistance protein RGA3 OS=Solanum bulbocastanum OX=147425 GN=RGA3 PE=2 SV=2	putative disease resistance protein RGA3 [Panicum miliaceum]
gene-C2845_PM13G16720	K16280|3.5e-229|sita:101764496|K16280 E3 ubiquitin-protein ligase RGLG [EC:2.3.2.27] | (RefSeq) E3 ubiquitin-protein ligase RGLG5	Posttranslational modification, protein turnover, chaperones	Signal transduction mechanisms	--	--	Copine	E3 ubiquitin-protein ligase RGLG2 OS=Arabidopsis thaliana OX=3702 GN=RGLG2 PE=1 SV=1	E3 ubiquitin-protein ligase RGLG2 [Panicum miliaceum]
gene-C2845_PM14G09880	K19001|2.5e-08|ats:109748919|K19001 ATP-dependent DNA helicase | (RefSeq) LOC109748919; ATP-dependent DNA helicase DDM1-like	--	--	--	--	--	--	hypothetical protein C2845_PM14G09880 [Panicum miliaceum]
gene-C2845_PM01G17250	--	Function unknown	--	--	Cellular Component: cellular_component (GO:0005575);; Cellular Component: intracellular (GO:0005622);; Cellular Component: cell (GO:0005623);; Cellular Component: cytoplasm (GO:0005737);; Cellular Component: cytosol (GO:0005829);; Cellular Component: plasma membrane (GO:0005886);; Biological Process: organelle organization (GO:0006996);; Biological Process: biological_process (GO:0008150);; Biolo…	Weak chloroplast movement under blue light	Protein WEAK CHLOROPLAST MOVEMENT UNDER BLUE LIGHT 1 OS=Arabidopsis thaliana OX=3702 GN=WEB1 PE=1 SV=1	protein WEAK CHLOROPLAST MOVEMENT UNDER BLUE LIGHT 1 [Panicum miliaceum]
gene-C2845_PM02G02330	K17613|0.0e+00|sita:101783094|K17613 calcineurin-binding protein cabin-1 | (RefSeq) uncharacterized protein LOC101783094 isoform X1	Function unknown	--	--	Biological Process: DNA replication-independent nucleosome assembly (GO:0006336);;	--	Calcineurin-binding protein 1 OS=Arabidopsis thaliana OX=3702 GN=CABIN1 PE=1 SV=1	uncharacterized protein C2845_PM02G02330 [Panicum miliaceum]
gene-C2845_PM12G07280	--	Transcription	Transcription	--	--	--	--	hypothetical protein C2845_PM12G07280 [Panicum miliaceum]
gene-C2845_PM16G04020	K08712|2.3e-38|qsu:112001375|K08712 ATP-binding cassette, subfamily G (WHITE), member 2, SNQ2 | (RefSeq) ABC transporter ATP-binding protein/permease PDR18-like	Secondary metabolites biosynthesis, transport and catabolism	Secondary metabolites biosynthesis, transport and catabolism	Defense mechanisms	Molecular Function: ATP binding (GO:0005524);; Cellular Component: integral component of membrane (GO:0016021);; Molecular Function: ATPase activity (GO:0016887);;	ABC-2 type transporter	ABC transporter G family member 41 OS=Oryza sativa subsp. japonica OX=39947 GN=ABCG41 PE=3 SV=1	ABC transporter G family member 41-like [Panicum miliaceum]
gene-C2845_PM10G01610	K00521|3.6e-33|cmos:111447866|K00521 ferric-chelate reductase [EC:1.16.1.7] | (RefSeq) ferric reduction oxidase 7, chloroplastic-like	Transcription	--	--	Molecular Function: DNA binding (GO:0003677);; Cellular Component: nucleus (GO:0005634);; Biological Process: regulation of transcription, DNA-templated (GO:0006355);;	No apical meristem (NAM) protein	NAC domain-containing protein 43 OS=Arabidopsis thaliana OX=3702 GN=NAC043 PE=2 SV=2	secondary wall NAC master switch [Panicum miliaceum]
gene-C2845_PM11G08590	--	Function unknown	--	--	Molecular Function: calmodulin binding (GO:0005516);;	Calmodulin binding protein-like	Calmodulin-binding protein 60 B OS=Arabidopsis thaliana OX=3702 GN=CBP60B PE=2 SV=1	calmodulin-binding protein 60 F-like isoform X1 [Panicum miliaceum]
gene-C2845_PM13G03500	--	Function unknown	--	--	--	Domain of unknown function (DUF4535)	--	hypothetical protein C2845_PM13G03500 [Panicum miliaceum]
Panicum_miliaceum_newGene_7439	K20660|2.30e-85|sbi:110430717|K20660 cytochrome P450 family 709 | (RefSeq) cytochrome P450 709B2-like	Secondary metabolites biosynthesis, transport and catabolism	Secondary metabolites biosynthesis, transport and catabolism;; Lipid transport and metabolism	Secondary metabolites biosynthesis, transport and catabolism;; Defense mechanisms	Molecular Function: monooxygenase activity (GO:0004497);; Molecular Function: iron ion binding (GO:0005506);; Molecular Function: oxidoreductase activity, acting on paired donors, with incorporation or reduction of molecular oxygen (GO:0016705);; Molecular Function: heme binding (GO:0020037);;	Cytochrome P450	Cytochrome P450 709B2 OS=Arabidopsis thaliana OX=3702 GN=CYP709B2 PE=2 SV=1	cytochrome P450 709B2-like isoform X2 [Panicum hallii]
gene-C2845_PM03G13690	K00059|4.0e-23|qsu:112026781|K00059 3-oxoacyl-[acyl-carrier protein] reductase [EC:1.1.1.100] | (RefSeq) uncharacterized protein LOC112026781	Secondary metabolites biosynthesis, transport and catabolism	General function prediction only	Lipid transport and metabolism;; Secondary metabolites biosynthesis, transport and catabolism;; General function prediction only	Molecular Function: oxidoreductase activity (GO:0016491);;	Enoyl-(Acyl carrier protein) reductase	Glucose and ribitol dehydrogenase homolog OS=Oryza sativa subsp. japonica OX=39947 GN=Os05g0140800 PE=2 SV=2	hypothetical protein C2845_PM03G13690 [Panicum miliaceum]
gene-C2845_PM16G09000	K22374|4.9e-153|zma:100383321|K22374 3''-deamino-3''-oxonicotianamine reductase [EC:1.1.1.285] | (RefSeq) uncharacterized protein LOC100383321	Function unknown	General function prediction only	Secondary metabolites biosynthesis, transport and catabolism	Molecular Function: oxidoreductase activity (GO:0016491);;	Aldo/keto reductase family	Deoxymugineic acid synthase 1-D OS=Triticum aestivum OX=4565 GN=DMAS1-D PE=2 SV=1	hypothetical protein C2845_PM16G09000 [Panicum miliaceum]
gene-C2845_PM16G18960	K24028|1.5e-07|ats:109760158|K24028 salicylic acid 3-hydroxylase [EC:1.14.11.-] | (RefSeq) LOC109760158; protein DOWNY MILDEW RESISTANCE 6-like	Secondary metabolites biosynthesis, transport and catabolism	Secondary metabolites biosynthesis, transport and catabolism;; General function prediction only	--	Molecular Function: oxidoreductase activity (GO:0016491);; Molecular Function: metal ion binding (GO:0046872);;	2OG-Fe(II) oxygenase superfamily	Bi-functional coumaroyl CoA and feruloyl CoA ortho-hydroxylase Diox1 OS=Ruta graveolens OX=37565 GN=DIOX1 PE=2 SV=1	protein SRG1-like [Panicum miliaceum]
gene-C2845_PM01G36180	--	--	--	--	--	--	--	hypothetical protein C2845_PM01G36180 [Panicum miliaceum]
Panicum_miliaceum_newGene_16159	K12598|1.05e-50|nto:104086057|K12598 ATP-dependent RNA helicase DOB1 [EC:3.6.4.13] | (RefSeq) DExH-box ATP-dependent RNA helicase DExH10-like	Function unknown	General function prediction only	--	--	Reverse transcriptase (RNA-dependent DNA polymerase)	--	hypothetical protein EE612_019204 [Oryza sativa]
gene-C2845_PM02G03970	--	Transcription	--	--	--	--	Growth-regulating factor 6 OS=Oryza sativa subsp. japonica OX=39947 GN=GRF6 PE=2 SV=2	growth-regulating factor 6-like [Panicum miliaceum]
gene-C2845_PMPSC042094	K24104|1.2e-70|thj:104799061|K24104 GPN-loop GTPase | (RefSeq) LOW QUALITY PROTEIN: uncharacterized protein LOC104799061	Signal transduction mechanisms	--	Extracellular structures	Molecular Function: protein serine/threonine kinase activity (GO:0004674);; Molecular Function: ATP binding (GO:0005524);; Cellular Component: integral component of membrane (GO:0016021);; Biological Process: recognition of pollen (GO:0048544);;	Protein tyrosine and serine/threonine kinase	Receptor-like serine/threonine-protein kinase SD1-8 OS=Arabidopsis thaliana OX=3702 GN=SD18 PE=1 SV=1	hypothetical protein C2845_PMPSC042094 [Panicum miliaceum]
gene-C2845_PM05G22070	--	--	--	--	--	--	--	hypothetical protein C2845_PM05G22070 [Panicum miliaceum]
gene-C2845_PM15G03300	--	Translation, ribosomal structure and biogenesis	--	--	--	--	--	hypothetical protein C2845_PM15G03300 [Panicum miliaceum]
gene-C2845_PM04G22340	K03294|2.6e-15|apro:F751_6501|K03294 basic amino acid/polyamine antiporter, APA family | (RefSeq) putative amino acid permease YfnA	Chromatin structure and dynamics	Chromatin structure and dynamics	--	Biological Process: reproduction (GO:0000003);; Cellular Component: nuclear chromosome (GO:0000228);; Biological Process: nuclear division (GO:0000280);; Cellular Component: chromatin (GO:0000785);; Cellular Component: condensed chromosome (GO:0000793);; Cellular Component: condensed nuclear chromosome (GO:0000794);; Biological Process: developmental process involved in reproduction (GO:0003006);…	HORMA domain	Meiosis-specific protein PAIR2 OS=Oryza sativa subsp. japonica OX=39947 GN=PAIR2 PE=2 SV=1	uncharacterized protein C2845_PM04G22340 [Panicum miliaceum]
gene-C2845_PM03G24730	K09060|6.6e-165|sita:101761017|K09060 plant G-box-binding factor | (RefSeq) DNA-binding protein EMBP-1	Transcription	--	--	Molecular Function: DNA binding (GO:0003677);; Molecular Function: transcription factor activity, sequence-specific DNA binding (GO:0003700);;	bZIP transcription factor	DNA-binding protein EMBP-1 OS=Triticum aestivum OX=4565 PE=1 SV=1	DNA-binding protein EMBP-1-like [Panicum miliaceum]
gene-C2845_PM07G13040	--	--	--	--	--	--	--	hypothetical protein C2845_PM07G13040 [Panicum miliaceum]
gene-C2845_PM04G01420	--	Function unknown	--	--	--	Family of unknown function (DUF716)	--	hypothetical protein C2845_PM04G01420 [Panicum miliaceum]
gene-C2845_PM13G14530	K18932|1.6e-104|brp:103854281|K18932 palmitoyltransferase [EC:2.3.1.225] | (RefSeq) probable protein S-acyltransferase 7	Function unknown	General function prediction only	--	Cellular Component: integral component of membrane (GO:0016021);; Molecular Function: protein-cysteine S-palmitoyltransferase activity (GO:0019706);;	DHHC palmitoyltransferase	Protein S-acyltransferase 8 OS=Arabidopsis thaliana OX=3702 GN=PAT08 PE=1 SV=2	protein S-acyltransferase 8-like [Panicum miliaceum]
[truncated: 60,021 more rows]

## Sheet: Raw data for Figure 2B
#GeneID	Species
gene-C2845_PM03G02610	Panicum miliaceum
gene-C2845_PM12G24740	Panicum miliaceum
gene-C2845_PM13G19450	Panicum miliaceum
gene-C2845_PM11G10640	Panicum miliaceum
gene-C2845_PM03G29560	Panicum miliaceum
gene-C2845_PM09G04560	Panicum miliaceum
gene-C2845_PM12G12460	Panicum miliaceum
gene-C2845_PM05G04600	Panicum miliaceum
gene-C2845_PM03G15040	Panicum miliaceum
[truncated: 60,988 more rows]
