# Supplementary material for: Identification of Drought-Resistant Response in Proso Millet (Panicum miliaceum L.) Root through Physiological and Transcriptomic Analysis
Source: Plants (Basel). 2024 Jun 19;13(12):1693. doi: 10.3390/plants13121693 (PMC11207614; doi:10.3390/plants13121693)
Supplement: Supplementary file 1 [file plants-13-01693-s001.zip › Supplemental Table S4-Gene Ontolofu(GO) enrichment analysis.xls]

## Sheet: Genes up-regulated at D1
ID	Description	GeneRatio	BgRatio	enrich_factor	pvalue	qvalue	geneID	gene_number
GO:2000022	regulation of jasmonic acid mediated signaling pathway	0.0143	0.002	7.32	1.12658e-15	1.59145e-12	Panicum_miliaceum_newGene_8562;gene-C2845_PM01G05080;gene-C2845_PM01G05090;gene-C2845_PM01G17560;gene-C2845_PM02G03200;gene-C2845_PM02G15240;gene-C2845_PM02G23820;gene-C2845_PM02G35600;gene-C2845_PM02G35610;gene-C2845_PM03G12780;gene-C2845_PM03G34080;gene-C2845_PM03G35710;gene-C2845_PM04G12190;gene-C2845_PM04G13420;gene-C2845_PM04G32490;gene-C2845_PM08G26610;gene-C2845_PM13G12840;gene-C2845_PM14G…	22
GO:0051253	negative regulation of RNA metabolic process	0.0188	0.0051	3.73	1.91829e-10	1.35492e-07	Panicum_miliaceum_newGene_1363;Panicum_miliaceum_newGene_14451;Panicum_miliaceum_newGene_8562;gene-C2845_PM01G05080;gene-C2845_PM01G05090;gene-C2845_PM01G17560;gene-C2845_PM02G15240;gene-C2845_PM02G23820;gene-C2845_PM02G35600;gene-C2845_PM02G35610;gene-C2845_PM03G12780;gene-C2845_PM03G34080;gene-C2845_PM03G35710;gene-C2845_PM03G36800;gene-C2845_PM04G12190;gene-C2845_PM04G13420;gene-C2845_PM04G324…	29
GO:1902679	negative regulation of RNA biosynthetic process	0.0175	0.0047	3.72	8.24453e-10	2.91162e-07	Panicum_miliaceum_newGene_1363;Panicum_miliaceum_newGene_14451;Panicum_miliaceum_newGene_8562;gene-C2845_PM01G05080;gene-C2845_PM01G05090;gene-C2845_PM01G17560;gene-C2845_PM02G15240;gene-C2845_PM02G23820;gene-C2845_PM02G35600;gene-C2845_PM02G35610;gene-C2845_PM03G12780;gene-C2845_PM03G34080;gene-C2845_PM03G35710;gene-C2845_PM03G36800;gene-C2845_PM04G12190;gene-C2845_PM04G13420;gene-C2845_PM04G324…	27
GO:1903507	negative regulation of nucleic acid-templated transcription	0.0175	0.0047	3.72	8.24453e-10	2.91162e-07	Panicum_miliaceum_newGene_1363;Panicum_miliaceum_newGene_14451;Panicum_miliaceum_newGene_8562;gene-C2845_PM01G05080;gene-C2845_PM01G05090;gene-C2845_PM01G17560;gene-C2845_PM02G15240;gene-C2845_PM02G23820;gene-C2845_PM02G35600;gene-C2845_PM02G35610;gene-C2845_PM03G12780;gene-C2845_PM03G34080;gene-C2845_PM03G35710;gene-C2845_PM03G36800;gene-C2845_PM04G12190;gene-C2845_PM04G13420;gene-C2845_PM04G324…	27
GO:0045934	negative regulation of nucleobase-containing compound metabolic process	0.0188	0.0054	3.49	1.11939e-09	3.16257e-07	Panicum_miliaceum_newGene_1363;Panicum_miliaceum_newGene_14451;Panicum_miliaceum_newGene_8562;gene-C2845_PM01G05080;gene-C2845_PM01G05090;gene-C2845_PM01G17560;gene-C2845_PM02G15240;gene-C2845_PM02G23820;gene-C2845_PM02G35600;gene-C2845_PM02G35610;gene-C2845_PM03G12780;gene-C2845_PM03G34080;gene-C2845_PM03G35710;gene-C2845_PM03G36800;gene-C2845_PM04G12190;gene-C2845_PM04G13420;gene-C2845_PM04G324…	29
GO:0010558	negative regulation of macromolecule biosynthetic process	0.0188	0.0057	3.31	4.27454e-09	1.00639e-06	Panicum_miliaceum_newGene_1363;Panicum_miliaceum_newGene_14451;Panicum_miliaceum_newGene_8562;gene-C2845_PM01G05080;gene-C2845_PM01G05090;gene-C2845_PM01G17560;gene-C2845_PM02G15240;gene-C2845_PM02G23820;gene-C2845_PM02G35600;gene-C2845_PM02G35610;gene-C2845_PM03G12780;gene-C2845_PM03G34080;gene-C2845_PM03G35710;gene-C2845_PM03G36800;gene-C2845_PM04G12190;gene-C2845_PM04G13420;gene-C2845_PM04G324…	29
GO:0009890	negative regulation of biosynthetic process	0.0195	0.0063	3.11	1.16275e-08	2.34649e-06	Panicum_miliaceum_newGene_1363;Panicum_miliaceum_newGene_14451;Panicum_miliaceum_newGene_8562;gene-C2845_PM01G05080;gene-C2845_PM01G05090;gene-C2845_PM01G17560;gene-C2845_PM02G15240;gene-C2845_PM02G23820;gene-C2845_PM02G35600;gene-C2845_PM02G35610;gene-C2845_PM03G12780;gene-C2845_PM03G34080;gene-C2845_PM03G35710;gene-C2845_PM03G36800;gene-C2845_PM04G12190;gene-C2845_PM04G13420;gene-C2845_PM04G324…	30
GO:0031327	negative regulation of cellular biosynthetic process	0.0188	0.006	3.12	1.86385e-08	3.21091e-06	Panicum_miliaceum_newGene_1363;Panicum_miliaceum_newGene_14451;Panicum_miliaceum_newGene_8562;gene-C2845_PM01G05080;gene-C2845_PM01G05090;gene-C2845_PM01G17560;gene-C2845_PM02G15240;gene-C2845_PM02G23820;gene-C2845_PM02G35600;gene-C2845_PM02G35610;gene-C2845_PM03G12780;gene-C2845_PM03G34080;gene-C2845_PM03G35710;gene-C2845_PM03G36800;gene-C2845_PM04G12190;gene-C2845_PM04G13420;gene-C2845_PM04G324…	29
GO:0009800	cinnamic acid biosynthetic process	0.0065	0.0008	8.08	2.0457e-08	3.21091e-06	Panicum_miliaceum_newGene_5131;Panicum_miliaceum_newGene_986;gene-C2845_PM12G11260;gene-C2845_PM12G11270;gene-C2845_PM12G11280;gene-C2845_PM12G20920;gene-C2845_PM12G20930;gene-C2845_PM12G20940;gene-C2845_PM12G20950;gene-C2845_PM16G13810	10
GO:0031347	regulation of defense response	0.0195	0.0064	3.03	2.30282e-08	3.25304e-06	Panicum_miliaceum_newGene_8562;gene-C2845_PM01G05080;gene-C2845_PM01G05090;gene-C2845_PM01G10280;gene-C2845_PM01G17560;gene-C2845_PM02G15240;gene-C2845_PM02G23820;gene-C2845_PM02G35600;gene-C2845_PM02G35610;gene-C2845_PM03G12780;gene-C2845_PM03G34080;gene-C2845_PM03G35710;gene-C2845_PM04G12190;gene-C2845_PM04G13420;gene-C2845_PM04G15960;gene-C2845_PM04G32490;gene-C2845_PM05G14350;gene-C2845_PM06G…	30
GO:0009611	response to wounding	0.0214	0.0077	2.76	5.30921e-08	6.81814e-06	Panicum_miliaceum_newGene_8562;gene-C2845_PM01G05080;gene-C2845_PM01G05090;gene-C2845_PM01G10280;gene-C2845_PM01G17560;gene-C2845_PM01G18730;gene-C2845_PM01G30240;gene-C2845_PM02G00490;gene-C2845_PM02G15240;gene-C2845_PM02G22680;gene-C2845_PM02G23820;gene-C2845_PM02G35600;gene-C2845_PM02G35610;gene-C2845_PM03G09760;gene-C2845_PM03G12780;gene-C2845_PM03G34080;gene-C2845_PM03G35710;gene-C2845_PM04G…	33
GO:0031408	oxylipin biosynthetic process	0.0078	0.0013	6.17	6.12694e-08	7.21259e-06	gene-C2845_PM01G05010;gene-C2845_PM01G31410;gene-C2845_PM02G01630;gene-C2845_PM07G31190;gene-C2845_PM11G07110;gene-C2845_PM11G07120;gene-C2845_PM12G16740;gene-C2845_PM13G22080;gene-C2845_PM15G09740;gene-C2845_PM15G18490;gene-C2845_PM16G08940;gene-C2845_PM18G01130	12
GO:0006541	glutamine metabolic process	0.0097	0.002	4.85	8.74765e-08	9.50555e-06	gene-C2845_PM01G32520;gene-C2845_PM02G02350;gene-C2845_PM05G28700;gene-C2845_PM06G02850;gene-C2845_PM07G01790;gene-C2845_PM07G18030;gene-C2845_PM08G05780;gene-C2845_PM08G20690;gene-C2845_PM10G20380;gene-C2845_PM11G02440;gene-C2845_PM11G02450;gene-C2845_PM12G04680;gene-C2845_PM12G24760;gene-C2845_PM15G10920;gene-C2845_PM16G10070	15
GO:0009734	auxin-activated signaling pathway	0.0214	0.0088	2.44	1.18085e-06	0.000119151	gene-C2845_PM01G04790;gene-C2845_PM02G07080;gene-C2845_PM02G35890;gene-C2845_PM03G21740;gene-C2845_PM05G25400;gene-C2845_PM05G29970;gene-C2845_PM05G31690;gene-C2845_PM06G01930;gene-C2845_PM06G05560;gene-C2845_PM06G16290;gene-C2845_PM07G33530;gene-C2845_PM07G36490;gene-C2845_PM08G02930;gene-C2845_PM08G10560;gene-C2845_PM09G06100;gene-C2845_PM09G08250;gene-C2845_PM09G17480;gene-C2845_PM10G05390;gen…	33
GO:0015074	DNA integration	0.0311	0.0152	2.05	1.28385e-06	0.000120907	Panicum_miliaceum_newGene_1077;Panicum_miliaceum_newGene_1093;Panicum_miliaceum_newGene_11365;Panicum_miliaceum_newGene_12179;Panicum_miliaceum_newGene_12188;Panicum_miliaceum_newGene_12268;Panicum_miliaceum_newGene_12678;Panicum_miliaceum_newGene_13625;Panicum_miliaceum_newGene_13687;Panicum_miliaceum_newGene_15124;Panicum_miliaceum_newGene_15290;Panicum_miliaceum_newGene_16283;Panicum_miliaceum…	48
GO:0006559	L-phenylalanine catabolic process	0.0065	0.0012	5.38	4.03544e-06	0.000356287	Panicum_miliaceum_newGene_5131;Panicum_miliaceum_newGene_986;gene-C2845_PM12G11260;gene-C2845_PM12G11270;gene-C2845_PM12G11280;gene-C2845_PM12G20920;gene-C2845_PM12G20930;gene-C2845_PM12G20940;gene-C2845_PM12G20950;gene-C2845_PM16G13810	10
GO:0031324	negative regulation of cellular metabolic process	0.0214	0.0094	2.29	5.10073e-06	0.00042385	Panicum_miliaceum_newGene_1363;Panicum_miliaceum_newGene_14451;Panicum_miliaceum_newGene_8562;gene-C2845_PM01G05080;gene-C2845_PM01G05090;gene-C2845_PM01G17560;gene-C2845_PM02G15240;gene-C2845_PM02G23820;gene-C2845_PM02G35600;gene-C2845_PM02G35610;gene-C2845_PM03G04240;gene-C2845_PM03G12780;gene-C2845_PM03G34080;gene-C2845_PM03G35710;gene-C2845_PM03G36800;gene-C2845_PM04G12190;gene-C2845_PM04G134…	33
GO:0001101	response to acid chemical	0.0383	0.0212	1.81	5.66302e-06	0.000444431	Panicum_miliaceum_newGene_1363;gene-C2845_PM01G09280;gene-C2845_PM01G10280;gene-C2845_PM01G15250;gene-C2845_PM01G17560;gene-C2845_PM01G18770;gene-C2845_PM01G18780;gene-C2845_PM01G21610;gene-C2845_PM01G22120;gene-C2845_PM01G22130;gene-C2845_PM01G30240;gene-C2845_PM01G36770;gene-C2845_PM02G00490;gene-C2845_PM02G08920;gene-C2845_PM02G19890;gene-C2845_PM02G22620;gene-C2845_PM02G22630;gene-C2845_PM02G…	59
GO:0080134	regulation of response to stress	0.0227	0.0104	2.19	7.83228e-06	0.000582323	Panicum_miliaceum_newGene_14451;Panicum_miliaceum_newGene_8562;gene-C2845_PM01G05080;gene-C2845_PM01G05090;gene-C2845_PM01G10280;gene-C2845_PM01G17560;gene-C2845_PM02G15240;gene-C2845_PM02G23820;gene-C2845_PM02G35600;gene-C2845_PM02G35610;gene-C2845_PM03G12780;gene-C2845_PM03G15870;gene-C2845_PM03G34080;gene-C2845_PM03G35710;gene-C2845_PM04G12190;gene-C2845_PM04G13420;gene-C2845_PM04G15960;gene-C…	35
GO:0005992	trehalose biosynthetic process	0.0091	0.0025	3.68	1.13314e-05	0.000800355	Panicum_miliaceum_newGene_9260;gene-C2845_PM01G16790;gene-C2845_PM02G20570;gene-C2845_PM02G24570;gene-C2845_PM04G14140;gene-C2845_PM06G16650;gene-C2845_PM07G23010;gene-C2845_PM08G25520;gene-C2845_PM10G07960;gene-C2845_PM11G23410;gene-C2845_PM11G31180;gene-C2845_PM12G22610;gene-C2845_PM12G29370;gene-C2845_PM14G15730	14
GO:0009607	response to biotic stimulus	0.0311	0.0165	1.89	1.23914e-05	0.00083355	Panicum_miliaceum_newGene_11884;Panicum_miliaceum_newGene_7333;gene-C2845_PM01G10280;gene-C2845_PM01G13050;gene-C2845_PM01G13080;gene-C2845_PM01G13090;gene-C2845_PM01G15250;gene-C2845_PM01G17560;gene-C2845_PM01G20110;gene-C2845_PM01G22120;gene-C2845_PM01G22130;gene-C2845_PM02G03200;gene-C2845_PM02G23820;gene-C2845_PM02G26000;gene-C2845_PM02G28800;gene-C2845_PM02G28810;gene-C2845_PM02G28820;gene-C…	48
GO:0051172	negative regulation of nitrogen compound metabolic process	0.0208	0.0095	2.19	1.7744e-05	0.00113935	Panicum_miliaceum_newGene_1363;Panicum_miliaceum_newGene_14451;Panicum_miliaceum_newGene_8562;gene-C2845_PM01G05080;gene-C2845_PM01G05090;gene-C2845_PM01G17560;gene-C2845_PM02G15240;gene-C2845_PM02G23820;gene-C2845_PM02G35600;gene-C2845_PM02G35610;gene-C2845_PM03G04240;gene-C2845_PM03G12780;gene-C2845_PM03G34080;gene-C2845_PM03G35710;gene-C2845_PM03G36800;gene-C2845_PM04G12190;gene-C2845_PM04G134…	32
GO:0007165	signal transduction	0.0389	0.0229	1.7	3.1862e-05	0.00195692	Panicum_miliaceum_newGene_10461;Panicum_miliaceum_newGene_14046;Panicum_miliaceum_newGene_3485;Panicum_miliaceum_newGene_5416;Panicum_miliaceum_newGene_7399;Panicum_miliaceum_newGene_7640;gene-C2845_PM01G06010;gene-C2845_PM01G07470;gene-C2845_PM01G10280;gene-C2845_PM01G13460;gene-C2845_PM01G17560;gene-C2845_PM01G35060;gene-C2845_PM02G07050;gene-C2845_PM02G23820;gene-C2845_PM02G27750;gene-C2845_PM…	60
GO:1901700	response to oxygen-containing compound	0.0435	0.0265	1.64	3.65766e-05	0.00207406	Panicum_miliaceum_newGene_1363;gene-C2845_PM01G09280;gene-C2845_PM01G10280;gene-C2845_PM01G15250;gene-C2845_PM01G17560;gene-C2845_PM01G18770;gene-C2845_PM01G18780;gene-C2845_PM01G21610;gene-C2845_PM01G22120;gene-C2845_PM01G22130;gene-C2845_PM01G30240;gene-C2845_PM01G36770;gene-C2845_PM01G39210;gene-C2845_PM02G00490;gene-C2845_PM02G08920;gene-C2845_PM02G19890;gene-C2845_PM02G22620;gene-C2845_PM02G…	67
GO:0071395	cellular response to jasmonic acid stimulus	0.0078	0.0021	3.77	3.67055e-05	0.00207406	gene-C2845_PM01G10280;gene-C2845_PM01G17560;gene-C2845_PM02G23820;gene-C2845_PM03G34080;gene-C2845_PM04G13420;gene-C2845_PM04G15960;gene-C2845_PM11G07110;gene-C2845_PM11G07120;gene-C2845_PM12G16740;gene-C2845_PM13G12840;gene-C2845_PM14G14850;gene-C2845_PM18G01130	12
GO:0009867	jasmonic acid mediated signaling pathway	0.0078	0.0021	3.67	4.99784e-05	0.00271543	gene-C2845_PM01G10280;gene-C2845_PM01G17560;gene-C2845_PM02G23820;gene-C2845_PM03G34080;gene-C2845_PM04G13420;gene-C2845_PM04G15960;gene-C2845_PM11G07110;gene-C2845_PM11G07120;gene-C2845_PM12G16740;gene-C2845_PM13G12840;gene-C2845_PM14G14850;gene-C2845_PM18G01130	12
GO:0006355	regulation of transcription, DNA-templated	0.122	0.0933	1.31	5.39459e-05	0.00277807	Panicum_miliaceum_newGene_1363;Panicum_miliaceum_newGene_14451;Panicum_miliaceum_newGene_18439;Panicum_miliaceum_newGene_584;gene-C2845_PM01G02090;gene-C2845_PM01G06010;gene-C2845_PM01G08620;gene-C2845_PM01G12420;gene-C2845_PM01G13150;gene-C2845_PM01G13840;gene-C2845_PM01G13860;gene-C2845_PM01G21240;gene-C2845_PM01G21520;gene-C2845_PM01G22270;gene-C2845_PM01G23100;gene-C2845_PM01G28020;gene-C2845…	188
GO:0006218	uridine catabolic process	0.0026	0.0002	11.31	6.09644e-05	0.00277807	gene-C2845_PM03G27410;gene-C2845_PM04G10230;gene-C2845_PM13G25740;gene-C2845_PM14G20990	4
GO:0010264	myo-inositol hexakisphosphate biosynthetic process	0.0026	0.0002	11.31	6.09644e-05	0.00277807	gene-C2845_PM01G28860;gene-C2845_PM02G04640;gene-C2845_PM11G21710;gene-C2845_PM12G31090	4
GO:0046133	pyrimidine ribonucleoside catabolic process	0.0026	0.0002	11.31	6.09644e-05	0.00277807	gene-C2845_PM03G27410;gene-C2845_PM04G10230;gene-C2845_PM13G25740;gene-C2845_PM14G20990	4
GO:0046135	pyrimidine nucleoside catabolic process	0.0026	0.0002	11.31	6.09644e-05	0.00277807	gene-C2845_PM03G27410;gene-C2845_PM04G10230;gene-C2845_PM13G25740;gene-C2845_PM14G20990	4
GO:1903506	regulation of nucleic acid-templated transcription	0.0519	0.0341	1.52	9.80941e-05	0.00419912	Panicum_miliaceum_newGene_1363;Panicum_miliaceum_newGene_14451;Panicum_miliaceum_newGene_8562;gene-C2845_PM01G05080;gene-C2845_PM01G05090;gene-C2845_PM01G06010;gene-C2845_PM01G08620;gene-C2845_PM01G13150;gene-C2845_PM01G13840;gene-C2845_PM01G17560;gene-C2845_PM01G42230;gene-C2845_PM02G00210;gene-C2845_PM02G15240;gene-C2845_PM02G23820;gene-C2845_PM02G34780;gene-C2845_PM02G35600;gene-C2845_PM02G356…	80
GO:2001141	regulation of RNA biosynthetic process	0.0519	0.0341	1.52	9.80941e-05	0.00419912	Panicum_miliaceum_newGene_1363;Panicum_miliaceum_newGene_14451;Panicum_miliaceum_newGene_8562;gene-C2845_PM01G05080;gene-C2845_PM01G05090;gene-C2845_PM01G06010;gene-C2845_PM01G08620;gene-C2845_PM01G13150;gene-C2845_PM01G13840;gene-C2845_PM01G17560;gene-C2845_PM01G42230;gene-C2845_PM02G00210;gene-C2845_PM02G15240;gene-C2845_PM02G23820;gene-C2845_PM02G34780;gene-C2845_PM02G35600;gene-C2845_PM02G356…	80
GO:0051252	regulation of RNA metabolic process	0.0532	0.0354	1.5	0.000119531	0.00496627	Panicum_miliaceum_newGene_1363;Panicum_miliaceum_newGene_14451;Panicum_miliaceum_newGene_8562;gene-C2845_PM01G05080;gene-C2845_PM01G05090;gene-C2845_PM01G06010;gene-C2845_PM01G08620;gene-C2845_PM01G13150;gene-C2845_PM01G13840;gene-C2845_PM01G17560;gene-C2845_PM01G42230;gene-C2845_PM02G00210;gene-C2845_PM02G15240;gene-C2845_PM02G23820;gene-C2845_PM02G34780;gene-C2845_PM02G35600;gene-C2845_PM02G356…	82
GO:0019219	regulation of nucleobase-containing compound metabolic process	0.0532	0.0361	1.47	0.000225769	0.00911226	Panicum_miliaceum_newGene_1363;Panicum_miliaceum_newGene_14451;Panicum_miliaceum_newGene_8562;gene-C2845_PM01G05080;gene-C2845_PM01G05090;gene-C2845_PM01G06010;gene-C2845_PM01G08620;gene-C2845_PM01G13150;gene-C2845_PM01G13840;gene-C2845_PM01G17560;gene-C2845_PM01G42230;gene-C2845_PM02G00210;gene-C2845_PM02G15240;gene-C2845_PM02G23820;gene-C2845_PM02G34780;gene-C2845_PM02G35600;gene-C2845_PM02G356…	82
GO:0010646	regulation of cell communication	0.0221	0.0117	1.88	0.000233585	0.00916582	Panicum_miliaceum_newGene_8562;gene-C2845_PM01G05080;gene-C2845_PM01G05090;gene-C2845_PM01G17560;gene-C2845_PM02G03200;gene-C2845_PM02G15240;gene-C2845_PM02G23820;gene-C2845_PM02G35600;gene-C2845_PM02G35610;gene-C2845_PM03G10250;gene-C2845_PM03G12780;gene-C2845_PM03G30150;gene-C2845_PM03G34080;gene-C2845_PM03G35460;gene-C2845_PM03G35710;gene-C2845_PM04G11560;gene-C2845_PM04G12190;gene-C2845_PM04G…	34
GO:0006950	response to stress	0.0591	0.0412	1.43	0.000279117	0.0100052	Panicum_miliaceum_newGene_1363;Panicum_miliaceum_newGene_14451;Panicum_miliaceum_newGene_8562;gene-C2845_PM01G05080;gene-C2845_PM01G05090;gene-C2845_PM01G10280;gene-C2845_PM01G15250;gene-C2845_PM01G17560;gene-C2845_PM01G18190;gene-C2845_PM01G18730;gene-C2845_PM01G18770;gene-C2845_PM01G18780;gene-C2845_PM01G22120;gene-C2845_PM01G22130;gene-C2845_PM01G30240;gene-C2845_PM01G39210;gene-C2845_PM01G422…	91
GO:0046108	uridine metabolic process	0.0026	0.0003	9.05	0.000283306	0.0100052	gene-C2845_PM03G27410;gene-C2845_PM04G10230;gene-C2845_PM13G25740;gene-C2845_PM14G20990	4
GO:0046131	pyrimidine ribonucleoside metabolic process	0.0026	0.0003	9.05	0.000283306	0.0100052	gene-C2845_PM03G27410;gene-C2845_PM04G10230;gene-C2845_PM13G25740;gene-C2845_PM14G20990	4
GO:0072529	pyrimidine-containing compound catabolic process	0.0026	0.0003	9.05	0.000283306	0.0100052	gene-C2845_PM03G27410;gene-C2845_PM04G10230;gene-C2845_PM13G25740;gene-C2845_PM14G20990	4
GO:0010556	regulation of macromolecule biosynthetic process	0.0539	0.037	1.46	0.000315744	0.0108788	Panicum_miliaceum_newGene_1363;Panicum_miliaceum_newGene_14451;Panicum_miliaceum_newGene_8562;gene-C2845_PM01G05080;gene-C2845_PM01G05090;gene-C2845_PM01G06010;gene-C2845_PM01G08620;gene-C2845_PM01G13150;gene-C2845_PM01G13840;gene-C2845_PM01G17560;gene-C2845_PM01G32120;gene-C2845_PM01G42230;gene-C2845_PM02G00210;gene-C2845_PM02G15240;gene-C2845_PM02G23820;gene-C2845_PM02G34780;gene-C2845_PM02G356…	83
GO:0050896	response to stimulus	0.0973	0.0752	1.29	0.000511424	0.0172013	Panicum_miliaceum_newGene_1363;Panicum_miliaceum_newGene_14451;Panicum_miliaceum_newGene_8562;gene-C2845_PM01G05080;gene-C2845_PM01G05090;gene-C2845_PM01G06010;gene-C2845_PM01G08620;gene-C2845_PM01G09280;gene-C2845_PM01G10280;gene-C2845_PM01G11430;gene-C2845_PM01G11440;gene-C2845_PM01G15250;gene-C2845_PM01G17560;gene-C2845_PM01G18190;gene-C2845_PM01G18730;gene-C2845_PM01G18770;gene-C2845_PM01G187…	150
GO:0009966	regulation of signal transduction	0.0214	0.0118	1.82	0.000544282	0.0178807	Panicum_miliaceum_newGene_8562;gene-C2845_PM01G05080;gene-C2845_PM01G05090;gene-C2845_PM01G17560;gene-C2845_PM02G03200;gene-C2845_PM02G15240;gene-C2845_PM02G23820;gene-C2845_PM02G35600;gene-C2845_PM02G35610;gene-C2845_PM03G10250;gene-C2845_PM03G12780;gene-C2845_PM03G30150;gene-C2845_PM03G34080;gene-C2845_PM03G35460;gene-C2845_PM03G35710;gene-C2845_PM04G11560;gene-C2845_PM04G12190;gene-C2845_PM04G…	33
GO:0048523	negative regulation of cellular process	0.0337	0.0212	1.59	0.000558781	0.0179398	Panicum_miliaceum_newGene_1363;Panicum_miliaceum_newGene_14451;Panicum_miliaceum_newGene_8562;gene-C2845_PM01G05080;gene-C2845_PM01G05090;gene-C2845_PM01G17560;gene-C2845_PM01G34340;gene-C2845_PM02G06860;gene-C2845_PM02G15240;gene-C2845_PM02G23820;gene-C2845_PM02G35600;gene-C2845_PM02G35610;gene-C2845_PM03G04240;gene-C2845_PM03G10250;gene-C2845_PM03G12780;gene-C2845_PM03G34080;gene-C2845_PM03G346…	52
GO:0042221	response to chemical	0.0604	0.0433	1.39	0.000627911	0.0197113	Panicum_miliaceum_newGene_1363;gene-C2845_PM01G08620;gene-C2845_PM01G09280;gene-C2845_PM01G10280;gene-C2845_PM01G11430;gene-C2845_PM01G11440;gene-C2845_PM01G15250;gene-C2845_PM01G17560;gene-C2845_PM01G18770;gene-C2845_PM01G18780;gene-C2845_PM01G21610;gene-C2845_PM01G22120;gene-C2845_PM01G22130;gene-C2845_PM01G30240;gene-C2845_PM01G36770;gene-C2845_PM01G39210;gene-C2845_PM02G00490;gene-C2845_PM02G…	93
GO:0009751	response to salicylic acid	0.0071	0.0024	3.03	0.000653215	0.0200598	gene-C2845_PM01G22120;gene-C2845_PM01G22130;gene-C2845_PM02G43520;gene-C2845_PM02G43530;gene-C2845_PM03G09760;gene-C2845_PM03G24040;gene-C2845_PM04G06720;gene-C2845_PM04G25180;gene-C2845_PM04G26490;gene-C2845_PM06G20330;gene-C2845_PM12G23540	11
GO:0010271	regulation of chlorophyll catabolic process	0.0019	0.0002	11.31	0.000690547	0.0203227	gene-C2845_PM01G13840;gene-C2845_PM03G04240;gene-C2845_PM04G34280	3
GO:1901404	regulation of tetrapyrrole catabolic process	0.0019	0.0002	11.31	0.000690547	0.0203227	gene-C2845_PM01G13840;gene-C2845_PM03G04240;gene-C2845_PM04G34280	3
GO:0006012	galactose metabolic process	0.0052	0.0014	3.77	0.000743438	0.0214327	gene-C2845_PM01G25130;gene-C2845_PM02G42470;gene-C2845_PM04G01970;gene-C2845_PM05G26830;gene-C2845_PM06G03600;gene-C2845_PM15G21420;gene-C2845_PM15G22230;gene-C2845_PM16G19690	8
GO:0008295	spermidine biosynthetic process	0.0039	0.0008	4.85	0.000762839	0.0215522	gene-C2845_PM09G01540;gene-C2845_PM10G01530;gene-C2845_PM12G12040;gene-C2845_PM12G20140;gene-C2845_PM16G11930;gene-C2845_PM16G11940	6
GO:0023051	regulation of signaling	0.0208	0.0115	1.8	0.000795009	0.0220187	Panicum_miliaceum_newGene_8562;gene-C2845_PM01G05080;gene-C2845_PM01G05090;gene-C2845_PM01G17560;gene-C2845_PM02G03200;gene-C2845_PM02G15240;gene-C2845_PM02G23820;gene-C2845_PM02G35600;gene-C2845_PM02G35610;gene-C2845_PM03G10250;gene-C2845_PM03G12780;gene-C2845_PM03G30150;gene-C2845_PM03G34080;gene-C2845_PM03G35460;gene-C2845_PM03G35710;gene-C2845_PM04G11560;gene-C2845_PM04G12190;gene-C2845_PM04G…	32
GO:0050777	negative regulation of immune response	0.0045	0.0011	4.17	0.000810523	0.0220187	gene-C2845_PM03G34630;gene-C2845_PM05G14350;gene-C2845_PM12G16250;gene-C2845_PM13G23350;gene-C2845_PM14G18820;gene-C2845_PM15G06840;gene-C2845_PM16G06260	7
GO:0060776	simple leaf morphogenesis	0.0032	0.0006	5.65	0.000927141	0.0242881	gene-C2845_PM01G18890;gene-C2845_PM01G35230;gene-C2845_PM02G22490;gene-C2845_PM03G11220;gene-C2845_PM04G31220	5
GO:0051707	response to other organism	0.0247	0.0146	1.69	0.000928451	0.0242881	gene-C2845_PM01G10280;gene-C2845_PM01G15250;gene-C2845_PM01G17560;gene-C2845_PM01G22120;gene-C2845_PM01G22130;gene-C2845_PM02G03200;gene-C2845_PM02G23820;gene-C2845_PM02G26000;gene-C2845_PM02G43520;gene-C2845_PM02G43530;gene-C2845_PM03G09760;gene-C2845_PM03G15310;gene-C2845_PM03G17060;gene-C2845_PM03G24040;gene-C2845_PM03G34630;gene-C2845_PM04G06720;gene-C2845_PM04G15960;gene-C2845_PM04G26490;gen…	38
GO:0015914	phospholipid transport	0.0058	0.0018	3.28	0.00108334	0.0278247	gene-C2845_PM01G13790;gene-C2845_PM01G13810;gene-C2845_PM02G27340;gene-C2845_PM02G27350;gene-C2845_PM05G26660;gene-C2845_PM06G03470;gene-C2845_PM09G16410;gene-C2845_PM13G11150;gene-C2845_PM14G10260	9
GO:0043207	response to external biotic stimulus	0.0247	0.0148	1.67	0.00124591	0.0314288	gene-C2845_PM01G10280;gene-C2845_PM01G15250;gene-C2845_PM01G17560;gene-C2845_PM01G22120;gene-C2845_PM01G22130;gene-C2845_PM02G03200;gene-C2845_PM02G23820;gene-C2845_PM02G26000;gene-C2845_PM02G43520;gene-C2845_PM02G43530;gene-C2845_PM03G09760;gene-C2845_PM03G15310;gene-C2845_PM03G17060;gene-C2845_PM03G24040;gene-C2845_PM03G34630;gene-C2845_PM04G06720;gene-C2845_PM04G15960;gene-C2845_PM04G26490;gen…	38
GO:0009753	response to jasmonic acid	0.0097	0.0041	2.36	0.00136687	0.0338751	gene-C2845_PM01G10280;gene-C2845_PM01G17560;gene-C2845_PM02G23820;gene-C2845_PM03G09760;gene-C2845_PM03G34080;gene-C2845_PM04G13420;gene-C2845_PM04G15960;gene-C2845_PM04G26490;gene-C2845_PM11G07110;gene-C2845_PM11G07120;gene-C2845_PM12G16740;gene-C2845_PM12G23540;gene-C2845_PM13G12840;gene-C2845_PM14G14850;gene-C2845_PM18G01130	15
GO:0009094	L-phenylalanine biosynthetic process	0.0032	0.0006	5.14	0.00157629	0.0378752	gene-C2845_PM01G11600;gene-C2845_PM02G29510;gene-C2845_PM04G34970;gene-C2845_PM15G07380;gene-C2845_PM16G06740	5
GO:0048583	regulation of response to stimulus	0.0324	0.0212	1.53	0.0015819	0.0378752	Panicum_miliaceum_newGene_14451;Panicum_miliaceum_newGene_8562;gene-C2845_PM01G05080;gene-C2845_PM01G05090;gene-C2845_PM01G10280;gene-C2845_PM01G17560;gene-C2845_PM02G03200;gene-C2845_PM02G15240;gene-C2845_PM02G23820;gene-C2845_PM02G35600;gene-C2845_PM02G35610;gene-C2845_PM03G10250;gene-C2845_PM03G12780;gene-C2845_PM03G15870;gene-C2845_PM03G30150;gene-C2845_PM03G34080;gene-C2845_PM03G34630;gene-C…	50
GO:0042550	photosystem I stabilization	0.0026	0.0004	6.46	0.00171428	0.0389253	gene-C2845_PM11G07110;gene-C2845_PM11G07120;gene-C2845_PM12G16740;gene-C2845_PM18G01130	4
GO:0044210	de novo' CTP biosynthetic process	0.0026	0.0004	6.46	0.00171428	0.0389253	gene-C2845_PM05G28700;gene-C2845_PM06G02850;gene-C2845_PM07G18030;gene-C2845_PM08G20690	4
GO:0055129	L-proline biosynthetic process	0.0026	0.0004	6.46	0.00171428	0.0389253	gene-C2845_PM01G34120;gene-C2845_PM05G36020;gene-C2845_PM06G19770;gene-C2845_PM14G13030	4
GO:0046677	response to antibiotic	0.0104	0.0046	2.23	0.00173598	0.0389253	gene-C2845_PM01G22120;gene-C2845_PM01G22130;gene-C2845_PM01G30240;gene-C2845_PM02G00490;gene-C2845_PM02G43520;gene-C2845_PM02G43530;gene-C2845_PM03G09760;gene-C2845_PM03G17060;gene-C2845_PM03G24040;gene-C2845_PM04G06720;gene-C2845_PM04G25180;gene-C2845_PM04G26490;gene-C2845_PM06G20330;gene-C2845_PM10G00230;gene-C2845_PM12G06390;gene-C2845_PM12G23540	16
GO:0045489	pectin biosynthetic process	0.0058	0.0019	3.08	0.00176376	0.0389304	gene-C2845_PM01G07190;gene-C2845_PM02G27180;gene-C2845_PM05G03780;gene-C2845_PM06G32170;gene-C2845_PM09G08520;gene-C2845_PM10G21900;gene-C2845_PM11G26940;gene-C2845_PM17G12480;gene-C2845_PM18G10300	9
GO:0009892	negative regulation of metabolic process	0.0234	0.0142	1.65	0.00198206	0.0430758	Panicum_miliaceum_newGene_1363;Panicum_miliaceum_newGene_14451;Panicum_miliaceum_newGene_8562;gene-C2845_PM01G05080;gene-C2845_PM01G05090;gene-C2845_PM01G17560;gene-C2845_PM02G15240;gene-C2845_PM02G23820;gene-C2845_PM02G35600;gene-C2845_PM02G35610;gene-C2845_PM03G04240;gene-C2845_PM03G12780;gene-C2845_PM03G34080;gene-C2845_PM03G35710;gene-C2845_PM03G36800;gene-C2845_PM04G12190;gene-C2845_PM04G134…	36
GO:0031326	regulation of cellular biosynthetic process	0.0539	0.0395	1.36	0.00218574	0.0465928	Panicum_miliaceum_newGene_1363;Panicum_miliaceum_newGene_14451;Panicum_miliaceum_newGene_8562;gene-C2845_PM01G05080;gene-C2845_PM01G05090;gene-C2845_PM01G06010;gene-C2845_PM01G08620;gene-C2845_PM01G13150;gene-C2845_PM01G13840;gene-C2845_PM01G17560;gene-C2845_PM01G32120;gene-C2845_PM01G42230;gene-C2845_PM02G00210;gene-C2845_PM02G15240;gene-C2845_PM02G23820;gene-C2845_PM02G34780;gene-C2845_PM02G356…	83
GO:0009889	regulation of biosynthetic process	0.0545	0.0401	1.36	0.00220986	0.0465928	Panicum_miliaceum_newGene_1363;Panicum_miliaceum_newGene_14451;Panicum_miliaceum_newGene_8562;gene-C2845_PM01G05080;gene-C2845_PM01G05090;gene-C2845_PM01G06010;gene-C2845_PM01G08620;gene-C2845_PM01G13150;gene-C2845_PM01G13840;gene-C2845_PM01G17560;gene-C2845_PM01G32120;gene-C2845_PM01G42230;gene-C2845_PM02G00210;gene-C2845_PM02G15240;gene-C2845_PM02G23820;gene-C2845_PM02G34780;gene-C2845_PM02G356…	84
GO:0048268	clathrin coat assembly	0.0052	0.0016	3.23	0.00228339	0.0474351	gene-C2845_PM01G10850;gene-C2845_PM02G30160;gene-C2845_PM05G10370;gene-C2845_PM05G30500;gene-C2845_PM07G19710;gene-C2845_PM08G22760;gene-C2845_PM11G22740;gene-C2845_PM12G30090	8
GO:0010605	negative regulation of macromolecule metabolic process	0.0221	0.0133	1.66	0.00237252	0.0485724	Panicum_miliaceum_newGene_1363;Panicum_miliaceum_newGene_14451;Panicum_miliaceum_newGene_8562;gene-C2845_PM01G05080;gene-C2845_PM01G05090;gene-C2845_PM01G17560;gene-C2845_PM02G15240;gene-C2845_PM02G23820;gene-C2845_PM02G35600;gene-C2845_PM02G35610;gene-C2845_PM03G12780;gene-C2845_PM03G34080;gene-C2845_PM03G35710;gene-C2845_PM03G36800;gene-C2845_PM04G12190;gene-C2845_PM04G13420;gene-C2845_PM04G324…	34
GO:0005634	nucleus	0.2458	0.2012	1.22	2.093e-07	5.61806e-05	Panicum_miliaceum_newGene_10730;Panicum_miliaceum_newGene_11870;Panicum_miliaceum_newGene_12049;Panicum_miliaceum_newGene_1363;Panicum_miliaceum_newGene_14451;Panicum_miliaceum_newGene_14819;Panicum_miliaceum_newGene_15798;Panicum_miliaceum_newGene_18439;Panicum_miliaceum_newGene_377;Panicum_miliaceum_newGene_5413;Panicum_miliaceum_newGene_584;Panicum_miliaceum_newGene_8410;Panicum_miliaceum_newG…	487
GO:0003700	transcription factor activity, sequence-specific DNA binding	0.0712	0.041	1.74	2.44337e-17	1.40429e-14	Panicum_miliaceum_newGene_10730;Panicum_miliaceum_newGene_12049;Panicum_miliaceum_newGene_16649;Panicum_miliaceum_newGene_17918;Panicum_miliaceum_newGene_3461;Panicum_miliaceum_newGene_5413;Panicum_miliaceum_newGene_8689;gene-C2845_PM01G05910;gene-C2845_PM01G06010;gene-C2845_PM01G07890;gene-C2845_PM01G07940;gene-C2845_PM01G08620;gene-C2845_PM01G10570;gene-C2845_PM01G13150;gene-C2845_PM01G13580;ge…	231
GO:0005509	calcium ion binding	0.0315	0.0158	1.99	9.68392e-12	2.39056e-09	Panicum_miliaceum_newGene_10225;Panicum_miliaceum_newGene_15520;Panicum_miliaceum_newGene_2554;Panicum_miliaceum_newGene_344;Panicum_miliaceum_newGene_8206;gene-C2845_PM01G01820;gene-C2845_PM01G09420;gene-C2845_PM01G13120;gene-C2845_PM01G14010;gene-C2845_PM01G20850;gene-C2845_PM01G24200;gene-C2845_PM01G28530;gene-C2845_PM02G20690;gene-C2845_PM02G21790;gene-C2845_PM02G27140;gene-C2845_PM02G28030;g…	102
GO:0004722	protein serine/threonine phosphatase activity	0.0145	0.005	2.89	1.24782e-11	2.39056e-09	Panicum_miliaceum_newGene_4035;Panicum_miliaceum_newGene_7824;gene-C2845_PM01G01750;gene-C2845_PM01G06930;gene-C2845_PM01G10500;gene-C2845_PM01G11860;gene-C2845_PM01G20500;gene-C2845_PM01G24470;gene-C2845_PM01G27470;gene-C2845_PM02G05990;gene-C2845_PM02G21030;gene-C2845_PM02G28610;gene-C2845_PM02G29290;gene-C2845_PM02G30480;gene-C2845_PM02G33870;gene-C2845_PM02G43110;gene-C2845_PM03G06070;gene-C2…	47
GO:0003714	transcription corepressor activity	0.0062	0.0015	4.09	1.47915e-08	2.12531e-06	Panicum_miliaceum_newGene_8562;gene-C2845_PM01G05080;gene-C2845_PM01G05090;gene-C2845_PM01G17560;gene-C2845_PM02G15240;gene-C2845_PM02G23820;gene-C2845_PM02G35600;gene-C2845_PM02G35610;gene-C2845_PM03G12780;gene-C2845_PM03G34080;gene-C2845_PM03G35710;gene-C2845_PM04G12190;gene-C2845_PM04G13420;gene-C2845_PM04G32490;gene-C2845_PM13G12840;gene-C2845_PM14G14850;gene-C2845_PM15G06610;gene-C2845_PM15G…	20
GO:0043565	sequence-specific DNA binding	0.0305	0.0174	1.75	2.39068e-08	2.74803e-06	Panicum_miliaceum_newGene_12049;Panicum_miliaceum_newGene_5413;gene-C2845_PM01G06010;gene-C2845_PM01G07940;gene-C2845_PM01G08620;gene-C2845_PM01G13580;gene-C2845_PM01G21240;gene-C2845_PM01G21520;gene-C2845_PM02G00210;gene-C2845_PM02G07130;gene-C2845_PM02G13350;gene-C2845_PM02G20020;gene-C2845_PM02G27630;gene-C2845_PM02G32920;gene-C2845_PM02G34390;gene-C2845_PM02G34780;gene-C2845_PM02G36180;gene-C…	99
GO:0004674	protein serine/threonine kinase activity	0.0382	0.0235	1.63	3.45762e-08	3.31204e-06	Panicum_miliaceum_newGene_10019;Panicum_miliaceum_newGene_13217;Panicum_miliaceum_newGene_16982;Panicum_miliaceum_newGene_17958;Panicum_miliaceum_newGene_524;Panicum_miliaceum_newGene_5416;gene-C2845_PM01G01960;gene-C2845_PM01G07950;gene-C2845_PM01G11750;gene-C2845_PM01G13460;gene-C2845_PM01G14160;gene-C2845_PM01G15970;gene-C2845_PM01G16740;gene-C2845_PM01G22200;gene-C2845_PM01G25570;gene-C2845_P…	124
GO:0004707	MAP kinase activity	0.0043	0.0008	5.19	5.43023e-08	4.4585e-06	gene-C2845_PM01G11590;gene-C2845_PM01G19840;gene-C2845_PM02G29520;gene-C2845_PM05G27980;gene-C2845_PM05G29520;gene-C2845_PM06G02410;gene-C2845_PM06G04540;gene-C2845_PM07G17470;gene-C2845_PM08G19670;gene-C2845_PM08G21290;gene-C2845_PM08G21300;gene-C2845_PM09G23030;gene-C2845_PM09G23480;gene-C2845_PM10G20330	14
GO:0045548	phenylalanine ammonia-lyase activity	0.0031	0.0004	7.15	6.67926e-08	4.79852e-06	Panicum_miliaceum_newGene_5131;Panicum_miliaceum_newGene_986;gene-C2845_PM12G11260;gene-C2845_PM12G11270;gene-C2845_PM12G11280;gene-C2845_PM12G20920;gene-C2845_PM12G20930;gene-C2845_PM12G20940;gene-C2845_PM12G20950;gene-C2845_PM16G13810	10
GO:0003712	transcription cofactor activity	0.0089	0.0034	2.64	7.96848e-07	5.08865e-05	Panicum_miliaceum_newGene_8562;gene-C2845_PM01G05080;gene-C2845_PM01G05090;gene-C2845_PM01G17560;gene-C2845_PM02G15240;gene-C2845_PM02G23820;gene-C2845_PM02G35600;gene-C2845_PM02G35610;gene-C2845_PM03G12780;gene-C2845_PM03G34080;gene-C2845_PM03G35710;gene-C2845_PM04G12190;gene-C2845_PM04G13420;gene-C2845_PM04G15960;gene-C2845_PM04G32490;gene-C2845_PM07G16570;gene-C2845_PM08G19700;gene-C2845_PM11G…	29
GO:0005524	ATP binding	0.1582	0.1325	1.19	4.75791e-06	0.000273454	Panicum_miliaceum_newGene_10019;Panicum_miliaceum_newGene_10225;Panicum_miliaceum_newGene_10250;Panicum_miliaceum_newGene_10324;Panicum_miliaceum_newGene_10341;Panicum_miliaceum_newGene_11559;Panicum_miliaceum_newGene_11588;Panicum_miliaceum_newGene_13217;Panicum_miliaceum_newGene_15431;Panicum_miliaceum_newGene_15627;Panicum_miliaceum_newGene_15676;Panicum_miliaceum_newGene_16320;Panicum_miliace…	513
GO:0016702	oxidoreductase activity, acting on single donors with incorporation of molecular oxygen, incorporation of two atoms of oxygen	0.0056	0.002	2.77	4.62947e-05	0.00227529	gene-C2845_PM01G05010;gene-C2845_PM01G31410;gene-C2845_PM01G34000;gene-C2845_PM02G01630;gene-C2845_PM02G06540;gene-C2845_PM02G35690;gene-C2845_PM02G35700;gene-C2845_PM03G20120;gene-C2845_PM04G02770;gene-C2845_PM05G01520;gene-C2845_PM07G31190;gene-C2845_PM10G03560;gene-C2845_PM12G24540;gene-C2845_PM13G22080;gene-C2845_PM15G09740;gene-C2845_PM15G18490;gene-C2845_PM16G08940;gene-C2845_PM16G15880	18
GO:0004672	protein kinase activity	0.0638	0.0491	1.3	4.75061e-05	0.00227529	Panicum_miliaceum_newGene_10225;Panicum_miliaceum_newGene_10250;Panicum_miliaceum_newGene_10341;Panicum_miliaceum_newGene_15627;Panicum_miliaceum_newGene_16320;Panicum_miliaceum_newGene_16905;Panicum_miliaceum_newGene_344;Panicum_miliaceum_newGene_6142;gene-C2845_PM01G02070;gene-C2845_PM01G07990;gene-C2845_PM01G08870;gene-C2845_PM01G10040;gene-C2845_PM01G10480;gene-C2845_PM01G14120;gene-C2845_PM0…	207
GO:0045437	uridine nucleosidase activity	0.0012	0.0001	10.01	9.9318e-05	0.00356761	gene-C2845_PM03G27410;gene-C2845_PM04G10230;gene-C2845_PM13G25740;gene-C2845_PM14G20990	4
GO:0047622	adenosine nucleosidase activity	0.0012	0.0001	10.01	9.9318e-05	0.00356761	gene-C2845_PM03G27410;gene-C2845_PM04G10230;gene-C2845_PM13G25740;gene-C2845_PM14G20990	4
GO:0050263	ribosylpyrimidine nucleosidase activity	0.0012	0.0001	10.01	9.9318e-05	0.00356761	gene-C2845_PM03G27410;gene-C2845_PM04G10230;gene-C2845_PM13G25740;gene-C2845_PM14G20990	4
GO:0072585	xanthosine nucleotidase activity	0.0012	0.0001	10.01	9.9318e-05	0.00356761	gene-C2845_PM03G27410;gene-C2845_PM04G10230;gene-C2845_PM13G25740;gene-C2845_PM14G20990	4
GO:0016757	transferase activity, transferring glycosyl groups	0.0219	0.014	1.56	0.000113034	0.00382146	gene-C2845_PM01G12340;gene-C2845_PM01G13310;gene-C2845_PM01G23030;gene-C2845_PM01G23060;gene-C2845_PM01G27010;gene-C2845_PM02G27860;gene-C2845_PM02G28850;gene-C2845_PM02G44490;gene-C2845_PM02G46690;gene-C2845_PM03G00730;gene-C2845_PM03G14970;gene-C2845_PM03G22620;gene-C2845_PM04G05190;gene-C2845_PM04G19000;gene-C2845_PM04G32860;gene-C2845_PM05G04170;gene-C2845_PM05G24380;gene-C2845_PM06G15260;gen…	71
GO:0009916	alternative oxidase activity	0.0019	0.0003	6.01	0.000145318	0.00439577	gene-C2845_PM15G20750;gene-C2845_PM15G20760;gene-C2845_PM15G24780;gene-C2845_PM16G18890;gene-C2845_PM16G18900;gene-C2845_PM16G23390	6
GO:0102721	ubiquinol:oxygen oxidoreductase activity	0.0019	0.0003	6.01	0.000145318	0.00439577	gene-C2845_PM15G20750;gene-C2845_PM15G20760;gene-C2845_PM15G24780;gene-C2845_PM16G18890;gene-C2845_PM16G18900;gene-C2845_PM16G23390	6
GO:0047769	arogenate dehydratase activity	0.0015	0.0002	7.15	0.00017496	0.00502779	gene-C2845_PM01G11600;gene-C2845_PM02G29510;gene-C2845_PM04G34970;gene-C2845_PM15G07380;gene-C2845_PM16G06740	5
GO:0071949	FAD binding	0.0077	0.0036	2.14	0.000195629	0.00535407	Panicum_miliaceum_newGene_1319;gene-C2845_PM01G03450;gene-C2845_PM01G08150;gene-C2845_PM01G19230;gene-C2845_PM02G22210;gene-C2845_PM02G45450;gene-C2845_PM03G20580;gene-C2845_PM03G21940;gene-C2845_PM04G03010;gene-C2845_PM04G04570;gene-C2845_PM07G24700;gene-C2845_PM07G34390;gene-C2845_PM08G27170;gene-C2845_PM09G15600;gene-C2845_PM09G15650;gene-C2845_PM10G03460;gene-C2845_PM10G14100;gene-C2845_PM10G…	25
GO:0004805	trehalose-phosphatase activity	0.0025	0.0006	4.22	0.000269373	0.00703722	Panicum_miliaceum_newGene_9260;gene-C2845_PM01G16790;gene-C2845_PM02G20570;gene-C2845_PM02G24570;gene-C2845_PM04G14140;gene-C2845_PM10G07960;gene-C2845_PM11G31180;gene-C2845_PM12G22610	8
GO:0015018	galactosylgalactosylxylosylprotein 3-beta-glucuronosyltransferase activity	0.0025	0.0007	3.64	0.000866768	0.0216593	Panicum_miliaceum_newGene_18007;gene-C2845_PM07G06480;gene-C2845_PM08G09780;gene-C2845_PM08G21880;gene-C2845_PM10G19650;gene-C2845_PM15G00230;gene-C2845_PM15G23540;gene-C2845_PM16G00360	8
GO:0008883	glutamyl-tRNA reductase activity	0.0009	0.0001	10.01	0.000995295	0.0223024	Panicum_miliaceum_newGene_17260;Panicum_miliaceum_newGene_17262;gene-C2845_PM02G10230	3
GO:0016040	glutamate synthase (NADH) activity	0.0009	0.0001	10.01	0.000995295	0.0223024	gene-C2845_PM05G30280;gene-C2845_PM06G01620;gene-C2845_PM07G19010	3
GO:0004842	ubiquitin-protein transferase activity	0.0213	0.0146	1.45	0.00100892	0.0223024	Panicum_miliaceum_newGene_14451;Panicum_miliaceum_newGene_1463;gene-C2845_PM01G05670;gene-C2845_PM01G08820;gene-C2845_PM02G20760;gene-C2845_PM02G32040;gene-C2845_PM03G05680;gene-C2845_PM03G12900;gene-C2845_PM03G13670;gene-C2845_PM03G15980;gene-C2845_PM03G20380;gene-C2845_PM03G34630;gene-C2845_PM03G35460;gene-C2845_PM04G10970;gene-C2845_PM04G20910;gene-C2845_PM04G21410;gene-C2845_PM05G09020;gene-C…	69

## Sheet: Genes down-regulated at D1
ID	Description	GeneRatio	BgRatio	enrich_factor	pvalue	qvalue	geneID	gene_number
GO:0042744	hydrogen peroxide catabolic process	0.0525	0.0148	3.55	2.74886e-12	3.05847e-09	Panicum_miliaceum_newGene_12112;gene-C2845_PM01G08490;gene-C2845_PM01G16120;gene-C2845_PM01G16130;gene-C2845_PM01G19990;gene-C2845_PM01G46760;gene-C2845_PM01G48100;gene-C2845_PM01G48320;gene-C2845_PM02G21380;gene-C2845_PM02G25150;gene-C2845_PM02G26800;gene-C2845_PM03G02570;gene-C2845_PM03G07450;gene-C2845_PM03G14160;gene-C2845_PM03G14170;gene-C2845_PM03G14180;gene-C2845_PM03G17590;gene-C2845_PM03…	40
GO:0006979	response to oxidative stress	0.063	0.0254	2.48	6.14319e-09	3.41756e-06	Panicum_miliaceum_newGene_12112;Panicum_miliaceum_newGene_60;gene-C2845_PM01G08490;gene-C2845_PM01G16120;gene-C2845_PM01G16130;gene-C2845_PM01G19990;gene-C2845_PM01G46760;gene-C2845_PM01G48100;gene-C2845_PM01G48320;gene-C2845_PM02G21380;gene-C2845_PM02G25150;gene-C2845_PM02G26800;gene-C2845_PM02G28880;gene-C2845_PM03G02570;gene-C2845_PM03G07450;gene-C2845_PM03G14160;gene-C2845_PM03G14170;gene-C28…	48
GO:0030418	nicotianamine biosynthetic process	0.0066	0.0004	16.33	3.08156e-06	0.00114288	gene-C2845_PM01G12550;gene-C2845_PM01G22820;gene-C2845_PM02G28220;gene-C2845_PM02G44190;gene-C2845_PM03G16940	5
GO:0019509	L-methionine salvage from methylthioadenosine	0.0079	0.0007	11.43	5.05498e-06	0.00129011	gene-C2845_PM01G03860;gene-C2845_PM01G42240;gene-C2845_PM02G13330;gene-C2845_PM17G06100;gene-C2845_PM18G04220;gene-C2845_PM18G06880	6
GO:0009664	plant-type cell wall organization	0.021	0.0057	3.7	5.79757e-06	0.00129011	gene-C2845_PM01G03520;gene-C2845_PM01G19930;gene-C2845_PM01G41280;gene-C2845_PM01G41290;gene-C2845_PM01G41860;gene-C2845_PM01G41870;gene-C2845_PM02G13820;gene-C2845_PM02G13830;gene-C2845_PM02G13840;gene-C2845_PM02G13880;gene-C2845_PM02G21430;gene-C2845_PM02G37040;gene-C2845_PM05G34480;gene-C2845_PM06G18510;gene-C2845_PM06G26880;gene-C2845_PM10G01250	16
GO:0042255	ribosome assembly	0.0092	0.0013	7.28	2.85217e-05	0.00528903	gene-C2845_PM01G24490;gene-C2845_PM02G43080;gene-C2845_PM03G15780;gene-C2845_PM04G01660;gene-C2845_PM04G33680;gene-C2845_PM05G31850;gene-C2845_PM06G16460	7
GO:0048544	recognition of pollen	0.0223	0.0077	2.88	8.42252e-05	0.0133874	Panicum_miliaceum_newGene_12138;Panicum_miliaceum_newGene_14418;Panicum_miliaceum_newGene_1959;Panicum_miliaceum_newGene_3521;Panicum_miliaceum_newGene_4979;Panicum_miliaceum_newGene_5318;gene-C2845_PM02G09770;gene-C2845_PM03G05630;gene-C2845_PM04G08220;gene-C2845_PM04G23430;gene-C2845_PM05G00990;gene-C2845_PM05G08160;gene-C2845_PM05G26890;gene-C2845_PM06G11310;gene-C2845_PM06G13650;gene-C2845_PM…	17
GO:0042254	ribosome biogenesis	0.0197	0.0064	3.06	0.000107738	0.0149842	Panicum_miliaceum_newGene_4737;gene-C2845_PM01G03310;gene-C2845_PM01G12360;gene-C2845_PM01G14110;gene-C2845_PM02G12570;gene-C2845_PM02G27020;gene-C2845_PM02G28830;gene-C2845_PM02G37260;gene-C2845_PM02G42540;gene-C2845_PM04G01660;gene-C2845_PM05G31850;gene-C2845_PM05G33030;gene-C2845_PM06G16460;gene-C2845_PM06G17160;gene-C2845_PM12G00920	15
GO:0006457	protein folding	0.0289	0.0127	2.28	0.00028577	0.0353285	Panicum_miliaceum_newGene_4950;gene-C2845_PM03G01690;gene-C2845_PM04G12140;gene-C2845_PM04G19960;gene-C2845_PM04G29410;gene-C2845_PM05G16510;gene-C2845_PM05G32660;gene-C2845_PM08G07910;gene-C2845_PM09G00980;gene-C2845_PM09G24260;gene-C2845_PM10G21430;gene-C2845_PM11G06240;gene-C2845_PM12G15870;gene-C2845_PM13G10120;gene-C2845_PM13G21430;gene-C2845_PM13G21450;gene-C2845_PM14G09390;gene-C2845_PM14G…	22
GO:2000772	regulation of cellular senescence	0.0039	0.0002	17.15	0.000322416	0.035873	gene-C2845_PM01G03160;gene-C2845_PM02G37440;gene-C2845_PM05G30040	3
GO:0042274	ribosomal small subunit biogenesis	0.0092	0.0019	4.85	0.000469443	0.0474834	gene-C2845_PM01G03310;gene-C2845_PM01G16330;gene-C2845_PM02G12570;gene-C2845_PM02G25000;gene-C2845_PM02G37260;gene-C2845_PM05G31850;gene-C2845_PM06G16460	7
GO:0005576	extracellular region	0.064	0.0284	2.25	7.96943e-10	2.22347e-07	Panicum_miliaceum_newGene_12112;Panicum_miliaceum_newGene_7788;gene-C2845_PM01G03520;gene-C2845_PM01G08490;gene-C2845_PM01G16120;gene-C2845_PM01G16130;gene-C2845_PM01G19930;gene-C2845_PM01G19990;gene-C2845_PM01G21140;gene-C2845_PM01G21160;gene-C2845_PM01G21170;gene-C2845_PM01G21180;gene-C2845_PM01G41280;gene-C2845_PM01G41290;gene-C2845_PM01G41860;gene-C2845_PM01G41870;gene-C2845_PM01G46760;gene-C…	65
GO:0005730	nucleolus	0.0246	0.0089	2.77	3.902e-06	0.000454287	Panicum_miliaceum_newGene_8308;gene-C2845_PM01G03160;gene-C2845_PM01G03310;gene-C2845_PM01G12360;gene-C2845_PM02G12570;gene-C2845_PM02G28830;gene-C2845_PM02G37260;gene-C2845_PM02G37440;gene-C2845_PM02G42540;gene-C2845_PM03G12110;gene-C2845_PM03G23750;gene-C2845_PM04G01660;gene-C2845_PM04G06960;gene-C2845_PM04G32500;gene-C2845_PM05G01820;gene-C2845_PM05G30040;gene-C2845_PM05G31850;gene-C2845_PM06G…	25
GO:0034388	Pwp2p-containing subcomplex of 90S preribosome	0.0049	0.0003	14.88	4.8848e-06	0.000454287	gene-C2845_PM01G03310;gene-C2845_PM02G12570;gene-C2845_PM02G37260;gene-C2845_PM05G31850;gene-C2845_PM06G16460	5
GO:0042555	MCM complex	0.0059	0.0007	8.93	2.59378e-05	0.00180916	gene-C2845_PM05G08730;gene-C2845_PM05G14840;gene-C2845_PM06G10670;gene-C2845_PM06G30900;gene-C2845_PM07G10050;gene-C2845_PM12G29810	6
GO:0032040	small-subunit processome	0.0079	0.0014	5.56	6.23033e-05	0.00332733	gene-C2845_PM01G03310;gene-C2845_PM01G35670;gene-C2845_PM02G12570;gene-C2845_PM02G37260;gene-C2845_PM03G04440;gene-C2845_PM05G31850;gene-C2845_PM06G16460;gene-C2845_PM16G18450	8
GO:0044452	nucleolar part	0.0069	0.0011	6.34	7.15555e-05	0.00332733	gene-C2845_PM01G03310;gene-C2845_PM01G12360;gene-C2845_PM02G12570;gene-C2845_PM02G28830;gene-C2845_PM02G37260;gene-C2845_PM05G31850;gene-C2845_PM06G16460	7
GO:0030686	90S preribosome	0.0049	0.0008	6.13	0.000961916	0.0383392	gene-C2845_PM01G03310;gene-C2845_PM02G12570;gene-C2845_PM02G37260;gene-C2845_PM05G31850;gene-C2845_PM06G16460	5
GO:0022857	transmembrane transporter activity	0.0551	0.0229	2.4	2.49074e-13	9.33371e-11	Panicum_miliaceum_newGene_12638;Panicum_miliaceum_newGene_13663;gene-C2845_PM01G03210;gene-C2845_PM01G06300;gene-C2845_PM01G08530;gene-C2845_PM01G20080;gene-C2845_PM01G20420;gene-C2845_PM01G21020;gene-C2845_PM01G31740;gene-C2845_PM01G45310;gene-C2845_PM02G17880;gene-C2845_PM02G17900;gene-C2845_PM02G20490;gene-C2845_PM02G21280;gene-C2845_PM02G23100;gene-C2845_PM02G24910;gene-C2845_PM02G24920;gene-…	82
GO:0004601	peroxidase activity	0.0302	0.0107	2.81	4.59159e-10	8.6032e-08	Panicum_miliaceum_newGene_12112;Panicum_miliaceum_newGene_60;gene-C2845_PM01G08490;gene-C2845_PM01G16120;gene-C2845_PM01G16130;gene-C2845_PM01G19990;gene-C2845_PM01G46760;gene-C2845_PM01G48100;gene-C2845_PM01G48320;gene-C2845_PM02G21380;gene-C2845_PM02G25150;gene-C2845_PM02G26800;gene-C2845_PM03G02570;gene-C2845_PM03G07450;gene-C2845_PM03G14160;gene-C2845_PM03G14170;gene-C2845_PM03G14180;gene-C28…	45
GO:0020037	heme binding	0.0604	0.0318	1.9	4.66481e-09	5.82692e-07	Panicum_miliaceum_newGene_12112;Panicum_miliaceum_newGene_12953;Panicum_miliaceum_newGene_15454;Panicum_miliaceum_newGene_60;Panicum_miliaceum_newGene_6605;gene-C2845_PM01G02190;gene-C2845_PM01G08490;gene-C2845_PM01G16120;gene-C2845_PM01G16130;gene-C2845_PM01G19990;gene-C2845_PM01G46490;gene-C2845_PM01G46760;gene-C2845_PM01G48100;gene-C2845_PM01G48320;gene-C2845_PM01G48820;gene-C2845_PM01G48850;g…	90
GO:0004674	protein serine/threonine kinase activity	0.0477	0.0235	2.03	1.44196e-08	1.35089e-06	Panicum_miliaceum_newGene_12138;Panicum_miliaceum_newGene_14418;Panicum_miliaceum_newGene_15;Panicum_miliaceum_newGene_1760;Panicum_miliaceum_newGene_18;Panicum_miliaceum_newGene_1959;Panicum_miliaceum_newGene_2140;Panicum_miliaceum_newGene_2542;Panicum_miliaceum_newGene_3186;Panicum_miliaceum_newGene_4979;Panicum_miliaceum_newGene_687;Panicum_miliaceum_newGene_7280;Panicum_miliaceum_newGene_7717…	71
GO:0030410	nicotianamine synthase activity	0.0034	0.0002	15.58	3.91426e-06	0.000293363	gene-C2845_PM01G12550;gene-C2845_PM01G22820;gene-C2845_PM02G28220;gene-C2845_PM02G44190;gene-C2845_PM03G16940	5
GO:0005524	ATP binding	0.1706	0.1325	1.29	1.02773e-05	0.000641879	Panicum_miliaceum_newGene_10330;Panicum_miliaceum_newGene_12138;Panicum_miliaceum_newGene_13021;Panicum_miliaceum_newGene_13023;Panicum_miliaceum_newGene_14418;Panicum_miliaceum_newGene_15;Panicum_miliaceum_newGene_1760;Panicum_miliaceum_newGene_18;Panicum_miliaceum_newGene_1959;Panicum_miliaceum_newGene_2140;Panicum_miliaceum_newGene_2542;Panicum_miliaceum_newGene_2738;Panicum_miliaceum_newGene_…	254
GO:0043531	ADP binding	0.0255	0.0129	1.97	5.95154e-05	0.00318609	Panicum_miliaceum_newGene_10543;Panicum_miliaceum_newGene_2739;Panicum_miliaceum_newGene_6051;Panicum_miliaceum_newGene_6221;gene-C2845_PM01G25270;gene-C2845_PM01G46320;gene-C2845_PM02G09990;gene-C2845_PM02G18180;gene-C2845_PM02G42320;gene-C2845_PM03G01010;gene-C2845_PM03G12040;gene-C2845_PM03G29900;gene-C2845_PM03G29910;gene-C2845_PM04G09370;gene-C2845_PM05G01010;gene-C2845_PM05G17470;gene-C2845…	38
GO:0120013	intermembrane lipid transfer activity	0.0034	0.0004	9.09	0.000121678	0.00569967	gene-C2845_PM03G26710;gene-C2845_PM13G00600;gene-C2845_PM14G00540;gene-C2845_PM15G08900;gene-C2845_PM16G08160	5
GO:0030515	snoRNA binding	0.0034	0.0004	8.39	0.000190256	0.00792175	gene-C2845_PM01G03310;gene-C2845_PM02G37260;gene-C2845_PM03G17730;gene-C2845_PM05G31850;gene-C2845_PM06G16460	5
GO:0008271	secondary active sulfate transmembrane transporter activity	0.0047	0.0009	5.45	0.0002128	0.00797439	gene-C2845_PM01G06210;gene-C2845_PM01G06220;gene-C2845_PM01G33810;gene-C2845_PM02G34570;gene-C2845_PM02G34580;gene-C2845_PM08G23940;gene-C2845_PM13G12060	7
GO:0015267	channel activity	0.0087	0.0028	3.12	0.000257511	0.00877261	gene-C2845_PM01G43850;gene-C2845_PM02G09620;gene-C2845_PM09G08480;gene-C2845_PM09G08490;gene-C2845_PM10G07610;gene-C2845_PM11G19900;gene-C2845_PM11G21330;gene-C2845_PM11G26920;gene-C2845_PM12G07640;gene-C2845_PM12G25930;gene-C2845_PM12G31390;gene-C2845_PM14G09320;gene-C2845_PM15G14760	13
GO:0003848	2-amino-4-hydroxy-6-hydroxymethyldihydropteridine diphosphokinase activity	0.002	0.0002	13.08	0.00089747	0.0258704	gene-C2845_PM03G12940;gene-C2845_PM03G12950;gene-C2845_PM04G27930	3
GO:0004156	dihydropteroate synthase activity	0.002	0.0002	13.08	0.00089747	0.0258704	gene-C2845_PM03G12940;gene-C2845_PM03G12950;gene-C2845_PM04G27930	3
GO:0004672	protein kinase activity	0.0665	0.0491	1.35	0.00140887	0.037711	Panicum_miliaceum_newGene_10330;Panicum_miliaceum_newGene_13021;Panicum_miliaceum_newGene_13023;Panicum_miliaceum_newGene_290;Panicum_miliaceum_newGene_3182;Panicum_miliaceum_newGene_3398;Panicum_miliaceum_newGene_3521;Panicum_miliaceum_newGene_5318;Panicum_miliaceum_newGene_5523;Panicum_miliaceum_newGene_5942;Panicum_miliaceum_newGene_7478;Panicum_miliaceum_newGene_8311;Panicum_miliaceum_newGene…	99
GO:0051082	unfolded protein binding	0.0094	0.0038	2.48	0.00155154	0.0387612	Panicum_miliaceum_newGene_4950;gene-C2845_PM03G01690;gene-C2845_PM04G12140;gene-C2845_PM04G19960;gene-C2845_PM05G16510;gene-C2845_PM05G32660;gene-C2845_PM09G00980;gene-C2845_PM09G24260;gene-C2845_PM10G21430;gene-C2845_PM13G21430;gene-C2845_PM13G21450;gene-C2845_PM14G18080;gene-C2845_PM14G18110;gene-C2845_PM15G07080	14
GO:0046523	S-methyl-5-thioribose-1-phosphate isomerase activity	0.0013	0.0001	21.81	0.00210132	0.0446412	gene-C2845_PM17G06100;gene-C2845_PM18G04220	2
GO:1990889	H4K20me3 modified histone binding	0.0013	0.0001	21.81	0.00210132	0.0446412	gene-C2845_PM07G33230;gene-C2845_PM10G03870	2
GO:0046872	metal ion binding	0.0799	0.0616	1.3	0.00214428	0.0446412	Panicum_miliaceum_newGene_10812;Panicum_miliaceum_newGene_12112;Panicum_miliaceum_newGene_14577;Panicum_miliaceum_newGene_5417;Panicum_miliaceum_newGene_5567;Panicum_miliaceum_newGene_7495;gene-C2845_PM01G07460;gene-C2845_PM01G08490;gene-C2845_PM01G16120;gene-C2845_PM01G16130;gene-C2845_PM01G19990;gene-C2845_PM01G21300;gene-C2845_PM01G46760;gene-C2845_PM01G48100;gene-C2845_PM01G48320;gene-C2845_P…	119

## Sheet: Genes up-regulated at D2
ID	Description	GeneRatio	BgRatio	enrich_factor	pvalue	qvalue	geneID	gene_number
GO:2000022	regulation of jasmonic acid mediated signaling pathway	0.011	0.002	5.65	7.01724e-15	1.1885e-11	Panicum_miliaceum_newGene_8562;gene-C2845_PM01G05080;gene-C2845_PM01G05090;gene-C2845_PM01G17560;gene-C2845_PM01G33070;gene-C2845_PM02G03200;gene-C2845_PM02G15240;gene-C2845_PM02G23820;gene-C2845_PM02G35600;gene-C2845_PM02G35610;gene-C2845_PM03G12780;gene-C2845_PM03G34080;gene-C2845_PM03G35710;gene-C2845_PM04G12190;gene-C2845_PM04G13420;gene-C2845_PM04G32490;gene-C2845_PM07G24240;gene-C2845_PM08G…	24
GO:0051253	negative regulation of RNA metabolic process	0.0142	0.0051	2.82	3.34852e-08	2.83566e-05	Panicum_miliaceum_newGene_1363;Panicum_miliaceum_newGene_14451;Panicum_miliaceum_newGene_2425;Panicum_miliaceum_newGene_8562;gene-C2845_PM01G05080;gene-C2845_PM01G05090;gene-C2845_PM01G17560;gene-C2845_PM02G15240;gene-C2845_PM02G23820;gene-C2845_PM02G35600;gene-C2845_PM02G35610;gene-C2845_PM03G12780;gene-C2845_PM03G34080;gene-C2845_PM03G35710;gene-C2845_PM03G36800;gene-C2845_PM04G12190;gene-C2845…	31
GO:1902679	negative regulation of RNA biosynthetic process	0.0133	0.0047	2.83	8.34126e-08	3.53186e-05	Panicum_miliaceum_newGene_1363;Panicum_miliaceum_newGene_14451;Panicum_miliaceum_newGene_2425;Panicum_miliaceum_newGene_8562;gene-C2845_PM01G05080;gene-C2845_PM01G05090;gene-C2845_PM01G17560;gene-C2845_PM02G15240;gene-C2845_PM02G23820;gene-C2845_PM02G35600;gene-C2845_PM02G35610;gene-C2845_PM03G12780;gene-C2845_PM03G34080;gene-C2845_PM03G35710;gene-C2845_PM03G36800;gene-C2845_PM04G12190;gene-C2845…	29
GO:1903507	negative regulation of nucleic acid-templated transcription	0.0133	0.0047	2.83	8.34126e-08	3.53186e-05	Panicum_miliaceum_newGene_1363;Panicum_miliaceum_newGene_14451;Panicum_miliaceum_newGene_2425;Panicum_miliaceum_newGene_8562;gene-C2845_PM01G05080;gene-C2845_PM01G05090;gene-C2845_PM01G17560;gene-C2845_PM02G15240;gene-C2845_PM02G23820;gene-C2845_PM02G35600;gene-C2845_PM02G35610;gene-C2845_PM03G12780;gene-C2845_PM03G34080;gene-C2845_PM03G35710;gene-C2845_PM03G36800;gene-C2845_PM04G12190;gene-C2845…	29
GO:0031347	regulation of defense response	0.0161	0.0064	2.5	1.41732e-07	4.801e-05	Panicum_miliaceum_newGene_8562;gene-C2845_PM01G05080;gene-C2845_PM01G05090;gene-C2845_PM01G10280;gene-C2845_PM01G17560;gene-C2845_PM02G15240;gene-C2845_PM02G23820;gene-C2845_PM02G30720;gene-C2845_PM02G35600;gene-C2845_PM02G35610;gene-C2845_PM03G12780;gene-C2845_PM03G31350;gene-C2845_PM03G34080;gene-C2845_PM03G35710;gene-C2845_PM04G12190;gene-C2845_PM04G13420;gene-C2845_PM04G15960;gene-C2845_PM04G…	35
GO:0045934	negative regulation of nucleobase-containing compound metabolic process	0.0142	0.0054	2.64	1.87938e-07	5.30512e-05	Panicum_miliaceum_newGene_1363;Panicum_miliaceum_newGene_14451;Panicum_miliaceum_newGene_2425;Panicum_miliaceum_newGene_8562;gene-C2845_PM01G05080;gene-C2845_PM01G05090;gene-C2845_PM01G17560;gene-C2845_PM02G15240;gene-C2845_PM02G23820;gene-C2845_PM02G35600;gene-C2845_PM02G35610;gene-C2845_PM03G12780;gene-C2845_PM03G34080;gene-C2845_PM03G35710;gene-C2845_PM03G36800;gene-C2845_PM04G12190;gene-C2845…	31
GO:0009607	response to biotic stimulus	0.0308	0.0165	1.87	2.30824e-07	5.48591e-05	Panicum_miliaceum_newGene_11884;Panicum_miliaceum_newGene_7333;gene-C2845_PM01G10280;gene-C2845_PM01G13050;gene-C2845_PM01G13080;gene-C2845_PM01G13090;gene-C2845_PM01G15250;gene-C2845_PM01G17560;gene-C2845_PM01G20110;gene-C2845_PM01G22120;gene-C2845_PM01G22130;gene-C2845_PM01G33070;gene-C2845_PM01G46100;gene-C2845_PM02G03200;gene-C2845_PM02G23820;gene-C2845_PM02G26000;gene-C2845_PM02G28800;gene-C…	67
GO:0009611	response to wounding	0.0179	0.0077	2.31	2.87965e-07	5.48591e-05	Panicum_miliaceum_newGene_8562;gene-C2845_PM01G05080;gene-C2845_PM01G05090;gene-C2845_PM01G10280;gene-C2845_PM01G17560;gene-C2845_PM01G18730;gene-C2845_PM01G29830;gene-C2845_PM01G30240;gene-C2845_PM02G00490;gene-C2845_PM02G15240;gene-C2845_PM02G22680;gene-C2845_PM02G23820;gene-C2845_PM02G30720;gene-C2845_PM02G35600;gene-C2845_PM02G35610;gene-C2845_PM03G09760;gene-C2845_PM03G12780;gene-C2845_PM03G…	39
GO:0031408	oxylipin biosynthetic process	0.006	0.0013	4.73	2.91513e-07	5.48591e-05	gene-C2845_PM01G05010;gene-C2845_PM01G31380;gene-C2845_PM01G31410;gene-C2845_PM02G01630;gene-C2845_PM07G31190;gene-C2845_PM11G07110;gene-C2845_PM11G07120;gene-C2845_PM12G16740;gene-C2845_PM13G22080;gene-C2845_PM15G09740;gene-C2845_PM15G18490;gene-C2845_PM16G08940;gene-C2845_PM18G01130	13
GO:0009800	cinnamic acid biosynthetic process	0.0046	0.0008	5.71	5.667e-07	9.59811e-05	Panicum_miliaceum_newGene_5131;Panicum_miliaceum_newGene_986;gene-C2845_PM12G11260;gene-C2845_PM12G11270;gene-C2845_PM12G11280;gene-C2845_PM12G20920;gene-C2845_PM12G20930;gene-C2845_PM12G20940;gene-C2845_PM12G20950;gene-C2845_PM16G13810	10
GO:0010558	negative regulation of macromolecule biosynthetic process	0.0142	0.0057	2.51	6.8578e-07	0.00010559	Panicum_miliaceum_newGene_1363;Panicum_miliaceum_newGene_14451;Panicum_miliaceum_newGene_2425;Panicum_miliaceum_newGene_8562;gene-C2845_PM01G05080;gene-C2845_PM01G05090;gene-C2845_PM01G17560;gene-C2845_PM02G15240;gene-C2845_PM02G23820;gene-C2845_PM02G35600;gene-C2845_PM02G35610;gene-C2845_PM03G12780;gene-C2845_PM03G34080;gene-C2845_PM03G35710;gene-C2845_PM03G36800;gene-C2845_PM04G12190;gene-C2845…	31
GO:0009734	auxin-activated signaling pathway	0.0188	0.0088	2.14	1.28775e-06	0.000159488	gene-C2845_PM01G35030;gene-C2845_PM02G07080;gene-C2845_PM02G14920;gene-C2845_PM02G35890;gene-C2845_PM03G21740;gene-C2845_PM05G02480;gene-C2845_PM05G25400;gene-C2845_PM05G29970;gene-C2845_PM05G31690;gene-C2845_PM06G01930;gene-C2845_PM06G05560;gene-C2845_PM06G16290;gene-C2845_PM07G15780;gene-C2845_PM07G33530;gene-C2845_PM07G36490;gene-C2845_PM07G38880;gene-C2845_PM08G10560;gene-C2845_PM08G18960;gen…	41
GO:0015074	DNA integration	0.028	0.0152	1.84	1.30433e-06	0.000159488	Panicum_miliaceum_newGene_10518;Panicum_miliaceum_newGene_1077;Panicum_miliaceum_newGene_1093;Panicum_miliaceum_newGene_1109;Panicum_miliaceum_newGene_11365;Panicum_miliaceum_newGene_11366;Panicum_miliaceum_newGene_12179;Panicum_miliaceum_newGene_12188;Panicum_miliaceum_newGene_12268;Panicum_miliaceum_newGene_12678;Panicum_miliaceum_newGene_13625;Panicum_miliaceum_newGene_13628;Panicum_miliaceum_…	61
GO:0006559	L-phenylalanine catabolic process	0.0055	0.0012	4.57	1.39442e-06	0.000159488	Panicum_miliaceum_newGene_5131;Panicum_miliaceum_newGene_986;gene-C2845_PM09G00120;gene-C2845_PM11G01990;gene-C2845_PM12G11260;gene-C2845_PM12G11270;gene-C2845_PM12G11280;gene-C2845_PM12G20920;gene-C2845_PM12G20930;gene-C2845_PM12G20940;gene-C2845_PM12G20950;gene-C2845_PM16G13810	12
GO:0005992	trehalose biosynthetic process	0.0083	0.0025	3.35	1.41249e-06	0.000159488	Panicum_miliaceum_newGene_9260;gene-C2845_PM01G16790;gene-C2845_PM02G20570;gene-C2845_PM02G24570;gene-C2845_PM04G14140;gene-C2845_PM05G32050;gene-C2845_PM06G16580;gene-C2845_PM06G16650;gene-C2845_PM07G23010;gene-C2845_PM08G25520;gene-C2845_PM10G07960;gene-C2845_PM11G23410;gene-C2845_PM11G31180;gene-C2845_PM12G22610;gene-C2845_PM12G29370;gene-C2845_PM13G12430;gene-C2845_PM14G10940;gene-C2845_PM14G…	18
GO:0001101	response to acid chemical	0.0358	0.0212	1.69	1.75078e-06	0.00018533	Panicum_miliaceum_newGene_1363;gene-C2845_PM01G09280;gene-C2845_PM01G10280;gene-C2845_PM01G15250;gene-C2845_PM01G17560;gene-C2845_PM01G18770;gene-C2845_PM01G18780;gene-C2845_PM01G21610;gene-C2845_PM01G22120;gene-C2845_PM01G22130;gene-C2845_PM01G30240;gene-C2845_PM02G00490;gene-C2845_PM02G08920;gene-C2845_PM02G19890;gene-C2845_PM02G22620;gene-C2845_PM02G22630;gene-C2845_PM02G23820;gene-C2845_PM02G…	78
GO:0009890	negative regulation of biosynthetic process	0.0147	0.0063	2.35	2.22423e-06	0.000221597	Panicum_miliaceum_newGene_1363;Panicum_miliaceum_newGene_14451;Panicum_miliaceum_newGene_2425;Panicum_miliaceum_newGene_8562;gene-C2845_PM01G05080;gene-C2845_PM01G05090;gene-C2845_PM01G17560;gene-C2845_PM02G15240;gene-C2845_PM02G23820;gene-C2845_PM02G35600;gene-C2845_PM02G35610;gene-C2845_PM03G12780;gene-C2845_PM03G34080;gene-C2845_PM03G35710;gene-C2845_PM03G36800;gene-C2845_PM04G12190;gene-C2845…	32
GO:0031327	negative regulation of cellular biosynthetic process	0.0142	0.006	2.36	2.7948e-06	0.000262973	Panicum_miliaceum_newGene_1363;Panicum_miliaceum_newGene_14451;Panicum_miliaceum_newGene_2425;Panicum_miliaceum_newGene_8562;gene-C2845_PM01G05080;gene-C2845_PM01G05090;gene-C2845_PM01G17560;gene-C2845_PM02G15240;gene-C2845_PM02G23820;gene-C2845_PM02G35600;gene-C2845_PM02G35610;gene-C2845_PM03G12780;gene-C2845_PM03G34080;gene-C2845_PM03G35710;gene-C2845_PM03G36800;gene-C2845_PM04G12190;gene-C2845…	31
GO:1901700	response to oxygen-containing compound	0.0418	0.0265	1.58	5.73218e-06	0.000510974	Panicum_miliaceum_newGene_1363;gene-C2845_PM01G09280;gene-C2845_PM01G10280;gene-C2845_PM01G15250;gene-C2845_PM01G17560;gene-C2845_PM01G18770;gene-C2845_PM01G18780;gene-C2845_PM01G21610;gene-C2845_PM01G22120;gene-C2845_PM01G22130;gene-C2845_PM01G30240;gene-C2845_PM01G39210;gene-C2845_PM02G00490;gene-C2845_PM02G08920;gene-C2845_PM02G19890;gene-C2845_PM02G22620;gene-C2845_PM02G22630;gene-C2845_PM02G…	91
GO:0080134	regulation of response to stress	0.0202	0.0104	1.94	8.7907e-06	0.000744433	Panicum_miliaceum_newGene_14451;Panicum_miliaceum_newGene_2425;Panicum_miliaceum_newGene_8562;gene-C2845_PM01G05080;gene-C2845_PM01G05090;gene-C2845_PM01G10280;gene-C2845_PM01G17560;gene-C2845_PM02G15240;gene-C2845_PM02G23820;gene-C2845_PM02G30720;gene-C2845_PM02G35600;gene-C2845_PM02G35610;gene-C2845_PM03G12780;gene-C2845_PM03G15870;gene-C2845_PM03G31350;gene-C2845_PM03G34080;gene-C2845_PM03G357…	44
GO:0009742	brassinosteroid mediated signaling pathway	0.0064	0.0018	3.5	1.13597e-05	0.000916177	gene-C2845_PM01G33960;gene-C2845_PM02G06500;gene-C2845_PM03G10470;gene-C2845_PM04G30540;gene-C2845_PM07G15780;gene-C2845_PM07G38020;gene-C2845_PM07G38880;gene-C2845_PM08G02200;gene-C2845_PM08G18960;gene-C2845_PM09G15720;gene-C2845_PM10G14220;gene-C2845_PM12G27380;gene-C2845_PM13G20550;gene-C2845_PM14G17290	14
GO:0051707	response to other organism	0.0253	0.0146	1.73	2.78279e-05	0.00214235	gene-C2845_PM01G10280;gene-C2845_PM01G15250;gene-C2845_PM01G17560;gene-C2845_PM01G22120;gene-C2845_PM01G22130;gene-C2845_PM01G33070;gene-C2845_PM01G46100;gene-C2845_PM02G03200;gene-C2845_PM02G23820;gene-C2845_PM02G26000;gene-C2845_PM02G30720;gene-C2845_PM02G33510;gene-C2845_PM02G43520;gene-C2845_PM02G43530;gene-C2845_PM02G43540;gene-C2845_PM03G09760;gene-C2845_PM03G17060;gene-C2845_PM03G23980;gen…	55
GO:0048583	regulation of response to stimulus	0.0335	0.0212	1.58	4.02354e-05	0.00296287	Panicum_miliaceum_newGene_14451;Panicum_miliaceum_newGene_2425;Panicum_miliaceum_newGene_585;Panicum_miliaceum_newGene_8562;gene-C2845_PM01G05080;gene-C2845_PM01G05090;gene-C2845_PM01G10280;gene-C2845_PM01G17560;gene-C2845_PM01G33070;gene-C2845_PM01G38420;gene-C2845_PM02G03200;gene-C2845_PM02G15240;gene-C2845_PM02G23820;gene-C2845_PM02G30720;gene-C2845_PM02G35600;gene-C2845_PM02G35610;gene-C2845_…	73
GO:0010646	regulation of cell communication	0.0211	0.0117	1.8	4.32619e-05	0.00297612	Panicum_miliaceum_newGene_585;Panicum_miliaceum_newGene_8562;gene-C2845_PM01G05080;gene-C2845_PM01G05090;gene-C2845_PM01G17560;gene-C2845_PM01G33070;gene-C2845_PM02G03200;gene-C2845_PM02G15240;gene-C2845_PM02G23820;gene-C2845_PM02G35600;gene-C2845_PM02G35610;gene-C2845_PM03G10250;gene-C2845_PM03G12780;gene-C2845_PM03G34080;gene-C2845_PM03G35460;gene-C2845_PM03G35710;gene-C2845_PM04G11560;gene-C28…	46
GO:0043207	response to external biotic stimulus	0.0253	0.0148	1.71	4.39296e-05	0.00297612	gene-C2845_PM01G10280;gene-C2845_PM01G15250;gene-C2845_PM01G17560;gene-C2845_PM01G22120;gene-C2845_PM01G22130;gene-C2845_PM01G33070;gene-C2845_PM01G46100;gene-C2845_PM02G03200;gene-C2845_PM02G23820;gene-C2845_PM02G26000;gene-C2845_PM02G30720;gene-C2845_PM02G33510;gene-C2845_PM02G43520;gene-C2845_PM02G43530;gene-C2845_PM02G43540;gene-C2845_PM03G09760;gene-C2845_PM03G17060;gene-C2845_PM03G23980;gen…	55
GO:0071395	cellular response to jasmonic acid stimulus	0.0064	0.0021	3.11	5.62147e-05	0.00366192	gene-C2845_PM01G10280;gene-C2845_PM01G17560;gene-C2845_PM02G23820;gene-C2845_PM02G30720;gene-C2845_PM03G31350;gene-C2845_PM03G34080;gene-C2845_PM04G13420;gene-C2845_PM04G15960;gene-C2845_PM11G07110;gene-C2845_PM11G07120;gene-C2845_PM12G16740;gene-C2845_PM13G12840;gene-C2845_PM14G14850;gene-C2845_PM18G01130	14
GO:0009867	jasmonic acid mediated signaling pathway	0.0064	0.0021	3.03	8.00875e-05	0.00501227	gene-C2845_PM01G10280;gene-C2845_PM01G17560;gene-C2845_PM02G23820;gene-C2845_PM02G30720;gene-C2845_PM03G31350;gene-C2845_PM03G34080;gene-C2845_PM04G13420;gene-C2845_PM04G15960;gene-C2845_PM11G07110;gene-C2845_PM11G07120;gene-C2845_PM12G16740;gene-C2845_PM13G12840;gene-C2845_PM14G14850;gene-C2845_PM18G01130	14
GO:0008295	spermidine biosynthetic process	0.0037	0.0008	4.57	8.77669e-05	0.00501227	gene-C2845_PM09G01540;gene-C2845_PM10G01530;gene-C2845_PM12G12040;gene-C2845_PM12G20140;gene-C2845_PM15G13180;gene-C2845_PM15G13190;gene-C2845_PM16G11930;gene-C2845_PM16G11940	8
GO:1903506	regulation of nucleic acid-templated transcription	0.0487	0.0341	1.43	8.93909e-05	0.00501227	Panicum_miliaceum_newGene_1363;Panicum_miliaceum_newGene_14451;Panicum_miliaceum_newGene_2425;Panicum_miliaceum_newGene_8562;gene-C2845_PM01G05080;gene-C2845_PM01G05090;gene-C2845_PM01G06010;gene-C2845_PM01G08620;gene-C2845_PM01G13150;gene-C2845_PM01G13840;gene-C2845_PM01G17560;gene-C2845_PM01G29980;gene-C2845_PM01G34550;gene-C2845_PM01G42230;gene-C2845_PM02G00210;gene-C2845_PM02G07550;gene-C2845…	106
GO:2001141	regulation of RNA biosynthetic process	0.0487	0.0341	1.43	8.93909e-05	0.00501227	Panicum_miliaceum_newGene_1363;Panicum_miliaceum_newGene_14451;Panicum_miliaceum_newGene_2425;Panicum_miliaceum_newGene_8562;gene-C2845_PM01G05080;gene-C2845_PM01G05090;gene-C2845_PM01G06010;gene-C2845_PM01G08620;gene-C2845_PM01G13150;gene-C2845_PM01G13840;gene-C2845_PM01G17560;gene-C2845_PM01G29980;gene-C2845_PM01G34550;gene-C2845_PM01G42230;gene-C2845_PM02G00210;gene-C2845_PM02G07550;gene-C2845…	106
GO:0009605	response to external stimulus	0.0321	0.0206	1.56	9.1741e-05	0.00501227	Panicum_miliaceum_newGene_1363;gene-C2845_PM01G06010;gene-C2845_PM01G10280;gene-C2845_PM01G15250;gene-C2845_PM01G17560;gene-C2845_PM01G22120;gene-C2845_PM01G22130;gene-C2845_PM01G33070;gene-C2845_PM01G39210;gene-C2845_PM01G46100;gene-C2845_PM02G03200;gene-C2845_PM02G23820;gene-C2845_PM02G26000;gene-C2845_PM02G30720;gene-C2845_PM02G33510;gene-C2845_PM02G34780;gene-C2845_PM02G37550;gene-C2845_PM02G…	70
GO:0009966	regulation of signal transduction	0.0207	0.0118	1.76	0.000102364	0.0054179	Panicum_miliaceum_newGene_585;Panicum_miliaceum_newGene_8562;gene-C2845_PM01G05080;gene-C2845_PM01G05090;gene-C2845_PM01G17560;gene-C2845_PM01G33070;gene-C2845_PM02G03200;gene-C2845_PM02G15240;gene-C2845_PM02G23820;gene-C2845_PM02G35600;gene-C2845_PM02G35610;gene-C2845_PM03G10250;gene-C2845_PM03G12780;gene-C2845_PM03G34080;gene-C2845_PM03G35460;gene-C2845_PM03G35710;gene-C2845_PM04G11560;gene-C28…	45
GO:0042221	response to chemical	0.0592	0.0433	1.37	0.000113282	0.00581408	Panicum_miliaceum_newGene_1363;gene-C2845_PM01G08620;gene-C2845_PM01G09280;gene-C2845_PM01G10280;gene-C2845_PM01G11430;gene-C2845_PM01G11440;gene-C2845_PM01G15250;gene-C2845_PM01G17560;gene-C2845_PM01G18770;gene-C2845_PM01G18780;gene-C2845_PM01G21610;gene-C2845_PM01G22120;gene-C2845_PM01G22130;gene-C2845_PM01G30240;gene-C2845_PM01G39210;gene-C2845_PM01G46100;gene-C2845_PM02G00490;gene-C2845_PM02G…	129
GO:0009620	response to fungus	0.0156	0.0081	1.92	0.000121305	0.00604274	gene-C2845_PM01G10280;gene-C2845_PM01G22120;gene-C2845_PM01G22130;gene-C2845_PM01G33070;gene-C2845_PM02G03200;gene-C2845_PM02G30720;gene-C2845_PM02G43520;gene-C2845_PM02G43530;gene-C2845_PM02G43540;gene-C2845_PM03G17060;gene-C2845_PM03G23980;gene-C2845_PM03G24040;gene-C2845_PM03G31350;gene-C2845_PM04G06720;gene-C2845_PM04G15960;gene-C2845_PM05G04480;gene-C2845_PM05G04490;gene-C2845_PM05G04830;gen…	34
GO:0023051	regulation of signaling	0.0202	0.0115	1.75	0.000129896	0.00628578	Panicum_miliaceum_newGene_585;Panicum_miliaceum_newGene_8562;gene-C2845_PM01G05080;gene-C2845_PM01G05090;gene-C2845_PM01G17560;gene-C2845_PM01G33070;gene-C2845_PM02G03200;gene-C2845_PM02G15240;gene-C2845_PM02G23820;gene-C2845_PM02G35600;gene-C2845_PM02G35610;gene-C2845_PM03G10250;gene-C2845_PM03G12780;gene-C2845_PM03G34080;gene-C2845_PM03G35460;gene-C2845_PM03G35710;gene-C2845_PM04G11560;gene-C28…	44
GO:0048523	negative regulation of cellular process	0.0326	0.0212	1.54	0.000136814	0.00643664	Panicum_miliaceum_newGene_1363;Panicum_miliaceum_newGene_14451;Panicum_miliaceum_newGene_2425;Panicum_miliaceum_newGene_8562;gene-C2845_PM01G05080;gene-C2845_PM01G05090;gene-C2845_PM01G17560;gene-C2845_PM01G34340;gene-C2845_PM01G38420;gene-C2845_PM02G06860;gene-C2845_PM02G15240;gene-C2845_PM02G23820;gene-C2845_PM02G35600;gene-C2845_PM02G35610;gene-C2845_PM03G10250;gene-C2845_PM03G12780;gene-C2845…	71
GO:0006950	response to stress	0.0565	0.0412	1.37	0.000145219	0.00664745	Panicum_miliaceum_newGene_1363;Panicum_miliaceum_newGene_14451;Panicum_miliaceum_newGene_2425;Panicum_miliaceum_newGene_8562;gene-C2845_PM01G05080;gene-C2845_PM01G05090;gene-C2845_PM01G10280;gene-C2845_PM01G15250;gene-C2845_PM01G17560;gene-C2845_PM01G18190;gene-C2845_PM01G18730;gene-C2845_PM01G18770;gene-C2845_PM01G18780;gene-C2845_PM01G22120;gene-C2845_PM01G22130;gene-C2845_PM01G29830;gene-C2845…	123
GO:0051252	regulation of RNA metabolic process	0.0496	0.0354	1.4	0.00015701	0.00665324	Panicum_miliaceum_newGene_1363;Panicum_miliaceum_newGene_14451;Panicum_miliaceum_newGene_2425;Panicum_miliaceum_newGene_8562;gene-C2845_PM01G05080;gene-C2845_PM01G05090;gene-C2845_PM01G06010;gene-C2845_PM01G08620;gene-C2845_PM01G13150;gene-C2845_PM01G13840;gene-C2845_PM01G17560;gene-C2845_PM01G29980;gene-C2845_PM01G34550;gene-C2845_PM01G42230;gene-C2845_PM02G00210;gene-C2845_PM02G07550;gene-C2845…	108
GO:0050777	negative regulation of immune response	0.0041	0.0011	3.79	0.000208124	0.00665324	gene-C2845_PM03G34630;gene-C2845_PM04G13070;gene-C2845_PM05G14350;gene-C2845_PM11G05850;gene-C2845_PM12G16250;gene-C2845_PM13G23350;gene-C2845_PM14G18820;gene-C2845_PM15G06840;gene-C2845_PM16G06260	9
GO:0001952	regulation of cell-matrix adhesion	0.0018	0.0002	8	0.000243552	0.00665324	gene-C2845_PM05G24900;gene-C2845_PM06G22060;gene-C2845_PM07G26830;gene-C2845_PM08G27850	4
GO:0001953	negative regulation of cell-matrix adhesion	0.0018	0.0002	8	0.000243552	0.00665324	gene-C2845_PM05G24900;gene-C2845_PM06G22060;gene-C2845_PM07G26830;gene-C2845_PM08G27850	4
GO:0006218	uridine catabolic process	0.0018	0.0002	8	0.000243552	0.00665324	gene-C2845_PM03G27410;gene-C2845_PM04G10230;gene-C2845_PM13G25740;gene-C2845_PM14G20990	4
GO:0010264	myo-inositol hexakisphosphate biosynthetic process	0.0018	0.0002	8	0.000243552	0.00665324	gene-C2845_PM01G28860;gene-C2845_PM02G04640;gene-C2845_PM11G21710;gene-C2845_PM12G31090	4
GO:0010595	positive regulation of endothelial cell migration	0.0018	0.0002	8	0.000243552	0.00665324	gene-C2845_PM05G24900;gene-C2845_PM06G22060;gene-C2845_PM07G26830;gene-C2845_PM08G27850	4
GO:0010634	positive regulation of epithelial cell migration	0.0018	0.0002	8	0.000243552	0.00665324	gene-C2845_PM05G24900;gene-C2845_PM06G22060;gene-C2845_PM07G26830;gene-C2845_PM08G27850	4
GO:0010810	regulation of cell-substrate adhesion	0.0018	0.0002	8	0.000243552	0.00665324	gene-C2845_PM05G24900;gene-C2845_PM06G22060;gene-C2845_PM07G26830;gene-C2845_PM08G27850	4
GO:0010812	negative regulation of cell-substrate adhesion	0.0018	0.0002	8	0.000243552	0.00665324	gene-C2845_PM05G24900;gene-C2845_PM06G22060;gene-C2845_PM07G26830;gene-C2845_PM08G27850	4
GO:0034260	negative regulation of GTPase activity	0.0018	0.0002	8	0.000243552	0.00665324	gene-C2845_PM05G24900;gene-C2845_PM06G22060;gene-C2845_PM07G26830;gene-C2845_PM08G27850	4
GO:0035148	tube formation	0.0018	0.0002	8	0.000243552	0.00665324	gene-C2845_PM05G24900;gene-C2845_PM06G22060;gene-C2845_PM07G26830;gene-C2845_PM08G27850	4
GO:0043627	response to estrogen	0.0018	0.0002	8	0.000243552	0.00665324	gene-C2845_PM05G24900;gene-C2845_PM06G22060;gene-C2845_PM07G26830;gene-C2845_PM08G27850	4
GO:0046133	pyrimidine ribonucleoside catabolic process	0.0018	0.0002	8	0.000243552	0.00665324	gene-C2845_PM03G27410;gene-C2845_PM04G10230;gene-C2845_PM13G25740;gene-C2845_PM14G20990	4
GO:0046135	pyrimidine nucleoside catabolic process	0.0018	0.0002	8	0.000243552	0.00665324	gene-C2845_PM03G27410;gene-C2845_PM04G10230;gene-C2845_PM13G25740;gene-C2845_PM14G20990	4
GO:0051893	regulation of focal adhesion assembly	0.0018	0.0002	8	0.000243552	0.00665324	gene-C2845_PM05G24900;gene-C2845_PM06G22060;gene-C2845_PM07G26830;gene-C2845_PM08G27850	4
GO:0051895	negative regulation of focal adhesion assembly	0.0018	0.0002	8	0.000243552	0.00665324	gene-C2845_PM05G24900;gene-C2845_PM06G22060;gene-C2845_PM07G26830;gene-C2845_PM08G27850	4
GO:0071391	cellular response to estrogen stimulus	0.0018	0.0002	8	0.000243552	0.00665324	gene-C2845_PM05G24900;gene-C2845_PM06G22060;gene-C2845_PM07G26830;gene-C2845_PM08G27850	4
GO:0090109	regulation of cell-substrate junction assembly	0.0018	0.0002	8	0.000243552	0.00665324	gene-C2845_PM05G24900;gene-C2845_PM06G22060;gene-C2845_PM07G26830;gene-C2845_PM08G27850	4
GO:1901888	regulation of cell junction assembly	0.0018	0.0002	8	0.000243552	0.00665324	gene-C2845_PM05G24900;gene-C2845_PM06G22060;gene-C2845_PM07G26830;gene-C2845_PM08G27850	4
GO:1901889	negative regulation of cell junction assembly	0.0018	0.0002	8	0.000243552	0.00665324	gene-C2845_PM05G24900;gene-C2845_PM06G22060;gene-C2845_PM07G26830;gene-C2845_PM08G27850	4
GO:1903391	regulation of adherens junction organization	0.0018	0.0002	8	0.000243552	0.00665324	gene-C2845_PM05G24900;gene-C2845_PM06G22060;gene-C2845_PM07G26830;gene-C2845_PM08G27850	4
GO:1903392	negative regulation of adherens junction organization	0.0018	0.0002	8	0.000243552	0.00665324	gene-C2845_PM05G24900;gene-C2845_PM06G22060;gene-C2845_PM07G26830;gene-C2845_PM08G27850	4
GO:2000249	regulation of actin cytoskeleton reorganization	0.0018	0.0002	8	0.000243552	0.00665324	gene-C2845_PM05G24900;gene-C2845_PM06G22060;gene-C2845_PM07G26830;gene-C2845_PM08G27850	4
GO:2000251	positive regulation of actin cytoskeleton reorganization	0.0018	0.0002	8	0.000243552	0.00665324	gene-C2845_PM05G24900;gene-C2845_PM06G22060;gene-C2845_PM07G26830;gene-C2845_PM08G27850	4
GO:0010556	regulation of macromolecule biosynthetic process	0.051	0.037	1.38	0.000252217	0.00678058	Panicum_miliaceum_newGene_1363;Panicum_miliaceum_newGene_14451;Panicum_miliaceum_newGene_2425;Panicum_miliaceum_newGene_3010;Panicum_miliaceum_newGene_8562;Panicum_miliaceum_newGene_8776;gene-C2845_PM01G05080;gene-C2845_PM01G05090;gene-C2845_PM01G06010;gene-C2845_PM01G08620;gene-C2845_PM01G13150;gene-C2845_PM01G13840;gene-C2845_PM01G17560;gene-C2845_PM01G29980;gene-C2845_PM01G32120;gene-C2845_PM0…	111
GO:0007165	signal transduction	0.034	0.0229	1.48	0.000295849	0.0078293	Panicum_miliaceum_newGene_10461;Panicum_miliaceum_newGene_14046;Panicum_miliaceum_newGene_3485;Panicum_miliaceum_newGene_5416;Panicum_miliaceum_newGene_7399;Panicum_miliaceum_newGene_7640;gene-C2845_PM01G06010;gene-C2845_PM01G07470;gene-C2845_PM01G10280;gene-C2845_PM01G13460;gene-C2845_PM01G17560;gene-C2845_PM01G33020;gene-C2845_PM01G35060;gene-C2845_PM02G07050;gene-C2845_PM02G23820;gene-C2845_PM…	74
GO:0050776	regulation of immune response	0.0073	0.0029	2.51	0.000325378	0.00841965	gene-C2845_PM01G33070;gene-C2845_PM02G03200;gene-C2845_PM03G34630;gene-C2845_PM04G13070;gene-C2845_PM05G14350;gene-C2845_PM07G24240;gene-C2845_PM08G26610;gene-C2845_PM11G05850;gene-C2845_PM11G13620;gene-C2845_PM11G15960;gene-C2845_PM12G01630;gene-C2845_PM12G16250;gene-C2845_PM13G23350;gene-C2845_PM14G18820;gene-C2845_PM15G06840;gene-C2845_PM16G06260	16
GO:0019219	regulation of nucleobase-containing compound metabolic process	0.0496	0.0361	1.37	0.000331621	0.00841965	Panicum_miliaceum_newGene_1363;Panicum_miliaceum_newGene_14451;Panicum_miliaceum_newGene_2425;Panicum_miliaceum_newGene_8562;gene-C2845_PM01G05080;gene-C2845_PM01G05090;gene-C2845_PM01G06010;gene-C2845_PM01G08620;gene-C2845_PM01G13150;gene-C2845_PM01G13840;gene-C2845_PM01G17560;gene-C2845_PM01G29980;gene-C2845_PM01G34550;gene-C2845_PM01G42230;gene-C2845_PM02G00210;gene-C2845_PM02G07550;gene-C2845…	108
GO:0009247	glycolipid biosynthetic process	0.0041	0.0011	3.6	0.000336558	0.00841965	Panicum_miliaceum_newGene_8402;gene-C2845_PM03G34970;gene-C2845_PM04G12730;gene-C2845_PM11G07110;gene-C2845_PM11G07120;gene-C2845_PM11G22780;gene-C2845_PM12G16740;gene-C2845_PM12G30050;gene-C2845_PM18G01130	9
GO:0006012	galactose metabolic process	0.0046	0.0014	3.33	0.000338042	0.00841965	gene-C2845_PM01G25130;gene-C2845_PM02G42470;gene-C2845_PM03G31690;gene-C2845_PM04G01970;gene-C2845_PM04G15580;gene-C2845_PM05G26830;gene-C2845_PM06G03600;gene-C2845_PM15G21420;gene-C2845_PM15G22230;gene-C2845_PM16G19690	10
GO:0031324	negative regulation of cellular metabolic process	0.0165	0.0094	1.77	0.000425902	0.0104543	Panicum_miliaceum_newGene_1363;Panicum_miliaceum_newGene_14451;Panicum_miliaceum_newGene_2425;Panicum_miliaceum_newGene_8562;gene-C2845_PM01G05080;gene-C2845_PM01G05090;gene-C2845_PM01G17560;gene-C2845_PM02G15240;gene-C2845_PM02G23820;gene-C2845_PM02G35600;gene-C2845_PM02G35610;gene-C2845_PM03G12780;gene-C2845_PM03G34080;gene-C2845_PM03G35710;gene-C2845_PM03G36800;gene-C2845_PM04G12190;gene-C2845…	36
GO:0006597	spermine biosynthetic process	0.0028	0.0006	4.8	0.000507532	0.011734	gene-C2845_PM12G12040;gene-C2845_PM12G20140;gene-C2845_PM15G13180;gene-C2845_PM15G13190;gene-C2845_PM16G11930;gene-C2845_PM16G11940	6
GO:0030155	regulation of cell adhesion	0.0028	0.0006	4.8	0.000507532	0.011734	gene-C2845_PM05G24900;gene-C2845_PM06G22060;gene-C2845_PM07G26830;gene-C2845_PM08G27850;gene-C2845_PM15G12640;gene-C2845_PM16G12530	6
GO:0060776	simple leaf morphogenesis	0.0028	0.0006	4.8	0.000507532	0.011734	gene-C2845_PM01G18890;gene-C2845_PM02G22490;gene-C2845_PM03G11220;gene-C2845_PM04G31220;gene-C2845_PM14G14330;gene-C2845_PM14G14340	6
GO:0015936	coenzyme A metabolic process	0.0023	0.0004	5.71	0.000512679	0.011734	gene-C2845_PM03G01720;gene-C2845_PM04G20000;gene-C2845_PM09G08070;gene-C2845_PM13G22320;gene-C2845_PM15G18310	5
GO:0055129	L-proline biosynthetic process	0.0023	0.0004	5.71	0.000512679	0.011734	gene-C2845_PM01G34120;gene-C2845_PM05G36020;gene-C2845_PM06G19770;gene-C2845_PM07G28560;gene-C2845_PM13G13340	5
GO:0050896	response to stimulus	0.0932	0.0752	1.24	0.000539709	0.0120982	Panicum_miliaceum_newGene_1363;Panicum_miliaceum_newGene_14451;Panicum_miliaceum_newGene_2425;Panicum_miliaceum_newGene_8562;gene-C2845_PM01G05080;gene-C2845_PM01G05090;gene-C2845_PM01G06010;gene-C2845_PM01G08620;gene-C2845_PM01G09280;gene-C2845_PM01G10280;gene-C2845_PM01G11430;gene-C2845_PM01G11440;gene-C2845_PM01G15250;gene-C2845_PM01G17560;gene-C2845_PM01G18190;gene-C2845_PM01G18730;gene-C2845…	203
GO:0051172	negative regulation of nitrogen compound metabolic process	0.0165	0.0095	1.75	0.000542879	0.0120982	Panicum_miliaceum_newGene_1363;Panicum_miliaceum_newGene_14451;Panicum_miliaceum_newGene_2425;Panicum_miliaceum_newGene_8562;gene-C2845_PM01G05080;gene-C2845_PM01G05090;gene-C2845_PM01G17560;gene-C2845_PM02G15240;gene-C2845_PM02G23820;gene-C2845_PM02G35600;gene-C2845_PM02G35610;gene-C2845_PM03G12780;gene-C2845_PM03G34080;gene-C2845_PM03G35710;gene-C2845_PM03G36800;gene-C2845_PM04G12190;gene-C2845…	36
GO:0031326	regulation of cellular biosynthetic process	0.0528	0.0395	1.34	0.000615256	0.0135331	Panicum_miliaceum_newGene_1363;Panicum_miliaceum_newGene_14451;Panicum_miliaceum_newGene_2425;Panicum_miliaceum_newGene_3010;Panicum_miliaceum_newGene_8562;Panicum_miliaceum_newGene_8776;gene-C2845_PM01G05080;gene-C2845_PM01G05090;gene-C2845_PM01G06010;gene-C2845_PM01G08620;gene-C2845_PM01G13150;gene-C2845_PM01G13840;gene-C2845_PM01G17560;gene-C2845_PM01G29980;gene-C2845_PM01G32120;gene-C2845_PM0…	115
GO:0009889	regulation of biosynthetic process	0.0533	0.0401	1.33	0.000725934	0.0154721	Panicum_miliaceum_newGene_1363;Panicum_miliaceum_newGene_14451;Panicum_miliaceum_newGene_2425;Panicum_miliaceum_newGene_3010;Panicum_miliaceum_newGene_8562;Panicum_miliaceum_newGene_8776;gene-C2845_PM01G05080;gene-C2845_PM01G05090;gene-C2845_PM01G06010;gene-C2845_PM01G08620;gene-C2845_PM01G13150;gene-C2845_PM01G13840;gene-C2845_PM01G17560;gene-C2845_PM01G29980;gene-C2845_PM01G32120;gene-C2845_PM0…	116
GO:0006541	glutamine metabolic process	0.0055	0.002	2.74	0.000734554	0.0154721	gene-C2845_PM01G32520;gene-C2845_PM02G02350;gene-C2845_PM05G28700;gene-C2845_PM06G02850;gene-C2845_PM07G01790;gene-C2845_PM08G05780;gene-C2845_PM08G20690;gene-C2845_PM10G20380;gene-C2845_PM11G02440;gene-C2845_PM12G04680;gene-C2845_PM15G10920;gene-C2845_PM16G10070	12
GO:0010033	response to organic substance	0.0445	0.0325	1.37	0.000738272	0.0154721	Panicum_miliaceum_newGene_1363;gene-C2845_PM01G08620;gene-C2845_PM01G09280;gene-C2845_PM01G10280;gene-C2845_PM01G17560;gene-C2845_PM01G22120;gene-C2845_PM01G22130;gene-C2845_PM01G46100;gene-C2845_PM02G08920;gene-C2845_PM02G23820;gene-C2845_PM02G30720;gene-C2845_PM02G31700;gene-C2845_PM02G33510;gene-C2845_PM02G43520;gene-C2845_PM02G43530;gene-C2845_PM02G43540;gene-C2845_PM03G09760;gene-C2845_PM03G…	97
GO:0006355	regulation of transcription, DNA-templated	0.1125	0.0933	1.21	0.000739951	0.0154721	Panicum_miliaceum_newGene_13156;Panicum_miliaceum_newGene_1363;Panicum_miliaceum_newGene_14451;Panicum_miliaceum_newGene_18439;Panicum_miliaceum_newGene_2425;Panicum_miliaceum_newGene_584;gene-C2845_PM01G06010;gene-C2845_PM01G08620;gene-C2845_PM01G12420;gene-C2845_PM01G13150;gene-C2845_PM01G13840;gene-C2845_PM01G13860;gene-C2845_PM01G21520;gene-C2845_PM01G22270;gene-C2845_PM01G23100;gene-C2845_PM…	245
GO:0019941	modification-dependent protein catabolic process	0.0193	0.0118	1.63	0.00086973	0.0160051	Panicum_miliaceum_newGene_14451;Panicum_miliaceum_newGene_2425;gene-C2845_PM01G05670;gene-C2845_PM01G10280;gene-C2845_PM01G33070;gene-C2845_PM02G03200;gene-C2845_PM02G07110;gene-C2845_PM02G30720;gene-C2845_PM03G04450;gene-C2845_PM03G12900;gene-C2845_PM03G13670;gene-C2845_PM03G15980;gene-C2845_PM03G20380;gene-C2845_PM03G35460;gene-C2845_PM04G20910;gene-C2845_PM04G28790;gene-C2845_PM05G37450;gene-C…	42
GO:0009719	response to endogenous stimulus	0.0372	0.0265	1.4	0.000944294	0.0160051	Panicum_miliaceum_newGene_1363;gene-C2845_PM01G08620;gene-C2845_PM01G09280;gene-C2845_PM01G10280;gene-C2845_PM01G17560;gene-C2845_PM01G22120;gene-C2845_PM01G22130;gene-C2845_PM01G46100;gene-C2845_PM02G08920;gene-C2845_PM02G23820;gene-C2845_PM02G30720;gene-C2845_PM02G31700;gene-C2845_PM02G33510;gene-C2845_PM02G43520;gene-C2845_PM02G43530;gene-C2845_PM02G43540;gene-C2845_PM03G09760;gene-C2845_PM03G…	81
GO:0009725	response to hormone	0.0367	0.0262	1.4	0.000992276	0.0160051	Panicum_miliaceum_newGene_1363;gene-C2845_PM01G08620;gene-C2845_PM01G09280;gene-C2845_PM01G10280;gene-C2845_PM01G17560;gene-C2845_PM01G22120;gene-C2845_PM01G22130;gene-C2845_PM01G46100;gene-C2845_PM02G08920;gene-C2845_PM02G23820;gene-C2845_PM02G30720;gene-C2845_PM02G31700;gene-C2845_PM02G33510;gene-C2845_PM02G43520;gene-C2845_PM02G43530;gene-C2845_PM02G43540;gene-C2845_PM03G09760;gene-C2845_PM03G…	80
GO:0009094	L-phenylalanine biosynthetic process	0.0028	0.0006	4.36	0.000998433	0.0160051	gene-C2845_PM01G11600;gene-C2845_PM02G29510;gene-C2845_PM03G27550;gene-C2845_PM04G34970;gene-C2845_PM15G07380;gene-C2845_PM16G06740	6
GO:0002682	regulation of immune system process	0.0073	0.0032	2.29	0.00102807	0.0160051	gene-C2845_PM01G33070;gene-C2845_PM02G03200;gene-C2845_PM03G34630;gene-C2845_PM04G13070;gene-C2845_PM05G14350;gene-C2845_PM07G24240;gene-C2845_PM08G26610;gene-C2845_PM11G05850;gene-C2845_PM11G13620;gene-C2845_PM11G15960;gene-C2845_PM12G01630;gene-C2845_PM12G16250;gene-C2845_PM13G23350;gene-C2845_PM14G18820;gene-C2845_PM15G06840;gene-C2845_PM16G06260	16
GO:0009751	response to salicylic acid	0.006	0.0024	2.54	0.00103646	0.0160051	gene-C2845_PM01G22120;gene-C2845_PM01G22130;gene-C2845_PM02G43520;gene-C2845_PM02G43530;gene-C2845_PM02G43540;gene-C2845_PM03G09760;gene-C2845_PM03G23980;gene-C2845_PM03G24040;gene-C2845_PM04G06720;gene-C2845_PM04G25180;gene-C2845_PM04G26490;gene-C2845_PM10G06090;gene-C2845_PM12G23540	13
GO:0032446	protein modification by small protein conjugation	0.022	0.0141	1.56	0.00106867	0.0160051	Panicum_miliaceum_newGene_14451;Panicum_miliaceum_newGene_2425;Panicum_miliaceum_newGene_3010;Panicum_miliaceum_newGene_4136;gene-C2845_PM01G05670;gene-C2845_PM01G09560;gene-C2845_PM03G04450;gene-C2845_PM03G12900;gene-C2845_PM03G13670;gene-C2845_PM03G15980;gene-C2845_PM03G20380;gene-C2845_PM03G26690;gene-C2845_PM03G34630;gene-C2845_PM03G35460;gene-C2845_PM04G09250;gene-C2845_PM04G13070;gene-C2845…	48
GO:0006851	mitochondrial calcium ion transmembrane transport	0.0018	0.0003	6.4	0.00109618	0.0160051	gene-C2845_PM12G20330;gene-C2845_PM15G13460;gene-C2845_PM15G13470;gene-C2845_PM16G11620	4
GO:0007162	negative regulation of cell adhesion	0.0018	0.0003	6.4	0.00109618	0.0160051	gene-C2845_PM05G24900;gene-C2845_PM06G22060;gene-C2845_PM07G26830;gene-C2845_PM08G27850	4
GO:0030335	positive regulation of cell migration	0.0018	0.0003	6.4	0.00109618	0.0160051	gene-C2845_PM05G24900;gene-C2845_PM06G22060;gene-C2845_PM07G26830;gene-C2845_PM08G27850	4
GO:0031346	positive regulation of cell projection organization	0.0018	0.0003	6.4	0.00109618	0.0160051	gene-C2845_PM05G24900;gene-C2845_PM06G22060;gene-C2845_PM07G26830;gene-C2845_PM08G27850	4
GO:0046108	uridine metabolic process	0.0018	0.0003	6.4	0.00109618	0.0160051	gene-C2845_PM03G27410;gene-C2845_PM04G10230;gene-C2845_PM13G25740;gene-C2845_PM14G20990	4
GO:0046131	pyrimidine ribonucleoside metabolic process	0.0018	0.0003	6.4	0.00109618	0.0160051	gene-C2845_PM03G27410;gene-C2845_PM04G10230;gene-C2845_PM13G25740;gene-C2845_PM14G20990	4
GO:0051489	regulation of filopodium assembly	0.0018	0.0003	6.4	0.00109618	0.0160051	gene-C2845_PM05G24900;gene-C2845_PM06G22060;gene-C2845_PM07G26830;gene-C2845_PM08G27850	4
GO:0051491	positive regulation of filopodium assembly	0.0018	0.0003	6.4	0.00109618	0.0160051	gene-C2845_PM05G24900;gene-C2845_PM06G22060;gene-C2845_PM07G26830;gene-C2845_PM08G27850	4
GO:0052031	modulation by symbiont of host defense response	0.0018	0.0003	6.4	0.00109618	0.0160051	gene-C2845_PM01G33070;gene-C2845_PM02G03200;gene-C2845_PM07G24240;gene-C2845_PM08G26610	4
GO:0052173	response to defenses of other organism involved in symbiotic interaction	0.0018	0.0003	6.4	0.00109618	0.0160051	gene-C2845_PM01G33070;gene-C2845_PM02G03200;gene-C2845_PM07G24240;gene-C2845_PM08G26610	4
GO:0052200	response to host defenses	0.0018	0.0003	6.4	0.00109618	0.0160051	gene-C2845_PM01G33070;gene-C2845_PM02G03200;gene-C2845_PM07G24240;gene-C2845_PM08G26610	4
GO:0052255	modulation by organism of defense response of other organism involved in symbiotic interaction	0.0018	0.0003	6.4	0.00109618	0.0160051	gene-C2845_PM01G33070;gene-C2845_PM02G03200;gene-C2845_PM07G24240;gene-C2845_PM08G26610	4
GO:0052552	modulation by organism of immune response of other organism involved in symbiotic interaction	0.0018	0.0003	6.4	0.00109618	0.0160051	gene-C2845_PM01G33070;gene-C2845_PM02G03200;gene-C2845_PM07G24240;gene-C2845_PM08G26610	4
GO:0052553	modulation by symbiont of host immune response	0.0018	0.0003	6.4	0.00109618	0.0160051	gene-C2845_PM01G33070;gene-C2845_PM02G03200;gene-C2845_PM07G24240;gene-C2845_PM08G26610	4
GO:0052555	positive regulation by organism of immune response of other organism involved in symbiotic interaction	0.0018	0.0003	6.4	0.00109618	0.0160051	gene-C2845_PM01G33070;gene-C2845_PM02G03200;gene-C2845_PM07G24240;gene-C2845_PM08G26610	4
GO:0052556	positive regulation by symbiont of host immune response	0.0018	0.0003	6.4	0.00109618	0.0160051	gene-C2845_PM01G33070;gene-C2845_PM02G03200;gene-C2845_PM07G24240;gene-C2845_PM08G26610	4
GO:0052558	induction by organism of immune response of other organism involved in symbiotic interaction	0.0018	0.0003	6.4	0.00109618	0.0160051	gene-C2845_PM01G33070;gene-C2845_PM02G03200;gene-C2845_PM07G24240;gene-C2845_PM08G26610	4
GO:0052559	induction by symbiont of host immune response	0.0018	0.0003	6.4	0.00109618	0.0160051	gene-C2845_PM01G33070;gene-C2845_PM02G03200;gene-C2845_PM07G24240;gene-C2845_PM08G26610	4
GO:0052564	response to immune response of other organism involved in symbiotic interaction	0.0018	0.0003	6.4	0.00109618	0.0160051	gene-C2845_PM01G33070;gene-C2845_PM02G03200;gene-C2845_PM07G24240;gene-C2845_PM08G26610	4
GO:0052572	response to host immune response	0.0018	0.0003	6.4	0.00109618	0.0160051	gene-C2845_PM01G33070;gene-C2845_PM02G03200;gene-C2845_PM07G24240;gene-C2845_PM08G26610	4
GO:0060491	regulation of cell projection assembly	0.0018	0.0003	6.4	0.00109618	0.0160051	gene-C2845_PM05G24900;gene-C2845_PM06G22060;gene-C2845_PM07G26830;gene-C2845_PM08G27850	4
GO:0072529	pyrimidine-containing compound catabolic process	0.0018	0.0003	6.4	0.00109618	0.0160051	gene-C2845_PM03G27410;gene-C2845_PM04G10230;gene-C2845_PM13G25740;gene-C2845_PM14G20990	4
GO:0075136	response to host	0.0018	0.0003	6.4	0.00109618	0.0160051	gene-C2845_PM01G33070;gene-C2845_PM02G03200;gene-C2845_PM07G24240;gene-C2845_PM08G26610	4
GO:0080185	effector dependent induction by symbiont of host immune response	0.0018	0.0003	6.4	0.00109618	0.0160051	gene-C2845_PM01G33070;gene-C2845_PM02G03200;gene-C2845_PM07G24240;gene-C2845_PM08G26610	4
GO:0090332	stomatal closure	0.0018	0.0003	6.4	0.00109618	0.0160051	gene-C2845_PM05G23560;gene-C2845_PM06G23480;gene-C2845_PM07G03940;gene-C2845_PM08G07690	4
GO:0120032	regulation of plasma membrane bounded cell projection assembly	0.0018	0.0003	6.4	0.00109618	0.0160051	gene-C2845_PM05G24900;gene-C2845_PM06G22060;gene-C2845_PM07G26830;gene-C2845_PM08G27850	4
GO:0120034	positive regulation of plasma membrane bounded cell projection assembly	0.0018	0.0003	6.4	0.00109618	0.0160051	gene-C2845_PM05G24900;gene-C2845_PM06G22060;gene-C2845_PM07G26830;gene-C2845_PM08G27850	4
GO:2000114	regulation of establishment of cell polarity	0.0018	0.0003	6.4	0.00109618	0.0160051	gene-C2845_PM05G24900;gene-C2845_PM06G22060;gene-C2845_PM07G26830;gene-C2845_PM08G27850	4
GO:0002683	negative regulation of immune system process	0.0041	0.0013	3.13	0.00115338	0.0165913	gene-C2845_PM03G34630;gene-C2845_PM04G13070;gene-C2845_PM05G14350;gene-C2845_PM11G05850;gene-C2845_PM12G16250;gene-C2845_PM13G23350;gene-C2845_PM14G18820;gene-C2845_PM15G06840;gene-C2845_PM16G06260	9
GO:0048519	negative regulation of biological process	0.0399	0.029	1.38	0.00115593	0.0165913	Panicum_miliaceum_newGene_1363;Panicum_miliaceum_newGene_14451;Panicum_miliaceum_newGene_2425;Panicum_miliaceum_newGene_8562;gene-C2845_PM01G05080;gene-C2845_PM01G05090;gene-C2845_PM01G10280;gene-C2845_PM01G17560;gene-C2845_PM01G34340;gene-C2845_PM01G38420;gene-C2845_PM02G06860;gene-C2845_PM02G15240;gene-C2845_PM02G23820;gene-C2845_PM02G30720;gene-C2845_PM02G35600;gene-C2845_PM02G35610;gene-C2845…	87
GO:0051865	protein autoubiquitination	0.0051	0.0018	2.75	0.0011846	0.016745	gene-C2845_PM03G04450;gene-C2845_PM03G13670;gene-C2845_PM04G20910;gene-C2845_PM04G28790;gene-C2845_PM06G01280;gene-C2845_PM07G19540;gene-C2845_PM09G22660;gene-C2845_PM10G20070;gene-C2845_PM15G23420;gene-C2845_PM17G09980;gene-C2845_PM18G07840	11
GO:0080090	regulation of primary metabolic process	0.0615	0.0479	1.28	0.00122553	0.016745	Panicum_miliaceum_newGene_1363;Panicum_miliaceum_newGene_14451;Panicum_miliaceum_newGene_2425;Panicum_miliaceum_newGene_3010;Panicum_miliaceum_newGene_3869;Panicum_miliaceum_newGene_8562;Panicum_miliaceum_newGene_8776;gene-C2845_PM01G05080;gene-C2845_PM01G05090;gene-C2845_PM01G06010;gene-C2845_PM01G08620;gene-C2845_PM01G13150;gene-C2845_PM01G13840;gene-C2845_PM01G17560;gene-C2845_PM01G29980;gene-…	134
GO:0006152	purine nucleoside catabolic process	0.0023	0.0005	5	0.00122596	0.016745	gene-C2845_PM03G27410;gene-C2845_PM04G10230;gene-C2845_PM08G08010;gene-C2845_PM13G25740;gene-C2845_PM14G20990	5
GO:0009164	nucleoside catabolic process	0.0023	0.0005	5	0.00122596	0.016745	gene-C2845_PM03G27410;gene-C2845_PM04G10230;gene-C2845_PM08G08010;gene-C2845_PM13G25740;gene-C2845_PM14G20990	5
GO:0034656	nucleobase-containing small molecule catabolic process	0.0023	0.0005	5	0.00122596	0.016745	gene-C2845_PM03G27410;gene-C2845_PM04G10230;gene-C2845_PM08G08010;gene-C2845_PM13G25740;gene-C2845_PM14G20990	5
GO:0042454	ribonucleoside catabolic process	0.0023	0.0005	5	0.00122596	0.016745	gene-C2845_PM03G27410;gene-C2845_PM04G10230;gene-C2845_PM08G08010;gene-C2845_PM13G25740;gene-C2845_PM14G20990	5
GO:0009617	response to bacterium	0.0124	0.0068	1.82	0.00138527	0.0187697	gene-C2845_PM01G10280;gene-C2845_PM01G15250;gene-C2845_PM01G17560;gene-C2845_PM01G33070;gene-C2845_PM01G46100;gene-C2845_PM02G03200;gene-C2845_PM02G23820;gene-C2845_PM02G26000;gene-C2845_PM02G30720;gene-C2845_PM03G09760;gene-C2845_PM03G34630;gene-C2845_PM04G13070;gene-C2845_PM04G26490;gene-C2845_PM05G14350;gene-C2845_PM07G03940;gene-C2845_PM07G24240;gene-C2845_PM08G05660;gene-C2845_PM08G07690;gen…	27
GO:0051171	regulation of nitrogen compound metabolic process	0.0597	0.0465	1.28	0.00143522	0.0192922	Panicum_miliaceum_newGene_1363;Panicum_miliaceum_newGene_14451;Panicum_miliaceum_newGene_2425;Panicum_miliaceum_newGene_3010;Panicum_miliaceum_newGene_3869;Panicum_miliaceum_newGene_8562;Panicum_miliaceum_newGene_8776;gene-C2845_PM01G05080;gene-C2845_PM01G05090;gene-C2845_PM01G06010;gene-C2845_PM01G08620;gene-C2845_PM01G13150;gene-C2845_PM01G13840;gene-C2845_PM01G17560;gene-C2845_PM01G29980;gene-…	130
GO:1901565	organonitrogen compound catabolic process	0.0225	0.0147	1.53	0.00146492	0.0195364	Panicum_miliaceum_newGene_14451;Panicum_miliaceum_newGene_2425;Panicum_miliaceum_newGene_3010;gene-C2845_PM01G05670;gene-C2845_PM01G10280;gene-C2845_PM01G33070;gene-C2845_PM02G03200;gene-C2845_PM02G07110;gene-C2845_PM02G30720;gene-C2845_PM03G04450;gene-C2845_PM03G12900;gene-C2845_PM03G13670;gene-C2845_PM03G15980;gene-C2845_PM03G20380;gene-C2845_PM03G27410;gene-C2845_PM03G35460;gene-C2845_PM04G102…	49
GO:0044257	cellular protein catabolic process	0.0202	0.0129	1.56	0.00160832	0.0212811	Panicum_miliaceum_newGene_14451;Panicum_miliaceum_newGene_2425;Panicum_miliaceum_newGene_3010;gene-C2845_PM01G05670;gene-C2845_PM01G10280;gene-C2845_PM01G33070;gene-C2845_PM02G03200;gene-C2845_PM02G07110;gene-C2845_PM02G30720;gene-C2845_PM03G04450;gene-C2845_PM03G12900;gene-C2845_PM03G13670;gene-C2845_PM03G15980;gene-C2845_PM03G20380;gene-C2845_PM03G35460;gene-C2845_PM04G20910;gene-C2845_PM04G251…	44
GO:0043632	modification-dependent macromolecule catabolic process	0.0188	0.0119	1.58	0.00177373	0.0230845	Panicum_miliaceum_newGene_14451;Panicum_miliaceum_newGene_2425;gene-C2845_PM01G05670;gene-C2845_PM01G10280;gene-C2845_PM01G33070;gene-C2845_PM02G03200;gene-C2845_PM02G07110;gene-C2845_PM02G30720;gene-C2845_PM03G04450;gene-C2845_PM03G12900;gene-C2845_PM03G13670;gene-C2845_PM03G15980;gene-C2845_PM03G20380;gene-C2845_PM03G35460;gene-C2845_PM04G20910;gene-C2845_PM04G28790;gene-C2845_PM05G37450;gene-C…	41
GO:0010193	response to ozone	0.0028	0.0007	4	0.00178616	0.0230845	gene-C2845_PM01G30240;gene-C2845_PM02G00490;gene-C2845_PM03G17060;gene-C2845_PM04G25180;gene-C2845_PM05G20420;gene-C2845_PM18G10520	6
GO:0051495	positive regulation of cytoskeleton organization	0.0028	0.0007	4	0.00178616	0.0230845	gene-C2845_PM05G24900;gene-C2845_PM06G22060;gene-C2845_PM07G26830;gene-C2845_PM08G27850;gene-C2845_PM11G25290;gene-C2845_PM12G27500	6
GO:0010498	proteasomal protein catabolic process	0.017	0.0104	1.63	0.00179913	0.0230845	gene-C2845_PM01G05670;gene-C2845_PM01G10280;gene-C2845_PM01G33070;gene-C2845_PM02G03200;gene-C2845_PM02G07110;gene-C2845_PM02G30720;gene-C2845_PM03G04450;gene-C2845_PM03G12900;gene-C2845_PM03G13670;gene-C2845_PM03G15980;gene-C2845_PM03G20380;gene-C2845_PM03G35460;gene-C2845_PM04G20910;gene-C2845_PM04G28790;gene-C2845_PM05G37450;gene-C2845_PM06G01280;gene-C2845_PM06G21140;gene-C2845_PM06G33190;gen…	37
GO:0046677	response to antibiotic	0.0092	0.0046	1.98	0.00191903	0.024294	gene-C2845_PM01G22120;gene-C2845_PM01G22130;gene-C2845_PM01G30240;gene-C2845_PM02G00490;gene-C2845_PM02G43520;gene-C2845_PM02G43530;gene-C2845_PM02G43540;gene-C2845_PM03G09760;gene-C2845_PM03G17060;gene-C2845_PM03G23980;gene-C2845_PM03G24040;gene-C2845_PM04G06720;gene-C2845_PM04G25180;gene-C2845_PM04G26490;gene-C2845_PM05G20420;gene-C2845_PM09G01160;gene-C2845_PM10G00230;gene-C2845_PM10G06090;gen…	20
GO:0043161	proteasome-mediated ubiquitin-dependent protein catabolic process	0.0174	0.0108	1.61	0.00193704	0.024294	gene-C2845_PM01G05670;gene-C2845_PM01G10280;gene-C2845_PM01G33070;gene-C2845_PM02G03200;gene-C2845_PM02G07110;gene-C2845_PM02G30720;gene-C2845_PM03G04450;gene-C2845_PM03G12900;gene-C2845_PM03G13670;gene-C2845_PM03G15980;gene-C2845_PM03G20380;gene-C2845_PM03G35460;gene-C2845_PM04G20910;gene-C2845_PM04G28790;gene-C2845_PM05G37450;gene-C2845_PM06G01280;gene-C2845_PM06G21140;gene-C2845_PM06G33190;gen…	38
GO:0010100	negative regulation of photomorphogenesis	0.0014	0.0002	8	0.00195077	0.024294	Panicum_miliaceum_newGene_18549;gene-C2845_PM02G32620;gene-C2845_PM05G28820	3
GO:0042450	arginine biosynthetic process via ornithine	0.0014	0.0002	8	0.00195077	0.024294	gene-C2845_PM01G12690;gene-C2845_PM02G28380;gene-C2845_PMPSC002126	3
GO:0051704	multi-organism process	0.0321	0.0229	1.4	0.00198257	0.0245098	Panicum_miliaceum_newGene_14451;Panicum_miliaceum_newGene_2425;gene-C2845_PM01G10280;gene-C2845_PM01G10780;gene-C2845_PM01G15250;gene-C2845_PM01G17560;gene-C2845_PM01G18790;gene-C2845_PM01G22120;gene-C2845_PM01G22130;gene-C2845_PM01G33070;gene-C2845_PM01G34870;gene-C2845_PM01G46100;gene-C2845_PM02G03200;gene-C2845_PM02G07110;gene-C2845_PM02G22610;gene-C2845_PM02G23820;gene-C2845_PM02G26000;gene-C…	70
GO:0016567	protein ubiquitination	0.0216	0.0142	1.52	0.00204446	0.0250918	Panicum_miliaceum_newGene_14451;Panicum_miliaceum_newGene_2425;Panicum_miliaceum_newGene_3010;Panicum_miliaceum_newGene_4136;gene-C2845_PM01G05670;gene-C2845_PM03G04450;gene-C2845_PM03G12900;gene-C2845_PM03G13670;gene-C2845_PM03G15980;gene-C2845_PM03G20380;gene-C2845_PM03G26690;gene-C2845_PM03G34630;gene-C2845_PM03G35460;gene-C2845_PM04G09250;gene-C2845_PM04G13070;gene-C2845_PM04G20910;gene-C2845…	47
GO:0060548	negative regulation of cell death	0.0064	0.0028	2.29	0.00207815	0.0253218	gene-C2845_PM01G34340;gene-C2845_PM02G06860;gene-C2845_PM03G34630;gene-C2845_PM04G13070;gene-C2845_PM04G16230;gene-C2845_PM05G14350;gene-C2845_PM05G23560;gene-C2845_PM06G23480;gene-C2845_PM11G05850;gene-C2845_PM11G13620;gene-C2845_PM12G01630;gene-C2845_PM12G16250;gene-C2845_PM13G23350;gene-C2845_PM14G18820	14
GO:0050794	regulation of cellular process	0.09	0.0744	1.21	0.00211395	0.025574	Panicum_miliaceum_newGene_1363;Panicum_miliaceum_newGene_14451;Panicum_miliaceum_newGene_2425;Panicum_miliaceum_newGene_3010;Panicum_miliaceum_newGene_3869;Panicum_miliaceum_newGene_585;Panicum_miliaceum_newGene_8562;Panicum_miliaceum_newGene_8776;gene-C2845_PM01G05080;gene-C2845_PM01G05090;gene-C2845_PM01G06010;gene-C2845_PM01G08620;gene-C2845_PM01G10280;gene-C2845_PM01G13150;gene-C2845_PM01G138…	196
GO:0031323	regulation of cellular metabolic process	0.0606	0.0478	1.27	0.00214221	0.0257321	Panicum_miliaceum_newGene_1363;Panicum_miliaceum_newGene_14451;Panicum_miliaceum_newGene_2425;Panicum_miliaceum_newGene_3010;Panicum_miliaceum_newGene_3869;Panicum_miliaceum_newGene_8562;Panicum_miliaceum_newGene_8776;gene-C2845_PM01G05080;gene-C2845_PM01G05090;gene-C2845_PM01G06010;gene-C2845_PM01G08620;gene-C2845_PM01G13150;gene-C2845_PM01G13840;gene-C2845_PM01G17560;gene-C2845_PM01G29980;gene-…	132
GO:0042278	purine nucleoside metabolic process	0.0023	0.0005	4.44	0.00247452	0.0293081	gene-C2845_PM03G27410;gene-C2845_PM04G10230;gene-C2845_PM08G08010;gene-C2845_PM13G25740;gene-C2845_PM14G20990	5
GO:1904668	positive regulation of ubiquitin protein ligase activity	0.0023	0.0005	4.44	0.00247452	0.0293081	gene-C2845_PM01G00650;gene-C2845_PM02G39270;gene-C2845_PM11G29070;gene-C2845_PM12G09070;gene-C2845_PM12G24380	5
GO:0043069	negative regulation of programmed cell death	0.0055	0.0023	2.4	0.00271148	0.0318789	gene-C2845_PM01G34340;gene-C2845_PM02G06860;gene-C2845_PM03G34630;gene-C2845_PM04G13070;gene-C2845_PM04G16230;gene-C2845_PM05G14350;gene-C2845_PM11G05850;gene-C2845_PM11G13620;gene-C2845_PM12G01630;gene-C2845_PM12G16250;gene-C2845_PM13G23350;gene-C2845_PM14G18820	12
GO:0009753	response to jasmonic acid	0.0083	0.0041	2	0.00272922	0.0318789	gene-C2845_PM01G10280;gene-C2845_PM01G17560;gene-C2845_PM02G23820;gene-C2845_PM02G30720;gene-C2845_PM03G09760;gene-C2845_PM03G31350;gene-C2845_PM03G34080;gene-C2845_PM04G13420;gene-C2845_PM04G15960;gene-C2845_PM04G26490;gene-C2845_PM10G06970;gene-C2845_PM11G07110;gene-C2845_PM11G07120;gene-C2845_PM12G16740;gene-C2845_PM12G23540;gene-C2845_PM13G12840;gene-C2845_PM14G14850;gene-C2845_PM18G01130	18
GO:1901135	carbohydrate derivative metabolic process	0.0087	0.0045	1.95	0.00290172	0.03322	Panicum_miliaceum_newGene_585;Panicum_miliaceum_newGene_8402;gene-C2845_PM03G27410;gene-C2845_PM04G10230;gene-C2845_PM04G25180;gene-C2845_PM05G06410;gene-C2845_PM06G14950;gene-C2845_PM08G08010;gene-C2845_PM11G07110;gene-C2845_PM11G07120;gene-C2845_PM11G14830;gene-C2845_PM12G16740;gene-C2845_PM12G23240;gene-C2845_PM13G25740;gene-C2845_PM14G20990;gene-C2845_PM15G18870;gene-C2845_PM17G00950;gene-C28…	19
GO:0070647	protein modification by small protein conjugation or removal	0.022	0.0148	1.49	0.00295387	0.03322	Panicum_miliaceum_newGene_14451;Panicum_miliaceum_newGene_2425;Panicum_miliaceum_newGene_3010;Panicum_miliaceum_newGene_4136;gene-C2845_PM01G05670;gene-C2845_PM01G09560;gene-C2845_PM03G04450;gene-C2845_PM03G12900;gene-C2845_PM03G13670;gene-C2845_PM03G15980;gene-C2845_PM03G20380;gene-C2845_PM03G26690;gene-C2845_PM03G34630;gene-C2845_PM03G35460;gene-C2845_PM04G09250;gene-C2845_PM04G13070;gene-C2845…	48
GO:0006537	glutamate biosynthetic process	0.0018	0.0003	5.33	0.00296172	0.03322	gene-C2845_PM05G30280;gene-C2845_PM06G01620;gene-C2845_PM07G19010;gene-C2845_PM08G22160	4
GO:0010594	regulation of endothelial cell migration	0.0018	0.0003	5.33	0.00296172	0.03322	gene-C2845_PM05G24900;gene-C2845_PM06G22060;gene-C2845_PM07G26830;gene-C2845_PM08G27850	4
GO:0010632	regulation of epithelial cell migration	0.0018	0.0003	5.33	0.00296172	0.03322	gene-C2845_PM05G24900;gene-C2845_PM06G22060;gene-C2845_PM07G26830;gene-C2845_PM08G27850	4
GO:0070286	axonemal dynein complex assembly	0.0018	0.0003	5.33	0.00296172	0.03322	gene-C2845_PM01G14480;gene-C2845_PM01G43820;gene-C2845_PM02G16690;gene-C2845_PM02G26690	4
GO:0019222	regulation of metabolic process	0.067	0.0541	1.24	0.00306528	0.0341554	Panicum_miliaceum_newGene_1363;Panicum_miliaceum_newGene_14451;Panicum_miliaceum_newGene_2425;Panicum_miliaceum_newGene_3010;Panicum_miliaceum_newGene_3869;Panicum_miliaceum_newGene_8562;Panicum_miliaceum_newGene_8776;gene-C2845_PM01G05080;gene-C2845_PM01G05090;gene-C2845_PM01G06010;gene-C2845_PM01G08620;gene-C2845_PM01G13150;gene-C2845_PM01G13840;gene-C2845_PM01G17560;gene-C2845_PM01G29980;gene-…	146
GO:0045893	positive regulation of transcription, DNA-templated	0.0152	0.0094	1.62	0.00329656	0.0364923	Panicum_miliaceum_newGene_1363;gene-C2845_PM03G04810;gene-C2845_PM03G31350;gene-C2845_PM04G15960;gene-C2845_PM05G04480;gene-C2845_PM05G04490;gene-C2845_PM05G24900;gene-C2845_PM05G36770;gene-C2845_PM06G16400;gene-C2845_PM06G20460;gene-C2845_PM06G20540;gene-C2845_PM06G21700;gene-C2845_PM06G22060;gene-C2845_PM07G26830;gene-C2845_PM07G29370;gene-C2845_PM07G29800;gene-C2845_PM07G29810;gene-C2845_PM08G…	33
GO:0015914	phospholipid transport	0.0046	0.0018	2.58	0.00335727	0.036923	gene-C2845_PM01G13790;gene-C2845_PM01G13810;gene-C2845_PM02G27340;gene-C2845_PM02G27350;gene-C2845_PM05G26660;gene-C2845_PM06G03470;gene-C2845_PM09G16410;gene-C2845_PM10G14850;gene-C2845_PM13G11150;gene-C2845_PM14G10260	10
GO:0006075	(1->3)-beta-D-glucan biosynthetic process	0.0037	0.0013	2.91	0.00371176	0.0405584	gene-C2845_PM01G00920;gene-C2845_PM01G46420;gene-C2845_PM02G17650;gene-C2845_PM02G39510;gene-C2845_PM07G18420;gene-C2845_PM08G15540;gene-C2845_PM08G21650;gene-C2845_PM10G22010	8
GO:0051240	positive regulation of multicellular organismal process	0.0064	0.003	2.15	0.00379912	0.0412469	gene-C2845_PM01G13840;gene-C2845_PM03G21430;gene-C2845_PM03G31350;gene-C2845_PM04G15960;gene-C2845_PM04G34280;gene-C2845_PM05G24900;gene-C2845_PM06G22060;gene-C2845_PM07G26830;gene-C2845_PM08G27850;gene-C2845_PM09G22660;gene-C2845_PM10G20070;gene-C2845_PM11G25290;gene-C2845_PM12G27500;gene-C2845_PM15G23420	14
GO:0005987	sucrose catabolic process	0.0032	0.001	3.11	0.00428204	0.0461938	gene-C2845_PM07G08860;gene-C2845_PM08G12070;gene-C2845_PM11G06390;gene-C2845_PM11G07470;gene-C2845_PM12G15740;gene-C2845_PM12G16410;gene-C2845_PM15G08580	7
GO:0009119	ribonucleoside metabolic process	0.0023	0.0006	4	0.00444151	0.0467237	gene-C2845_PM03G27410;gene-C2845_PM04G10230;gene-C2845_PM08G08010;gene-C2845_PM13G25740;gene-C2845_PM14G20990	5
GO:0009225	nucleotide-sugar metabolic process	0.0023	0.0006	4	0.00444151	0.0467237	Panicum_miliaceum_newGene_585;gene-C2845_PM01G11170;gene-C2845_PM02G30040;gene-C2845_PM12G23240;gene-C2845_PM18G14660	5
GO:0032878	regulation of establishment or maintenance of cell polarity	0.0023	0.0006	4	0.00444151	0.0467237	gene-C2845_PM05G24900;gene-C2845_PM06G22060;gene-C2845_PM07G06050;gene-C2845_PM07G26830;gene-C2845_PM08G27850	5
GO:0072523	purine-containing compound catabolic process	0.0023	0.0006	4	0.00444151	0.0467237	gene-C2845_PM03G27410;gene-C2845_PM04G10230;gene-C2845_PM08G08010;gene-C2845_PM13G25740;gene-C2845_PM14G20990	5
GO:0071367	cellular response to brassinosteroid stimulus	0.0028	0.0008	3.43	0.00464915	0.0483079	gene-C2845_PM07G15780;gene-C2845_PM07G38880;gene-C2845_PM08G18960;gene-C2845_PM12G27380;gene-C2845_PM13G20550;gene-C2845_PM14G17290	6
GO:0090316	positive regulation of intracellular protein transport	0.0028	0.0008	3.43	0.00464915	0.0483079	gene-C2845_PM05G24900;gene-C2845_PM06G22060;gene-C2845_PM07G26830;gene-C2845_PM08G27850;gene-C2845_PM15G12640;gene-C2845_PM16G12530	6
GO:0060255	regulation of macromolecule metabolic process	0.0611	0.0493	1.24	0.00475295	0.0490854	Panicum_miliaceum_newGene_1363;Panicum_miliaceum_newGene_14451;Panicum_miliaceum_newGene_2425;Panicum_miliaceum_newGene_3010;Panicum_miliaceum_newGene_3869;Panicum_miliaceum_newGene_8562;Panicum_miliaceum_newGene_8776;gene-C2845_PM01G05080;gene-C2845_PM01G05090;gene-C2845_PM01G06010;gene-C2845_PM01G08620;gene-C2845_PM01G13150;gene-C2845_PM01G13840;gene-C2845_PM01G17560;gene-C2845_PM01G29980;gene-…	133
GO:0042493	response to drug	0.011	0.0064	1.73	0.00478945	0.0491625	gene-C2845_PM01G22120;gene-C2845_PM01G22130;gene-C2845_PM01G30240;gene-C2845_PM01G39210;gene-C2845_PM02G00490;gene-C2845_PM02G43520;gene-C2845_PM02G43530;gene-C2845_PM02G43540;gene-C2845_PM03G09760;gene-C2845_PM03G17060;gene-C2845_PM03G23980;gene-C2845_PM03G24040;gene-C2845_PM04G06720;gene-C2845_PM04G25180;gene-C2845_PM04G26490;gene-C2845_PM05G20420;gene-C2845_PM09G01160;gene-C2845_PM10G00230;gen…	24
GO:0005634	nucleus	0.247	0.2012	1.23	3.6375e-10	1.17932e-07	Panicum_miliaceum_newGene_10730;Panicum_miliaceum_newGene_10773;Panicum_miliaceum_newGene_11679;Panicum_miliaceum_newGene_11870;Panicum_miliaceum_newGene_13156;Panicum_miliaceum_newGene_1363;Panicum_miliaceum_newGene_13908;Panicum_miliaceum_newGene_14451;Panicum_miliaceum_newGene_14819;Panicum_miliaceum_newGene_15798;Panicum_miliaceum_newGene_18439;Panicum_miliaceum_newGene_2425;Panicum_miliaceum…	661
GO:0003700	transcription factor activity, sequence-specific DNA binding	0.0646	0.041	1.58	4.91869e-16	3.40166e-13	Panicum_miliaceum_newGene_10730;Panicum_miliaceum_newGene_17918;Panicum_miliaceum_newGene_3461;Panicum_miliaceum_newGene_8689;gene-C2845_PM01G03350;gene-C2845_PM01G05220;gene-C2845_PM01G05910;gene-C2845_PM01G06010;gene-C2845_PM01G07890;gene-C2845_PM01G07940;gene-C2845_PM01G08620;gene-C2845_PM01G10570;gene-C2845_PM01G13150;gene-C2845_PM01G13580;gene-C2845_PM01G13700;gene-C2845_PM01G13840;gene-C284…	290
GO:0004722	protein serine/threonine phosphatase activity	0.0134	0.005	2.66	1.71846e-13	5.94224e-11	Panicum_miliaceum_newGene_4035;Panicum_miliaceum_newGene_618;Panicum_miliaceum_newGene_7740;Panicum_miliaceum_newGene_7824;gene-C2845_PM01G01750;gene-C2845_PM01G06930;gene-C2845_PM01G10500;gene-C2845_PM01G11860;gene-C2845_PM01G20120;gene-C2845_PM01G20500;gene-C2845_PM01G24470;gene-C2845_PM01G27470;gene-C2845_PM01G33960;gene-C2845_PM02G05990;gene-C2845_PM02G06500;gene-C2845_PM02G21030;gene-C2845_P…	60
GO:0005524	ATP binding	0.1646	0.1325	1.24	1.63374e-11	3.76619e-09	Panicum_miliaceum_newGene_10019;Panicum_miliaceum_newGene_10250;Panicum_miliaceum_newGene_10341;Panicum_miliaceum_newGene_10625;Panicum_miliaceum_newGene_11559;Panicum_miliaceum_newGene_11588;Panicum_miliaceum_newGene_11702;Panicum_miliaceum_newGene_13217;Panicum_miliaceum_newGene_13327;Panicum_miliaceum_newGene_14461;Panicum_miliaceum_newGene_15431;Panicum_miliaceum_newGene_15627;Panicum_miliace…	739
GO:0003714	transcription corepressor activity	0.0056	0.0015	3.69	6.61925e-10	1.0755e-07	Panicum_miliaceum_newGene_8562;gene-C2845_PM01G05080;gene-C2845_PM01G05090;gene-C2845_PM01G17560;gene-C2845_PM01G28280;gene-C2845_PM02G15240;gene-C2845_PM02G23820;gene-C2845_PM02G35600;gene-C2845_PM02G35610;gene-C2845_PM03G00520;gene-C2845_PM03G12780;gene-C2845_PM03G34080;gene-C2845_PM03G35710;gene-C2845_PM04G12190;gene-C2845_PM04G13420;gene-C2845_PM04G32490;gene-C2845_PM06G03480;gene-C2845_PM07G…	25
GO:0005509	calcium ion binding	0.0272	0.0158	1.72	7.77565e-10	1.0755e-07	Panicum_miliaceum_newGene_15520;Panicum_miliaceum_newGene_2554;Panicum_miliaceum_newGene_344;Panicum_miliaceum_newGene_5571;Panicum_miliaceum_newGene_8206;gene-C2845_PM01G01820;gene-C2845_PM01G09420;gene-C2845_PM01G13120;gene-C2845_PM01G14010;gene-C2845_PM01G14260;gene-C2845_PM01G20850;gene-C2845_PM01G22660;gene-C2845_PM01G24200;gene-C2845_PM01G28530;gene-C2845_PM02G20690;gene-C2845_PM02G21790;ge…	122
GO:0004674	protein serine/threonine kinase activity	0.037	0.0235	1.58	1.02104e-09	1.17689e-07	Panicum_miliaceum_newGene_10019;Panicum_miliaceum_newGene_10625;Panicum_miliaceum_newGene_13217;Panicum_miliaceum_newGene_16982;Panicum_miliaceum_newGene_17958;Panicum_miliaceum_newGene_524;Panicum_miliaceum_newGene_5416;Panicum_miliaceum_newGene_7765;Panicum_miliaceum_newGene_8139;gene-C2845_PM01G01960;gene-C2845_PM01G11750;gene-C2845_PM01G13460;gene-C2845_PM01G14160;gene-C2845_PM01G15970;gene-C…	166
GO:0004707	MAP kinase activity	0.0038	0.0008	4.55	5.06441e-09	5.00348e-07	gene-C2845_PM01G11590;gene-C2845_PM01G19840;gene-C2845_PM02G21510;gene-C2845_PM02G29520;gene-C2845_PM05G27980;gene-C2845_PM05G29520;gene-C2845_PM06G02410;gene-C2845_PM06G04540;gene-C2845_PM07G16520;gene-C2845_PM07G17470;gene-C2845_PM08G19670;gene-C2845_PM08G21290;gene-C2845_PM08G21300;gene-C2845_PM09G23030;gene-C2845_PM09G23480;gene-C2845_PM10G20330;gene-C2845_PM12G01950	17
GO:0043565	sequence-specific DNA binding	0.0274	0.0174	1.57	1.65728e-07	1.43268e-05	gene-C2845_PM01G06010;gene-C2845_PM01G07940;gene-C2845_PM01G08620;gene-C2845_PM01G13580;gene-C2845_PM01G21520;gene-C2845_PM01G23470;gene-C2845_PM01G29980;gene-C2845_PM01G34990;gene-C2845_PM01G41540;gene-C2845_PM02G00210;gene-C2845_PM02G07130;gene-C2845_PM02G13350;gene-C2845_PM02G20020;gene-C2845_PM02G20310;gene-C2845_PM02G22810;gene-C2845_PM02G27630;gene-C2845_PM02G32580;gene-C2845_PM02G32920;gen…	123
GO:0004842	ubiquitin-protein transferase activity	0.0236	0.0146	1.61	3.02453e-07	2.32412e-05	Panicum_miliaceum_newGene_14451;Panicum_miliaceum_newGene_2425;Panicum_miliaceum_newGene_3010;Panicum_miliaceum_newGene_4136;gene-C2845_PM01G05670;gene-C2845_PM01G08820;gene-C2845_PM01G20780;gene-C2845_PM02G17850;gene-C2845_PM02G20760;gene-C2845_PM02G32040;gene-C2845_PM03G03830;gene-C2845_PM03G04450;gene-C2845_PM03G05680;gene-C2845_PM03G12900;gene-C2845_PM03G13670;gene-C2845_PM03G15980;gene-C2845…	106
GO:0045548	phenylalanine ammonia-lyase activity	0.0022	0.0004	5.16	1.48773e-06	0.000102888	Panicum_miliaceum_newGene_5131;Panicum_miliaceum_newGene_986;gene-C2845_PM12G11260;gene-C2845_PM12G11270;gene-C2845_PM12G11280;gene-C2845_PM12G20920;gene-C2845_PM12G20930;gene-C2845_PM12G20940;gene-C2845_PM12G20950;gene-C2845_PM16G13810	10
GO:0005347	ATP transmembrane transporter activity	0.0051	0.0021	2.45	2.37278e-05	0.00137153	Panicum_miliaceum_newGene_12167;gene-C2845_PM01G11870;gene-C2845_PM01G12130;gene-C2845_PM01G27900;gene-C2845_PM02G05590;gene-C2845_PM02G29040;gene-C2845_PM03G01900;gene-C2845_PM04G01580;gene-C2845_PM05G22550;gene-C2845_PM05G27730;gene-C2845_PM06G04330;gene-C2845_PM07G01980;gene-C2845_PM07G05830;gene-C2845_PM07G20500;gene-C2845_PM08G12000;gene-C2845_PM08G15880;gene-C2845_PM08G23390;gene-C2845_PM11…	23
GO:0003712	transcription cofactor activity	0.0071	0.0034	2.1	2.37982e-05	0.00137153	Panicum_miliaceum_newGene_8562;gene-C2845_PM01G05080;gene-C2845_PM01G05090;gene-C2845_PM01G17560;gene-C2845_PM02G15240;gene-C2845_PM02G23820;gene-C2845_PM02G35600;gene-C2845_PM02G35610;gene-C2845_PM03G12780;gene-C2845_PM03G31350;gene-C2845_PM03G34080;gene-C2845_PM03G35710;gene-C2845_PM04G12190;gene-C2845_PM04G13420;gene-C2845_PM04G15960;gene-C2845_PM04G32490;gene-C2845_PM07G16570;gene-C2845_PM07G…	32
GO:0047769	arogenate dehydratase activity	0.0013	0.0002	6.2	4.30644e-05	0.00229096	gene-C2845_PM01G11600;gene-C2845_PM02G29510;gene-C2845_PM03G27550;gene-C2845_PM04G34970;gene-C2845_PM15G07380;gene-C2845_PM16G06740	6
GO:0009916	alternative oxidase activity	0.0016	0.0003	5.06	7.86759e-05	0.00362737	gene-C2845_PM15G20750;gene-C2845_PM15G20760;gene-C2845_PM15G24780;gene-C2845_PM16G18880;gene-C2845_PM16G18890;gene-C2845_PM16G18900;gene-C2845_PM16G23390	7
GO:0102721	ubiquinol:oxygen oxidoreductase activity	0.0016	0.0003	5.06	7.86759e-05	0.00362737	gene-C2845_PM15G20750;gene-C2845_PM15G20760;gene-C2845_PM15G24780;gene-C2845_PM16G18880;gene-C2845_PM16G18890;gene-C2845_PM16G18900;gene-C2845_PM16G23390	7
GO:0071949	FAD binding	0.0069	0.0036	1.92	0.000213643	0.00902651	Panicum_miliaceum_newGene_1319;Panicum_miliaceum_newGene_1709;gene-C2845_PM01G03450;gene-C2845_PM01G08150;gene-C2845_PM01G19230;gene-C2845_PM02G22210;gene-C2845_PM02G45430;gene-C2845_PM02G45450;gene-C2845_PM03G20580;gene-C2845_PM03G21940;gene-C2845_PM04G03010;gene-C2845_PM04G03090;gene-C2845_PM04G04570;gene-C2845_PM07G24700;gene-C2845_PM07G34390;gene-C2845_PM08G27170;gene-C2845_PM09G15600;gene-C2…	31
GO:0004420	hydroxymethylglutaryl-CoA reductase (NADPH) activity	0.0011	0.0002	6.03	0.00026814	0.00902651	gene-C2845_PM03G01720;gene-C2845_PM04G20000;gene-C2845_PM09G08070;gene-C2845_PM13G22320;gene-C2845_PM15G18310	5
GO:0004575	sucrose alpha-glucosidase activity	0.0022	0.0007	3.29	0.000332334	0.00902651	gene-C2845_PM07G08860;gene-C2845_PM08G12070;gene-C2845_PM11G06390;gene-C2845_PM11G07470;gene-C2845_PM11G11870;gene-C2845_PM12G15740;gene-C2845_PM12G16410;gene-C2845_PM15G08580;gene-C2845_PM15G15790;gene-C2845_PM16G15050	10
GO:0016702	oxidoreductase activity, acting on single donors with incorporation of molecular oxygen, incorporation of two atoms of oxygen	0.0045	0.002	2.22	0.000338489	0.00902651	gene-C2845_PM01G05010;gene-C2845_PM01G31380;gene-C2845_PM01G31410;gene-C2845_PM01G34000;gene-C2845_PM02G01630;gene-C2845_PM02G06540;gene-C2845_PM02G35690;gene-C2845_PM02G35700;gene-C2845_PM03G20120;gene-C2845_PM04G02770;gene-C2845_PM05G01520;gene-C2845_PM06G34600;gene-C2845_PM07G31190;gene-C2845_PM09G03800;gene-C2845_PM10G03560;gene-C2845_PM13G22080;gene-C2845_PM15G09740;gene-C2845_PM15G18490;gen…	20
GO:0004044	amidophosphoribosyltransferase activity	0.0009	0.0001	7.23	0.000365457	0.00902651	gene-C2845_PM05G37090;gene-C2845_PM06G20800;gene-C2845_PM07G30120;gene-C2845_PM13G14770	4
GO:0004349	glutamate 5-kinase activity	0.0009	0.0001	7.23	0.000365457	0.00902651	gene-C2845_PM05G36020;gene-C2845_PM06G19770;gene-C2845_PM07G28560;gene-C2845_PM13G13340	4
GO:0004350	glutamate-5-semialdehyde dehydrogenase activity	0.0009	0.0001	7.23	0.000365457	0.00902651	gene-C2845_PM05G36020;gene-C2845_PM06G19770;gene-C2845_PM07G28560;gene-C2845_PM13G13340	4
GO:0010698	acetyltransferase activator activity	0.0009	0.0001	7.23	0.000365457	0.00902651	gene-C2845_PM05G24900;gene-C2845_PM06G22060;gene-C2845_PM07G26830;gene-C2845_PM08G27850	4
GO:0035035	histone acetyltransferase binding	0.0009	0.0001	7.23	0.000365457	0.00902651	gene-C2845_PM05G24900;gene-C2845_PM06G22060;gene-C2845_PM07G26830;gene-C2845_PM08G27850	4
GO:0045437	uridine nucleosidase activity	0.0009	0.0001	7.23	0.000365457	0.00902651	gene-C2845_PM03G27410;gene-C2845_PM04G10230;gene-C2845_PM13G25740;gene-C2845_PM14G20990	4
GO:0047622	adenosine nucleosidase activity	0.0009	0.0001	7.23	0.000365457	0.00902651	gene-C2845_PM03G27410;gene-C2845_PM04G10230;gene-C2845_PM13G25740;gene-C2845_PM14G20990	4
GO:0050263	ribosylpyrimidine nucleosidase activity	0.0009	0.0001	7.23	0.000365457	0.00902651	gene-C2845_PM03G27410;gene-C2845_PM04G10230;gene-C2845_PM13G25740;gene-C2845_PM14G20990	4
GO:0072585	xanthosine nucleotidase activity	0.0009	0.0001	7.23	0.000365457	0.00902651	gene-C2845_PM03G27410;gene-C2845_PM04G10230;gene-C2845_PM13G25740;gene-C2845_PM14G20990	4
GO:0004834	tryptophan synthase activity	0.0016	0.0004	4.22	0.000402194	0.00959135	gene-C2845_PM01G23570;gene-C2845_PM01G23590;gene-C2845_PM02G44900;gene-C2845_PM04G04270;gene-C2845_PM10G16620;gene-C2845_PM13G02370;gene-C2845_PM14G02000	7
GO:0004805	trehalose-phosphatase activity	0.002	0.0006	3.42	0.000454943	0.0104876	Panicum_miliaceum_newGene_9260;gene-C2845_PM01G16790;gene-C2845_PM02G20570;gene-C2845_PM02G24570;gene-C2845_PM04G14140;gene-C2845_PM10G07960;gene-C2845_PM11G31180;gene-C2845_PM12G22610;gene-C2845_PM14G10940	9
GO:0016757	transferase activity, transferring glycosyl groups	0.0196	0.014	1.4	0.00068744	0.0151527	Panicum_miliaceum_newGene_13170;Panicum_miliaceum_newGene_8402;gene-C2845_PM01G01570;gene-C2845_PM01G12340;gene-C2845_PM01G13310;gene-C2845_PM01G23030;gene-C2845_PM01G23060;gene-C2845_PM01G27010;gene-C2845_PM01G32480;gene-C2845_PM01G40340;gene-C2845_PM02G12490;gene-C2845_PM02G27860;gene-C2845_PM02G28850;gene-C2845_PM02G37730;gene-C2845_PM02G40240;gene-C2845_PM02G44490;gene-C2845_PM02G46690;gene-C…	88
GO:0004672	protein kinase activity	0.059	0.0491	1.2	0.000701132	0.0151527	Panicum_miliaceum_newGene_10250;Panicum_miliaceum_newGene_10341;Panicum_miliaceum_newGene_15627;Panicum_miliaceum_newGene_16320;Panicum_miliaceum_newGene_16905;Panicum_miliaceum_newGene_298;Panicum_miliaceum_newGene_344;Panicum_miliaceum_newGene_5571;Panicum_miliaceum_newGene_5573;Panicum_miliaceum_newGene_6142;Panicum_miliaceum_newGene_6678;gene-C2845_PM01G02070;gene-C2845_PM01G03750;gene-C2845_…	265
GO:0003978	UDP-glucose 4-epimerase activity	0.0016	0.0004	3.89	0.000767296	0.0160802	gene-C2845_PM03G31690;gene-C2845_PM04G01970;gene-C2845_PM04G15580;gene-C2845_PM05G26830;gene-C2845_PM06G03600;gene-C2845_PM15G22230;gene-C2845_PM16G19690	7
GO:0004014	adenosylmethionine decarboxylase activity	0.0013	0.0003	4.34	0.000887209	0.017532	gene-C2845_PM12G12040;gene-C2845_PM12G20140;gene-C2845_PM15G13180;gene-C2845_PM15G13190;gene-C2845_PM16G11930;gene-C2845_PM16G11940	6
GO:0061630	ubiquitin protein ligase activity	0.0082	0.0049	1.68	0.000887275	0.017532	Panicum_miliaceum_newGene_1407;Panicum_miliaceum_newGene_3010;Panicum_miliaceum_newGene_4136;gene-C2845_PM01G05670;gene-C2845_PM01G10680;gene-C2845_PM01G33390;gene-C2845_PM02G03630;gene-C2845_PM02G13510;gene-C2845_PM02G27410;gene-C2845_PM02G30310;gene-C2845_PM03G04450;gene-C2845_PM03G13670;gene-C2845_PM03G15980;gene-C2845_PM03G20380;gene-C2845_PM03G35460;gene-C2845_PM04G20910;gene-C2845_PM04G2879…	37
GO:0019787	ubiquitin-like protein transferase activity	0.0102	0.0066	1.55	0.00154751	0.0286367	Panicum_miliaceum_newGene_14451;Panicum_miliaceum_newGene_2425;Panicum_miliaceum_newGene_3010;Panicum_miliaceum_newGene_4136;gene-C2845_PM01G05670;gene-C2845_PM01G09560;gene-C2845_PM03G04450;gene-C2845_PM03G12900;gene-C2845_PM03G13670;gene-C2845_PM03G15980;gene-C2845_PM03G20380;gene-C2845_PM03G26690;gene-C2845_PM03G34630;gene-C2845_PM03G35460;gene-C2845_PM04G09250;gene-C2845_PM04G13070;gene-C2845…	46
GO:0016920	pyroglutamyl-peptidase activity	0.0009	0.0002	5.78	0.00162526	0.0286367	Panicum_miliaceum_newGene_10387;gene-C2845_PM01G16110;gene-C2845_PM02G25160;gene-C2845_PM03G14250	4
GO:1901149	salicylic acid binding	0.0009	0.0002	5.78	0.00162526	0.0286367	gene-C2845_PM01G33070;gene-C2845_PM02G03200;gene-C2845_PM07G24240;gene-C2845_PM08G26610	4
GO:0003843	1,3-beta-D-glucan synthase activity	0.002	0.0007	2.96	0.00165738	0.0286367	gene-C2845_PM01G00920;gene-C2845_PM01G46420;gene-C2845_PM02G17650;gene-C2845_PM02G17660;gene-C2845_PM02G39510;gene-C2845_PM07G18420;gene-C2845_PM08G15540;gene-C2845_PM08G21650;gene-C2845_PM10G22010	9
GO:0015018	galactosylgalactosylxylosylprotein 3-beta-glucuronosyltransferase activity	0.002	0.0007	2.96	0.00165738	0.0286367	Panicum_miliaceum_newGene_18007;gene-C2845_PM07G06480;gene-C2845_PM08G09780;gene-C2845_PM08G21880;gene-C2845_PM10G19650;gene-C2845_PM15G00230;gene-C2845_PM15G23540;gene-C2845_PM16G00360;gene-C2845_PM16G22130	9
GO:0004664	prephenate dehydratase activity	0.0013	0.0003	3.94	0.0017234	0.0286367	gene-C2845_PM01G11600;gene-C2845_PM02G29510;gene-C2845_PM03G27550;gene-C2845_PM04G34970;gene-C2845_PM15G07380;gene-C2845_PM16G06740	6
GO:0030170	pyridoxal phosphate binding	0.0087	0.0054	1.6	0.00173912	0.0286367	gene-C2845_PM01G08560;gene-C2845_PM01G09510;gene-C2845_PM01G30120;gene-C2845_PM01G30500;gene-C2845_PM01G34120;gene-C2845_PM01G37280;gene-C2845_PM01G43910;gene-C2845_PM02G06630;gene-C2845_PM02G09420;gene-C2845_PM02G15860;gene-C2845_PM02G31490;gene-C2845_PM02G32260;gene-C2845_PM02G36120;gene-C2845_PM03G32180;gene-C2845_PM04G15140;gene-C2845_PM05G11360;gene-C2845_PM05G26330;gene-C2845_PM05G33660;gen…	39
GO:0005516	calmodulin binding	0.0058	0.0032	1.79	0.00193174	0.0301581	Panicum_miliaceum_newGene_11884;Panicum_miliaceum_newGene_7333;Panicum_miliaceum_newGene_7828;gene-C2845_PM01G06660;gene-C2845_PM01G20110;gene-C2845_PM02G34120;gene-C2845_PM05G06120;gene-C2845_PM05G15180;gene-C2845_PM05G15330;gene-C2845_PM05G16810;gene-C2845_PM05G23820;gene-C2845_PM05G27770;gene-C2845_PM05G37760;gene-C2845_PM06G23340;gene-C2845_PM06G29610;gene-C2845_PM06G30620;gene-C2845_PM06G311…	26
GO:0008477	purine nucleosidase activity	0.0011	0.0002	4.52	0.00196235	0.0301581	gene-C2845_PM03G27410;gene-C2845_PM04G10230;gene-C2845_PM08G08010;gene-C2845_PM13G25740;gene-C2845_PM14G20990	5
GO:0047724	inosine nucleosidase activity	0.0011	0.0002	4.52	0.00196235	0.0301581	gene-C2845_PM03G27410;gene-C2845_PM04G10230;gene-C2845_PM08G08010;gene-C2845_PM13G25740;gene-C2845_PM14G20990	5
GO:0008883	glutamyl-tRNA reductase activity	0.0007	0.0001	7.23	0.00264394	0.0380936	Panicum_miliaceum_newGene_17260;Panicum_miliaceum_newGene_17262;gene-C2845_PM02G10230	3
GO:0016040	glutamate synthase (NADH) activity	0.0007	0.0001	7.23	0.00264394	0.0380936	gene-C2845_PM05G30280;gene-C2845_PM06G01620;gene-C2845_PM07G19010	3
GO:0047918	GDP-mannose 3,5-epimerase activity	0.0007	0.0001	7.23	0.00264394	0.0380936	gene-C2845_PM01G42680;gene-C2845_PM02G12890;gene-C2845_PM17G12300	3
GO:0031406	carboxylic acid binding	0.0027	0.0011	2.35	0.00310102	0.042892	gene-C2845_PM01G09280;gene-C2845_PM01G29520;gene-C2845_PM01G33070;gene-C2845_PM02G03200;gene-C2845_PM02G31700;gene-C2845_PM05G09280;gene-C2845_PM06G10150;gene-C2845_PM07G24240;gene-C2845_PM08G26610;gene-C2845_PM15G06350;gene-C2845_PM16G05940;gene-C2845_PMPSC002126	12
GO:0043177	organic acid binding	0.0027	0.0011	2.35	0.00310102	0.042892	gene-C2845_PM01G09280;gene-C2845_PM01G29520;gene-C2845_PM01G33070;gene-C2845_PM02G03200;gene-C2845_PM02G31700;gene-C2845_PM05G09280;gene-C2845_PM06G10150;gene-C2845_PM07G24240;gene-C2845_PM08G26610;gene-C2845_PM15G06350;gene-C2845_PM16G05940;gene-C2845_PMPSC002126	12
GO:0016798	hydrolase activity, acting on glycosyl bonds	0.004	0.0021	1.94	0.00358428	0.0486042	Panicum_miliaceum_newGene_16590;gene-C2845_PM01G18190;gene-C2845_PM02G23190;gene-C2845_PM03G20800;gene-C2845_PM03G27410;gene-C2845_PM04G04310;gene-C2845_PM04G10230;gene-C2845_PM05G03790;gene-C2845_PM06G32160;gene-C2845_PM07G23950;gene-C2845_PM08G08010;gene-C2845_PM09G04560;gene-C2845_PM13G25740;gene-C2845_PM14G20990;gene-C2845_PM17G12950;gene-C2845_PM18G04460;gene-C2845_PM18G10690;gene-C2845_PM18…	18

## Sheet: Genes down-regulated at D2
ID	Description	GeneRatio	BgRatio	enrich_factor	pvalue	qvalue	geneID	gene_number
GO:0042744	hydrogen peroxide catabolic process	0.0371	0.0148	2.5	5.1266e-10	9.61103e-07	Panicum_miliaceum_newGene_12112;Panicum_miliaceum_newGene_5392;Panicum_miliaceum_newGene_7225;gene-C2845_PM01G08490;gene-C2845_PM01G16120;gene-C2845_PM01G16130;gene-C2845_PM01G19990;gene-C2845_PM01G46760;gene-C2845_PM01G48100;gene-C2845_PM01G48320;gene-C2845_PM02G21380;gene-C2845_PM02G25140;gene-C2845_PM02G25150;gene-C2845_PM02G26800;gene-C2845_PM02G32310;gene-C2845_PM03G02570;gene-C2845_PM03G074…	52
GO:0006979	response to oxidative stress	0.0456	0.0254	1.8	3.01167e-06	0.00282304	Panicum_miliaceum_newGene_12112;Panicum_miliaceum_newGene_5392;Panicum_miliaceum_newGene_5786;Panicum_miliaceum_newGene_60;Panicum_miliaceum_newGene_7225;gene-C2845_PM01G08490;gene-C2845_PM01G16120;gene-C2845_PM01G16130;gene-C2845_PM01G19990;gene-C2845_PM01G46760;gene-C2845_PM01G48100;gene-C2845_PM01G48320;gene-C2845_PM02G21380;gene-C2845_PM02G25140;gene-C2845_PM02G25150;gene-C2845_PM02G26800;gen…	64
GO:0042274	ribosomal small subunit biogenesis	0.0078	0.0019	4.14	3.26025e-05	0.0203737	gene-C2845_PM01G03310;gene-C2845_PM01G16330;gene-C2845_PM01G38980;gene-C2845_PM02G12570;gene-C2845_PM02G25000;gene-C2845_PM05G31850;gene-C2845_PM06G04560;gene-C2845_PM06G16460;gene-C2845_PM07G05940;gene-C2845_PM11G12280;gene-C2845_PM12G00840	11
GO:0006357	regulation of transcription from RNA polymerase II promoter	0.0178	0.0077	2.32	6.06009e-05	0.0230582	Panicum_miliaceum_newGene_18618;Panicum_miliaceum_newGene_9957;gene-C2845_PM01G00290;gene-C2845_PM01G28100;gene-C2845_PM02G17250;gene-C2845_PM02G40360;gene-C2845_PM03G04790;gene-C2845_PM03G29260;gene-C2845_PM04G16950;gene-C2845_PM04G22790;gene-C2845_PM05G01780;gene-C2845_PM05G17780;gene-C2845_PM05G29330;gene-C2845_PM07G04410;gene-C2845_PM07G11850;gene-C2845_PM07G35030;gene-C2845_PM09G09260;gene-C…	25
GO:0030418	nicotianamine biosynthetic process	0.0036	0.0004	8.87	6.14972e-05	0.0230582	gene-C2845_PM01G12550;gene-C2845_PM01G22820;gene-C2845_PM02G28220;gene-C2845_PM02G44190;gene-C2845_PM03G16940	5
GO:0042254	ribosome biogenesis	0.0157	0.0064	2.44	7.4241e-05	0.0231971	Panicum_miliaceum_newGene_10880;Panicum_miliaceum_newGene_4737;gene-C2845_PM01G03310;gene-C2845_PM01G14110;gene-C2845_PM01G38980;gene-C2845_PM01G49230;gene-C2845_PM02G12570;gene-C2845_PM02G27020;gene-C2845_PM02G28830;gene-C2845_PM02G42540;gene-C2845_PM04G01660;gene-C2845_PM04G01670;gene-C2845_PM05G06740;gene-C2845_PM05G10730;gene-C2845_PM05G31850;gene-C2845_PM05G33030;gene-C2845_PM06G08540;gene-C…	22
GO:0019509	L-methionine salvage from methylthioadenosine	0.0043	0.0007	6.21	0.000162927	0.0436349	gene-C2845_PM01G03860;gene-C2845_PM01G42240;gene-C2845_PM02G13330;gene-C2845_PM17G06100;gene-C2845_PM18G04220;gene-C2845_PM18G06880	6
GO:0006817	phosphate ion transport	0.005	0.001	5.11	0.000204277	0.0478707	gene-C2845_PM01G03260;gene-C2845_PM01G41610;gene-C2845_PM02G37310;gene-C2845_PM02G37320;gene-C2845_PM05G30080;gene-C2845_PM06G01850;gene-C2845_PM11G22330	7
GO:0034388	Pwp2p-containing subcomplex of 90S preribosome	0.0028	0.0003	8.35	8.26254e-05	0.0224889	gene-C2845_PM01G03310;gene-C2845_PM01G38980;gene-C2845_PM02G12570;gene-C2845_PM05G31850;gene-C2845_PM06G16460	5
GO:0032040	small-subunit processome	0.0055	0.0014	3.9	0.000124574	0.0224889	gene-C2845_PM01G03310;gene-C2845_PM01G35670;gene-C2845_PM01G38980;gene-C2845_PM02G12570;gene-C2845_PM03G04440;gene-C2845_PM05G31850;gene-C2845_PM06G16460;gene-C2845_PM07G05940;gene-C2845_PM09G19680;gene-C2845_PM16G18450	10
GO:0005576	extracellular region	0.042	0.0284	1.48	0.000367876	0.0442742	Panicum_miliaceum_newGene_12112;Panicum_miliaceum_newGene_14421;Panicum_miliaceum_newGene_5392;Panicum_miliaceum_newGene_7225;Panicum_miliaceum_newGene_7788;gene-C2845_PM01G06760;gene-C2845_PM01G08490;gene-C2845_PM01G16120;gene-C2845_PM01G16130;gene-C2845_PM01G19930;gene-C2845_PM01G19990;gene-C2845_PM01G21140;gene-C2845_PM01G21160;gene-C2845_PM01G21170;gene-C2845_PM01G21180;gene-C2845_PM01G41290;…	76
GO:0016592	mediator complex	0.0083	0.0032	2.58	0.000520645	0.0469951	Panicum_miliaceum_newGene_18618;gene-C2845_PM01G00290;gene-C2845_PM02G40360;gene-C2845_PM03G04790;gene-C2845_PM03G29260;gene-C2845_PM04G16950;gene-C2845_PM04G22790;gene-C2845_PM05G01780;gene-C2845_PM08G09260;gene-C2845_PM10G08370;gene-C2845_PM12G22240;gene-C2845_PM12G26690;gene-C2845_PM13G09900;gene-C2845_PM16G05830;gene-C2845_PM16G24580	15
GO:0022857	transmembrane transporter activity	0.0461	0.0229	2.01	2.39508e-13	1.40427e-10	Panicum_miliaceum_newGene_12638;Panicum_miliaceum_newGene_13663;Panicum_miliaceum_newGene_14918;Panicum_miliaceum_newGene_3089;Panicum_miliaceum_newGene_8982;gene-C2845_PM01G03210;gene-C2845_PM01G03250;gene-C2845_PM01G06300;gene-C2845_PM01G08520;gene-C2845_PM01G08540;gene-C2845_PM01G20080;gene-C2845_PM01G20420;gene-C2845_PM01G21020;gene-C2845_PM01G31740;gene-C2845_PM01G35170;gene-C2845_PM01G35220…	118
GO:0043531	ADP binding	0.0277	0.0129	2.14	8.28945e-10	2.43012e-07	Panicum_miliaceum_newGene_10543;Panicum_miliaceum_newGene_2739;Panicum_miliaceum_newGene_6051;Panicum_miliaceum_newGene_6221;Panicum_miliaceum_newGene_8249;Panicum_miliaceum_newGene_9401;gene-C2845_PM01G25270;gene-C2845_PM01G36050;gene-C2845_PM01G46320;gene-C2845_PM01G48090;gene-C2845_PM02G09990;gene-C2845_PM02G18180;gene-C2845_PM03G01010;gene-C2845_PM03G12040;gene-C2845_PM03G18250;gene-C2845_PM0…	71
GO:0004601	peroxidase activity	0.0215	0.0107	2	6.65523e-07	0.000130069	Panicum_miliaceum_newGene_12112;Panicum_miliaceum_newGene_5392;Panicum_miliaceum_newGene_60;Panicum_miliaceum_newGene_7225;gene-C2845_PM01G08490;gene-C2845_PM01G16120;gene-C2845_PM01G16130;gene-C2845_PM01G19990;gene-C2845_PM01G46760;gene-C2845_PM01G48100;gene-C2845_PM01G48320;gene-C2845_PM02G21380;gene-C2845_PM02G25140;gene-C2845_PM02G25150;gene-C2845_PM02G26800;gene-C2845_PM02G32310;gene-C2845_P…	55
GO:0046872	metal ion binding	0.0832	0.0616	1.35	3.43834e-06	0.000503989	Panicum_miliaceum_newGene_10812;Panicum_miliaceum_newGene_12112;Panicum_miliaceum_newGene_14577;Panicum_miliaceum_newGene_162;Panicum_miliaceum_newGene_17895;Panicum_miliaceum_newGene_5081;Panicum_miliaceum_newGene_5254;Panicum_miliaceum_newGene_5392;Panicum_miliaceum_newGene_5417;Panicum_miliaceum_newGene_5567;Panicum_miliaceum_newGene_5786;Panicum_miliaceum_newGene_6577;Panicum_miliaceum_newGen…	213
GO:0004674	protein serine/threonine kinase activity	0.0363	0.0235	1.55	1.78428e-05	0.0020923	Panicum_miliaceum_newGene_10263;Panicum_miliaceum_newGene_12138;Panicum_miliaceum_newGene_14418;Panicum_miliaceum_newGene_15;Panicum_miliaceum_newGene_15678;Panicum_miliaceum_newGene_17191;Panicum_miliaceum_newGene_1760;Panicum_miliaceum_newGene_18;Panicum_miliaceum_newGene_1959;Panicum_miliaceum_newGene_2140;Panicum_miliaceum_newGene_2542;Panicum_miliaceum_newGene_3186;Panicum_miliaceum_newGene_…	93
GO:0030410	nicotianamine synthase activity	0.002	0.0002	9.06	5.57545e-05	0.00544829	gene-C2845_PM01G12550;gene-C2845_PM01G22820;gene-C2845_PM02G28220;gene-C2845_PM02G44190;gene-C2845_PM03G16940	5
GO:0120013	intermembrane lipid transfer activity	0.0023	0.0004	6.34	0.0001457	0.0116768	gene-C2845_PM03G26710;gene-C2845_PM04G09220;gene-C2845_PM13G00600;gene-C2845_PM14G00540;gene-C2845_PM15G08900;gene-C2845_PM16G08160	6
GO:0004386	helicase activity	0.0125	0.0063	1.98	0.000159325	0.0116768	Panicum_miliaceum_newGene_5786;gene-C2845_PM01G03780;gene-C2845_PM01G29610;gene-C2845_PM02G03910;gene-C2845_PM02G36800;gene-C2845_PM03G08500;gene-C2845_PM03G13160;gene-C2845_PM03G13800;gene-C2845_PM03G14490;gene-C2845_PM03G14710;gene-C2845_PM04G23280;gene-C2845_PM04G26100;gene-C2845_PM04G28940;gene-C2845_PM05G05600;gene-C2845_PM07G02200;gene-C2845_PM11G12220;gene-C2845_PM11G26520;gene-C2845_PM11G…	32
GO:0030515	snoRNA binding	0.0023	0.0004	5.85	0.000252501	0.0164495	gene-C2845_PM01G03310;gene-C2845_PM03G17730;gene-C2845_PM04G00730;gene-C2845_PM05G31850;gene-C2845_PM06G16460;gene-C2845_PM07G05940	6
GO:0020037	heme binding	0.0433	0.0318	1.36	0.00054882	0.0315337	Panicum_miliaceum_newGene_12112;Panicum_miliaceum_newGene_12953;Panicum_miliaceum_newGene_15324;Panicum_miliaceum_newGene_15454;Panicum_miliaceum_newGene_5392;Panicum_miliaceum_newGene_60;Panicum_miliaceum_newGene_6605;Panicum_miliaceum_newGene_7225;Panicum_miliaceum_newGene_7439;gene-C2845_PM01G02190;gene-C2845_PM01G06760;gene-C2845_PM01G07820;gene-C2845_PM01G08490;gene-C2845_PM01G16120;gene-C28…	111
GO:0003899	DNA-directed 5'-3' RNA polymerase activity	0.0074	0.0033	2.27	0.000591611	0.0315337	gene-C2845_PM02G10530;gene-C2845_PM03G07270;gene-C2845_PM03G26890;gene-C2845_PM03G28580;gene-C2845_PM03G30490;gene-C2845_PM04G09330;gene-C2845_PM04G32500;gene-C2845_PM05G16140;gene-C2845_PM06G14720;gene-C2845_PM06G30270;gene-C2845_PM09G18390;gene-C2845_PM10G17670;gene-C2845_PM11G14620;gene-C2845_PM12G01000;gene-C2845_PM12G03160;gene-C2845_PM13G15780;gene-C2845_PM15G26000;gene-C2845_PM16G13710;gen…	19

## Sheet: Genes up-regulated at D3
ID	Description	GeneRatio	BgRatio	enrich_factor	pvalue	qvalue	geneID	gene_number
GO:2000022	regulation of jasmonic acid mediated signaling pathway	0.0096	0.002	4.93	2.6015e-14	5.50969e-11	Panicum_miliaceum_newGene_8562;gene-C2845_PM01G05080;gene-C2845_PM01G05090;gene-C2845_PM01G17560;gene-C2845_PM01G33070;gene-C2845_PM02G03200;gene-C2845_PM02G15150;gene-C2845_PM02G15240;gene-C2845_PM02G23820;gene-C2845_PM02G35600;gene-C2845_PM02G35610;gene-C2845_PM03G12780;gene-C2845_PM03G34080;gene-C2845_PM03G35710;gene-C2845_PM04G12190;gene-C2845_PM04G13420;gene-C2845_PM04G32490;gene-C2845_PM07G…	25
GO:0015074	DNA integration	0.0281	0.0152	1.85	6.75639e-08	7.15466e-05	Panicum_miliaceum_newGene_1062;Panicum_miliaceum_newGene_1077;Panicum_miliaceum_newGene_1093;Panicum_miliaceum_newGene_1108;Panicum_miliaceum_newGene_1109;Panicum_miliaceum_newGene_11365;Panicum_miliaceum_newGene_11366;Panicum_miliaceum_newGene_12179;Panicum_miliaceum_newGene_12188;Panicum_miliaceum_newGene_12268;Panicum_miliaceum_newGene_12678;Panicum_miliaceum_newGene_13625;Panicum_miliaceum_ne…	73
GO:0009611	response to wounding	0.0169	0.0077	2.19	1.80694e-07	0.000119539	Panicum_miliaceum_newGene_8562;gene-C2845_PM01G05080;gene-C2845_PM01G05090;gene-C2845_PM01G10280;gene-C2845_PM01G17560;gene-C2845_PM01G18730;gene-C2845_PM01G29830;gene-C2845_PM01G30240;gene-C2845_PM02G00490;gene-C2845_PM02G15150;gene-C2845_PM02G15240;gene-C2845_PM02G22680;gene-C2845_PM02G23820;gene-C2845_PM02G30720;gene-C2845_PM02G35600;gene-C2845_PM02G35610;gene-C2845_PM03G09760;gene-C2845_PM03G…	44
GO:0031408	oxylipin biosynthetic process	0.0054	0.0013	4.27	2.53533e-07	0.000119539	gene-C2845_PM01G05010;gene-C2845_PM01G31380;gene-C2845_PM01G31410;gene-C2845_PM02G01630;gene-C2845_PM07G31190;gene-C2845_PM11G07110;gene-C2845_PM11G07120;gene-C2845_PM12G16740;gene-C2845_PM13G22080;gene-C2845_PM15G09740;gene-C2845_PM15G18490;gene-C2845_PM16G07250;gene-C2845_PM16G08940;gene-C2845_PM18G01130	14
GO:0045934	negative regulation of nucleobase-containing compound metabolic process	0.0131	0.0054	2.43	2.82211e-07	0.000119539	Panicum_miliaceum_newGene_1363;Panicum_miliaceum_newGene_14451;Panicum_miliaceum_newGene_2425;Panicum_miliaceum_newGene_8562;gene-C2845_PM01G05080;gene-C2845_PM01G05090;gene-C2845_PM01G17560;gene-C2845_PM02G15150;gene-C2845_PM02G15240;gene-C2845_PM02G19320;gene-C2845_PM02G23820;gene-C2845_PM02G35600;gene-C2845_PM02G35610;gene-C2845_PM03G12780;gene-C2845_PM03G34080;gene-C2845_PM03G35710;gene-C2845…	34
GO:0051253	negative regulation of RNA metabolic process	0.0123	0.0051	2.44	5.45214e-07	0.000192451	Panicum_miliaceum_newGene_1363;Panicum_miliaceum_newGene_14451;Panicum_miliaceum_newGene_2425;Panicum_miliaceum_newGene_8562;gene-C2845_PM01G05080;gene-C2845_PM01G05090;gene-C2845_PM01G17560;gene-C2845_PM02G15150;gene-C2845_PM02G15240;gene-C2845_PM02G19320;gene-C2845_PM02G23820;gene-C2845_PM02G35600;gene-C2845_PM02G35610;gene-C2845_PM03G12780;gene-C2845_PM03G34080;gene-C2845_PM03G35710;gene-C2845…	32
GO:1902679	negative regulation of RNA biosynthetic process	0.0115	0.0047	2.45	1.05271e-06	0.000244253	Panicum_miliaceum_newGene_1363;Panicum_miliaceum_newGene_14451;Panicum_miliaceum_newGene_2425;Panicum_miliaceum_newGene_8562;gene-C2845_PM01G05080;gene-C2845_PM01G05090;gene-C2845_PM01G17560;gene-C2845_PM02G15150;gene-C2845_PM02G15240;gene-C2845_PM02G19320;gene-C2845_PM02G23820;gene-C2845_PM02G35600;gene-C2845_PM02G35610;gene-C2845_PM03G12780;gene-C2845_PM03G34080;gene-C2845_PM03G35710;gene-C2845…	30
GO:1903507	negative regulation of nucleic acid-templated transcription	0.0115	0.0047	2.45	1.05271e-06	0.000244253	Panicum_miliaceum_newGene_1363;Panicum_miliaceum_newGene_14451;Panicum_miliaceum_newGene_2425;Panicum_miliaceum_newGene_8562;gene-C2845_PM01G05080;gene-C2845_PM01G05090;gene-C2845_PM01G17560;gene-C2845_PM02G15150;gene-C2845_PM02G15240;gene-C2845_PM02G19320;gene-C2845_PM02G23820;gene-C2845_PM02G35600;gene-C2845_PM02G35610;gene-C2845_PM03G12780;gene-C2845_PM03G34080;gene-C2845_PM03G35710;gene-C2845…	30
GO:0010558	negative regulation of macromolecule biosynthetic process	0.0131	0.0057	2.3	1.13583e-06	0.000244253	Panicum_miliaceum_newGene_1363;Panicum_miliaceum_newGene_14451;Panicum_miliaceum_newGene_2425;Panicum_miliaceum_newGene_8562;gene-C2845_PM01G05080;gene-C2845_PM01G05090;gene-C2845_PM01G17560;gene-C2845_PM02G15150;gene-C2845_PM02G15240;gene-C2845_PM02G19320;gene-C2845_PM02G23820;gene-C2845_PM02G35600;gene-C2845_PM02G35610;gene-C2845_PM03G12780;gene-C2845_PM03G34080;gene-C2845_PM03G35710;gene-C2845…	34
GO:0031347	regulation of defense response	0.0142	0.0064	2.22	1.15328e-06	0.000244253	Panicum_miliaceum_newGene_8562;gene-C2845_PM01G05080;gene-C2845_PM01G05090;gene-C2845_PM01G10280;gene-C2845_PM01G17560;gene-C2845_PM02G15150;gene-C2845_PM02G15240;gene-C2845_PM02G23820;gene-C2845_PM02G30720;gene-C2845_PM02G35600;gene-C2845_PM02G35610;gene-C2845_PM03G12780;gene-C2845_PM03G31350;gene-C2845_PM03G34080;gene-C2845_PM03G35710;gene-C2845_PM04G12190;gene-C2845_PM04G13420;gene-C2845_PM04G…	37
GO:0009890	negative regulation of biosynthetic process	0.0139	0.0063	2.22	1.61159e-06	0.000310288	Panicum_miliaceum_newGene_1363;Panicum_miliaceum_newGene_14451;Panicum_miliaceum_newGene_2425;Panicum_miliaceum_newGene_8562;gene-C2845_PM01G05080;gene-C2845_PM01G05090;gene-C2845_PM01G17560;gene-C2845_PM02G15150;gene-C2845_PM02G15240;gene-C2845_PM02G19320;gene-C2845_PM02G23820;gene-C2845_PM02G35600;gene-C2845_PM02G35610;gene-C2845_PM03G12780;gene-C2845_PM03G34080;gene-C2845_PM03G35710;gene-C2845…	36
GO:0006541	glutamine metabolic process	0.0065	0.002	3.26	2.58691e-06	0.000456567	gene-C2845_PM01G32520;gene-C2845_PM02G02350;gene-C2845_PM05G28700;gene-C2845_PM06G02850;gene-C2845_PM06G31040;gene-C2845_PM07G01790;gene-C2845_PM07G18030;gene-C2845_PM08G05780;gene-C2845_PM08G19020;gene-C2845_PM08G20690;gene-C2845_PM10G20380;gene-C2845_PM11G02440;gene-C2845_PM11G02450;gene-C2845_PM12G04680;gene-C2845_PM12G24760;gene-C2845_PM15G10920;gene-C2845_PM16G10070	17
GO:0009800	cinnamic acid biosynthetic process	0.0038	0.0008	4.79	3.00128e-06	0.000488953	Panicum_miliaceum_newGene_5131;Panicum_miliaceum_newGene_986;gene-C2845_PM12G11260;gene-C2845_PM12G11270;gene-C2845_PM12G11280;gene-C2845_PM12G20920;gene-C2845_PM12G20930;gene-C2845_PM12G20940;gene-C2845_PM12G20950;gene-C2845_PM16G13810	10
GO:0031327	negative regulation of cellular biosynthetic process	0.0131	0.006	2.17	5.09534e-06	0.000770813	Panicum_miliaceum_newGene_1363;Panicum_miliaceum_newGene_14451;Panicum_miliaceum_newGene_2425;Panicum_miliaceum_newGene_8562;gene-C2845_PM01G05080;gene-C2845_PM01G05090;gene-C2845_PM01G17560;gene-C2845_PM02G15150;gene-C2845_PM02G15240;gene-C2845_PM02G19320;gene-C2845_PM02G23820;gene-C2845_PM02G35600;gene-C2845_PM02G35610;gene-C2845_PM03G12780;gene-C2845_PM03G34080;gene-C2845_PM03G35710;gene-C2845…	34
GO:0006559	L-phenylalanine catabolic process	0.0046	0.0012	3.83	9.26266e-06	0.00130782	Panicum_miliaceum_newGene_5131;Panicum_miliaceum_newGene_986;gene-C2845_PM09G00120;gene-C2845_PM11G01990;gene-C2845_PM12G11260;gene-C2845_PM12G11270;gene-C2845_PM12G11280;gene-C2845_PM12G20920;gene-C2845_PM12G20930;gene-C2845_PM12G20940;gene-C2845_PM12G20950;gene-C2845_PM16G13810	12
GO:0001101	response to acid chemical	0.0331	0.0212	1.56	1.08422e-05	0.00136228	Panicum_miliaceum_newGene_1363;gene-C2845_PM01G09280;gene-C2845_PM01G10280;gene-C2845_PM01G15250;gene-C2845_PM01G17560;gene-C2845_PM01G18770;gene-C2845_PM01G18780;gene-C2845_PM01G21610;gene-C2845_PM01G22120;gene-C2845_PM01G22130;gene-C2845_PM01G24030;gene-C2845_PM01G30240;gene-C2845_PM01G36770;gene-C2845_PM02G00490;gene-C2845_PM02G07120;gene-C2845_PM02G08920;gene-C2845_PM02G22620;gene-C2845_PM02G…	86
GO:0006537	glutamate biosynthetic process	0.0023	0.0003	6.71	1.09348e-05	0.00136228	gene-C2845_PM03G15110;gene-C2845_PM04G32970;gene-C2845_PM05G30280;gene-C2845_PM06G01620;gene-C2845_PM07G19010;gene-C2845_PM08G22160	6
GO:1901700	response to oxygen-containing compound	0.0396	0.0265	1.5	1.20243e-05	0.00141479	Panicum_miliaceum_newGene_1363;gene-C2845_PM01G09280;gene-C2845_PM01G10280;gene-C2845_PM01G15250;gene-C2845_PM01G17560;gene-C2845_PM01G18770;gene-C2845_PM01G18780;gene-C2845_PM01G21610;gene-C2845_PM01G22120;gene-C2845_PM01G22130;gene-C2845_PM01G24030;gene-C2845_PM01G30240;gene-C2845_PM01G36770;gene-C2845_PM01G39210;gene-C2845_PM02G00490;gene-C2845_PM02G07120;gene-C2845_PM02G08920;gene-C2845_PM02G…	103
GO:0005992	trehalose biosynthetic process	0.0069	0.0025	2.81	1.78661e-05	0.0019915	Panicum_miliaceum_newGene_9260;gene-C2845_PM01G16790;gene-C2845_PM02G20570;gene-C2845_PM02G24570;gene-C2845_PM04G14140;gene-C2845_PM05G32050;gene-C2845_PM06G16580;gene-C2845_PM06G16650;gene-C2845_PM07G23010;gene-C2845_PM08G25520;gene-C2845_PM10G07960;gene-C2845_PM11G23410;gene-C2845_PM11G31180;gene-C2845_PM12G22610;gene-C2845_PM12G29370;gene-C2845_PM13G12430;gene-C2845_PM14G10940;gene-C2845_PM14G…	18
GO:0009607	response to biotic stimulus	0.0266	0.0165	1.61	2.72633e-05	0.0027504	Panicum_miliaceum_newGene_11884;Panicum_miliaceum_newGene_7333;gene-C2845_PM01G10280;gene-C2845_PM01G13050;gene-C2845_PM01G13080;gene-C2845_PM01G13090;gene-C2845_PM01G15250;gene-C2845_PM01G17560;gene-C2845_PM01G20110;gene-C2845_PM01G22120;gene-C2845_PM01G22130;gene-C2845_PM01G33070;gene-C2845_PM02G03200;gene-C2845_PM02G23820;gene-C2845_PM02G28780;gene-C2845_PM02G28800;gene-C2845_PM02G28810;gene-C…	69
GO:0009415	response to water	0.0112	0.0052	2.16	2.72716e-05	0.0027504	gene-C2845_PM01G15250;gene-C2845_PM01G18770;gene-C2845_PM01G18780;gene-C2845_PM01G24030;gene-C2845_PM02G07120;gene-C2845_PM02G22620;gene-C2845_PM02G22630;gene-C2845_PM02G45350;gene-C2845_PM03G15310;gene-C2845_PM03G28600;gene-C2845_PM04G34230;gene-C2845_PM05G09280;gene-C2845_PM05G30770;gene-C2845_PM05G33530;gene-C2845_PM06G00880;gene-C2845_PM06G10150;gene-C2845_PM06G15300;gene-C2845_PM06G33160;gen…	29
GO:0080134	regulation of response to stress	0.0185	0.0104	1.78	3.33693e-05	0.00321239	Panicum_miliaceum_newGene_14451;Panicum_miliaceum_newGene_2425;Panicum_miliaceum_newGene_8562;gene-C2845_PM01G01990;gene-C2845_PM01G05080;gene-C2845_PM01G05090;gene-C2845_PM01G10280;gene-C2845_PM01G17560;gene-C2845_PM02G15150;gene-C2845_PM02G15240;gene-C2845_PM02G23820;gene-C2845_PM02G30720;gene-C2845_PM02G35600;gene-C2845_PM02G35610;gene-C2845_PM03G12780;gene-C2845_PM03G15870;gene-C2845_PM03G313…	48
GO:0008295	spermidine biosynthetic process	0.0035	0.0008	4.31	3.52281e-05	0.00324389	gene-C2845_PM09G01540;gene-C2845_PM10G01530;gene-C2845_PM12G12040;gene-C2845_PM12G20140;gene-C2845_PM14G08580;gene-C2845_PM15G13180;gene-C2845_PM15G13190;gene-C2845_PM16G11930;gene-C2845_PM16G11940	9
GO:0048523	negative regulation of cellular process	0.0323	0.0212	1.52	3.77249e-05	0.00332905	Panicum_miliaceum_newGene_1363;Panicum_miliaceum_newGene_14451;Panicum_miliaceum_newGene_2425;Panicum_miliaceum_newGene_8562;gene-C2845_PM01G05080;gene-C2845_PM01G05090;gene-C2845_PM01G17560;gene-C2845_PM01G34340;gene-C2845_PM01G38420;gene-C2845_PM02G06860;gene-C2845_PM02G10550;gene-C2845_PM02G10570;gene-C2845_PM02G15150;gene-C2845_PM02G15240;gene-C2845_PM02G19320;gene-C2845_PM02G23820;gene-C2845…	84
GO:0044210	de novo' CTP biosynthetic process	0.0023	0.0004	5.75	6.67805e-05	0.00527523	gene-C2845_PM05G28700;gene-C2845_PM06G02850;gene-C2845_PM06G31040;gene-C2845_PM07G18030;gene-C2845_PM08G19020;gene-C2845_PM08G20690	6
GO:0042221	response to chemical	0.0581	0.0433	1.34	6.68079e-05	0.00527523	Panicum_miliaceum_newGene_1363;gene-C2845_PM01G01990;gene-C2845_PM01G08620;gene-C2845_PM01G09280;gene-C2845_PM01G10280;gene-C2845_PM01G11430;gene-C2845_PM01G11440;gene-C2845_PM01G15250;gene-C2845_PM01G17560;gene-C2845_PM01G18770;gene-C2845_PM01G18780;gene-C2845_PM01G21610;gene-C2845_PM01G22120;gene-C2845_PM01G22130;gene-C2845_PM01G24030;gene-C2845_PM01G30240;gene-C2845_PM01G35680;gene-C2845_PM01G…	151
GO:0019941	modification-dependent protein catabolic process	0.02	0.0118	1.69	6.72513e-05	0.00527523	Panicum_miliaceum_newGene_14451;Panicum_miliaceum_newGene_2425;gene-C2845_PM01G01990;gene-C2845_PM01G05670;gene-C2845_PM01G10280;gene-C2845_PM01G33070;gene-C2845_PM01G35010;gene-C2845_PM02G03200;gene-C2845_PM02G07110;gene-C2845_PM02G30720;gene-C2845_PM03G04450;gene-C2845_PM03G13670;gene-C2845_PM03G15980;gene-C2845_PM03G20380;gene-C2845_PM03G35460;gene-C2845_PM04G20910;gene-C2845_PM04G28790;gene-C…	52
GO:0046108	uridine metabolic process	0.0019	0.0003	6.71	7.3457e-05	0.00536463	gene-C2845_PM03G27410;gene-C2845_PM04G10230;gene-C2845_PM08G16840;gene-C2845_PM13G25740;gene-C2845_PM14G20990	5
GO:0046131	pyrimidine ribonucleoside metabolic process	0.0019	0.0003	6.71	7.3457e-05	0.00536463	gene-C2845_PM03G27410;gene-C2845_PM04G10230;gene-C2845_PM08G16840;gene-C2845_PM13G25740;gene-C2845_PM14G20990	5
GO:0006950	response to stress	0.0554	0.0412	1.35	8.55532e-05	0.00603975	Panicum_miliaceum_newGene_1363;Panicum_miliaceum_newGene_14451;Panicum_miliaceum_newGene_2425;Panicum_miliaceum_newGene_8562;gene-C2845_PM01G01990;gene-C2845_PM01G05080;gene-C2845_PM01G05090;gene-C2845_PM01G10280;gene-C2845_PM01G15250;gene-C2845_PM01G17560;gene-C2845_PM01G18730;gene-C2845_PM01G18770;gene-C2845_PM01G18780;gene-C2845_PM01G22120;gene-C2845_PM01G22130;gene-C2845_PM01G24030;gene-C2845…	144
GO:0009734	auxin-activated signaling pathway	0.0158	0.0088	1.8	9.40274e-05	0.0062736	gene-C2845_PM01G35030;gene-C2845_PM02G07080;gene-C2845_PM02G14920;gene-C2845_PM02G35890;gene-C2845_PM03G21740;gene-C2845_PM05G02480;gene-C2845_PM05G25400;gene-C2845_PM05G29970;gene-C2845_PM05G31690;gene-C2845_PM06G01930;gene-C2845_PM06G05560;gene-C2845_PM06G06990;gene-C2845_PM06G16290;gene-C2845_PM07G22520;gene-C2845_PM07G33530;gene-C2845_PM07G36490;gene-C2845_PM07G38880;gene-C2845_PM08G10560;gen…	41
GO:0071395	cellular response to jasmonic acid stimulus	0.0058	0.0021	2.79	9.479e-05	0.0062736	gene-C2845_PM01G10280;gene-C2845_PM01G17560;gene-C2845_PM02G23820;gene-C2845_PM02G30720;gene-C2845_PM03G31350;gene-C2845_PM03G34080;gene-C2845_PM04G13420;gene-C2845_PM04G15960;gene-C2845_PM11G07110;gene-C2845_PM11G07120;gene-C2845_PM12G16740;gene-C2845_PM13G12840;gene-C2845_PM14G14850;gene-C2845_PM16G07250;gene-C2845_PM18G01130	15
GO:0007165	signal transduction	0.0335	0.0229	1.46	0.000126564	0.00801346	Panicum_miliaceum_newGene_10461;Panicum_miliaceum_newGene_14046;Panicum_miliaceum_newGene_3485;Panicum_miliaceum_newGene_5416;Panicum_miliaceum_newGene_7399;Panicum_miliaceum_newGene_7640;gene-C2845_PM01G06010;gene-C2845_PM01G07470;gene-C2845_PM01G10280;gene-C2845_PM01G13460;gene-C2845_PM01G17560;gene-C2845_PM01G33020;gene-C2845_PM01G35060;gene-C2845_PM02G07050;gene-C2845_PM02G19320;gene-C2845_PM…	87
GO:0032878	regulation of establishment or maintenance of cell polarity	0.0027	0.0006	4.69	0.000128645	0.00801346	gene-C2845_PM05G24900;gene-C2845_PM06G22060;gene-C2845_PM07G06050;gene-C2845_PM07G26830;gene-C2845_PM07G40180;gene-C2845_PM08G08710;gene-C2845_PM08G27850	7
GO:0009867	jasmonic acid mediated signaling pathway	0.0058	0.0021	2.72	0.000137572	0.00832466	gene-C2845_PM01G10280;gene-C2845_PM01G17560;gene-C2845_PM02G23820;gene-C2845_PM02G30720;gene-C2845_PM03G31350;gene-C2845_PM03G34080;gene-C2845_PM04G13420;gene-C2845_PM04G15960;gene-C2845_PM11G07110;gene-C2845_PM11G07120;gene-C2845_PM12G16740;gene-C2845_PM13G12840;gene-C2845_PM14G14850;gene-C2845_PM16G07250;gene-C2845_PM18G01130	15
GO:0007205	protein kinase C-activating G-protein coupled receptor signaling pathway	0.0035	0.0009	3.77	0.000151448	0.00890974	Panicum_miliaceum_newGene_15676;gene-C2845_PM01G18360;gene-C2845_PM05G07700;gene-C2845_PM06G13010;gene-C2845_PM07G25120;gene-C2845_PM11G23500;gene-C2845_PM12G29270;gene-C2845_PM15G25590;gene-C2845_PM16G21090	9
GO:0010646	regulation of cell communication	0.0192	0.0117	1.64	0.000200281	0.0114642	Panicum_miliaceum_newGene_8562;gene-C2845_PM01G01990;gene-C2845_PM01G05080;gene-C2845_PM01G05090;gene-C2845_PM01G17560;gene-C2845_PM01G33070;gene-C2845_PM02G03200;gene-C2845_PM02G15150;gene-C2845_PM02G15240;gene-C2845_PM02G19320;gene-C2845_PM02G23820;gene-C2845_PM02G35600;gene-C2845_PM02G35610;gene-C2845_PM03G07430;gene-C2845_PM03G10250;gene-C2845_PM03G12780;gene-C2845_PM03G30150;gene-C2845_PM03G…	50
GO:0016567	protein ubiquitination	0.0223	0.0142	1.57	0.0002244	0.0125067	Panicum_miliaceum_newGene_14451;Panicum_miliaceum_newGene_2425;Panicum_miliaceum_newGene_4136;gene-C2845_PM01G05670;gene-C2845_PM02G07120;gene-C2845_PM03G04450;gene-C2845_PM03G07430;gene-C2845_PM03G13670;gene-C2845_PM03G15980;gene-C2845_PM03G20380;gene-C2845_PM03G26690;gene-C2845_PM03G34630;gene-C2845_PM03G35460;gene-C2845_PM04G09250;gene-C2845_PM04G10970;gene-C2845_PM04G20910;gene-C2845_PM04G287…	58
GO:0009247	glycolipid biosynthetic process	0.0038	0.0011	3.35	0.000233768	0.0126948	Panicum_miliaceum_newGene_8402;gene-C2845_PM03G34970;gene-C2845_PM04G12730;gene-C2845_PM11G07110;gene-C2845_PM11G07120;gene-C2845_PM11G22780;gene-C2845_PM12G16740;gene-C2845_PM12G30050;gene-C2845_PM16G07250;gene-C2845_PM18G01130	10
GO:0016042	lipid catabolic process	0.0127	0.0069	1.84	0.00025909	0.0137182	Panicum_miliaceum_newGene_11281;Panicum_miliaceum_newGene_392;gene-C2845_PM01G09630;gene-C2845_PM01G34290;gene-C2845_PM02G06830;gene-C2845_PM02G21790;gene-C2845_PM02G29380;gene-C2845_PM02G31390;gene-C2845_PM02G42000;gene-C2845_PM03G00030;gene-C2845_PM03G04980;gene-C2845_PM03G08670;gene-C2845_PM04G18280;gene-C2845_PM04G22990;gene-C2845_PM04G23110;gene-C2845_PM04G26890;gene-C2845_PM05G15450;gene-C2…	33
GO:0043632	modification-dependent macromolecule catabolic process	0.0192	0.0119	1.62	0.000290996	0.0145105	Panicum_miliaceum_newGene_14451;Panicum_miliaceum_newGene_2425;gene-C2845_PM01G01990;gene-C2845_PM01G05670;gene-C2845_PM01G10280;gene-C2845_PM01G33070;gene-C2845_PM01G35010;gene-C2845_PM02G03200;gene-C2845_PM02G07110;gene-C2845_PM02G30720;gene-C2845_PM03G04450;gene-C2845_PM03G13670;gene-C2845_PM03G15980;gene-C2845_PM03G20380;gene-C2845_PM03G35460;gene-C2845_PM04G20910;gene-C2845_PM04G28790;gene-C…	50
GO:0048519	negative regulation of biological process	0.04	0.029	1.38	0.000319416	0.0145105	Panicum_miliaceum_newGene_1363;Panicum_miliaceum_newGene_14451;Panicum_miliaceum_newGene_2425;Panicum_miliaceum_newGene_8562;gene-C2845_PM01G01990;gene-C2845_PM01G05080;gene-C2845_PM01G05090;gene-C2845_PM01G10280;gene-C2845_PM01G17560;gene-C2845_PM01G34340;gene-C2845_PM01G38420;gene-C2845_PM02G06860;gene-C2845_PM02G10550;gene-C2845_PM02G10570;gene-C2845_PM02G15150;gene-C2845_PM02G15240;gene-C2845…	104
GO:1901565	organonitrogen compound catabolic process	0.0227	0.0147	1.55	0.000335818	0.0145105	Panicum_miliaceum_newGene_14451;Panicum_miliaceum_newGene_2425;gene-C2845_PM01G01990;gene-C2845_PM01G05670;gene-C2845_PM01G10280;gene-C2845_PM01G33070;gene-C2845_PM01G35010;gene-C2845_PM02G03200;gene-C2845_PM02G07110;gene-C2845_PM02G30720;gene-C2845_PM03G04240;gene-C2845_PM03G04450;gene-C2845_PM03G13670;gene-C2845_PM03G15980;gene-C2845_PM03G20380;gene-C2845_PM03G27410;gene-C2845_PM03G35460;gene-C…	59
GO:0032446	protein modification by small protein conjugation	0.0219	0.0141	1.55	0.000363323	0.0145105	Panicum_miliaceum_newGene_14451;Panicum_miliaceum_newGene_2425;Panicum_miliaceum_newGene_4136;gene-C2845_PM01G05670;gene-C2845_PM02G07120;gene-C2845_PM03G04450;gene-C2845_PM03G07430;gene-C2845_PM03G13670;gene-C2845_PM03G15980;gene-C2845_PM03G20380;gene-C2845_PM03G26690;gene-C2845_PM03G34630;gene-C2845_PM03G35460;gene-C2845_PM04G09250;gene-C2845_PM04G10970;gene-C2845_PM04G20910;gene-C2845_PM04G287…	57
GO:0031324	negative regulation of cellular metabolic process	0.0158	0.0094	1.69	0.000407189	0.0145105	Panicum_miliaceum_newGene_1363;Panicum_miliaceum_newGene_14451;Panicum_miliaceum_newGene_2425;Panicum_miliaceum_newGene_8562;gene-C2845_PM01G05080;gene-C2845_PM01G05090;gene-C2845_PM01G17560;gene-C2845_PM02G15150;gene-C2845_PM02G15240;gene-C2845_PM02G19320;gene-C2845_PM02G23820;gene-C2845_PM02G35600;gene-C2845_PM02G35610;gene-C2845_PM03G04240;gene-C2845_PM03G12780;gene-C2845_PM03G34080;gene-C2845…	41
GO:0043161	proteasome-mediated ubiquitin-dependent protein catabolic process	0.0177	0.0108	1.63	0.000416097	0.0145105	gene-C2845_PM01G01990;gene-C2845_PM01G05670;gene-C2845_PM01G10280;gene-C2845_PM01G33070;gene-C2845_PM01G35010;gene-C2845_PM02G03200;gene-C2845_PM02G07110;gene-C2845_PM02G30720;gene-C2845_PM03G04450;gene-C2845_PM03G13670;gene-C2845_PM03G15980;gene-C2845_PM03G20380;gene-C2845_PM03G35460;gene-C2845_PM04G20910;gene-C2845_PM04G28790;gene-C2845_PM05G37450;gene-C2845_PM06G01280;gene-C2845_PM06G21140;gen…	46
GO:0009966	regulation of signal transduction	0.0189	0.0118	1.6	0.000430704	0.0145105	Panicum_miliaceum_newGene_8562;gene-C2845_PM01G01990;gene-C2845_PM01G05080;gene-C2845_PM01G05090;gene-C2845_PM01G17560;gene-C2845_PM01G33070;gene-C2845_PM02G03200;gene-C2845_PM02G15150;gene-C2845_PM02G15240;gene-C2845_PM02G19320;gene-C2845_PM02G23820;gene-C2845_PM02G35600;gene-C2845_PM02G35610;gene-C2845_PM03G07430;gene-C2845_PM03G10250;gene-C2845_PM03G12780;gene-C2845_PM03G30150;gene-C2845_PM03G…	49
GO:0050896	response to stimulus	0.0916	0.0752	1.22	0.000462922	0.0145105	Panicum_miliaceum_newGene_1363;Panicum_miliaceum_newGene_14451;Panicum_miliaceum_newGene_2425;Panicum_miliaceum_newGene_8562;gene-C2845_PM01G01990;gene-C2845_PM01G03060;gene-C2845_PM01G05080;gene-C2845_PM01G05090;gene-C2845_PM01G06010;gene-C2845_PM01G08620;gene-C2845_PM01G09280;gene-C2845_PM01G10280;gene-C2845_PM01G11430;gene-C2845_PM01G11440;gene-C2845_PM01G15250;gene-C2845_PM01G17560;gene-C2845…	238
GO:0001952	regulation of cell-matrix adhesion	0.0015	0.0002	6.71	0.0004933	0.0145105	gene-C2845_PM05G24900;gene-C2845_PM06G22060;gene-C2845_PM07G26830;gene-C2845_PM08G27850	4
GO:0001953	negative regulation of cell-matrix adhesion	0.0015	0.0002	6.71	0.0004933	0.0145105	gene-C2845_PM05G24900;gene-C2845_PM06G22060;gene-C2845_PM07G26830;gene-C2845_PM08G27850	4
GO:0006218	uridine catabolic process	0.0015	0.0002	6.71	0.0004933	0.0145105	gene-C2845_PM03G27410;gene-C2845_PM04G10230;gene-C2845_PM13G25740;gene-C2845_PM14G20990	4
GO:0010264	myo-inositol hexakisphosphate biosynthetic process	0.0015	0.0002	6.71	0.0004933	0.0145105	gene-C2845_PM01G28860;gene-C2845_PM02G04640;gene-C2845_PM11G21710;gene-C2845_PM12G31090	4
GO:0010595	positive regulation of endothelial cell migration	0.0015	0.0002	6.71	0.0004933	0.0145105	gene-C2845_PM05G24900;gene-C2845_PM06G22060;gene-C2845_PM07G26830;gene-C2845_PM08G27850	4
GO:0010634	positive regulation of epithelial cell migration	0.0015	0.0002	6.71	0.0004933	0.0145105	gene-C2845_PM05G24900;gene-C2845_PM06G22060;gene-C2845_PM07G26830;gene-C2845_PM08G27850	4
GO:0010810	regulation of cell-substrate adhesion	0.0015	0.0002	6.71	0.0004933	0.0145105	gene-C2845_PM05G24900;gene-C2845_PM06G22060;gene-C2845_PM07G26830;gene-C2845_PM08G27850	4
GO:0010812	negative regulation of cell-substrate adhesion	0.0015	0.0002	6.71	0.0004933	0.0145105	gene-C2845_PM05G24900;gene-C2845_PM06G22060;gene-C2845_PM07G26830;gene-C2845_PM08G27850	4
GO:0034260	negative regulation of GTPase activity	0.0015	0.0002	6.71	0.0004933	0.0145105	gene-C2845_PM05G24900;gene-C2845_PM06G22060;gene-C2845_PM07G26830;gene-C2845_PM08G27850	4
GO:0035148	tube formation	0.0015	0.0002	6.71	0.0004933	0.0145105	gene-C2845_PM05G24900;gene-C2845_PM06G22060;gene-C2845_PM07G26830;gene-C2845_PM08G27850	4
GO:0043627	response to estrogen	0.0015	0.0002	6.71	0.0004933	0.0145105	gene-C2845_PM05G24900;gene-C2845_PM06G22060;gene-C2845_PM07G26830;gene-C2845_PM08G27850	4
GO:0046133	pyrimidine ribonucleoside catabolic process	0.0015	0.0002	6.71	0.0004933	0.0145105	gene-C2845_PM03G27410;gene-C2845_PM04G10230;gene-C2845_PM13G25740;gene-C2845_PM14G20990	4
GO:0046135	pyrimidine nucleoside catabolic process	0.0015	0.0002	6.71	0.0004933	0.0145105	gene-C2845_PM03G27410;gene-C2845_PM04G10230;gene-C2845_PM13G25740;gene-C2845_PM14G20990	4
GO:0051893	regulation of focal adhesion assembly	0.0015	0.0002	6.71	0.0004933	0.0145105	gene-C2845_PM05G24900;gene-C2845_PM06G22060;gene-C2845_PM07G26830;gene-C2845_PM08G27850	4
GO:0051895	negative regulation of focal adhesion assembly	0.0015	0.0002	6.71	0.0004933	0.0145105	gene-C2845_PM05G24900;gene-C2845_PM06G22060;gene-C2845_PM07G26830;gene-C2845_PM08G27850	4
GO:0071391	cellular response to estrogen stimulus	0.0015	0.0002	6.71	0.0004933	0.0145105	gene-C2845_PM05G24900;gene-C2845_PM06G22060;gene-C2845_PM07G26830;gene-C2845_PM08G27850	4
GO:0071596	ubiquitin-dependent protein catabolic process via the N-end rule pathway	0.0015	0.0002	6.71	0.0004933	0.0145105	Panicum_miliaceum_newGene_1407;gene-C2845_PM07G01520;gene-C2845_PM08G05240;gene-C2845_PM12G11500	4
GO:0090109	regulation of cell-substrate junction assembly	0.0015	0.0002	6.71	0.0004933	0.0145105	gene-C2845_PM05G24900;gene-C2845_PM06G22060;gene-C2845_PM07G26830;gene-C2845_PM08G27850	4
GO:1901888	regulation of cell junction assembly	0.0015	0.0002	6.71	0.0004933	0.0145105	gene-C2845_PM05G24900;gene-C2845_PM06G22060;gene-C2845_PM07G26830;gene-C2845_PM08G27850	4
GO:1901889	negative regulation of cell junction assembly	0.0015	0.0002	6.71	0.0004933	0.0145105	gene-C2845_PM05G24900;gene-C2845_PM06G22060;gene-C2845_PM07G26830;gene-C2845_PM08G27850	4
GO:1903391	regulation of adherens junction organization	0.0015	0.0002	6.71	0.0004933	0.0145105	gene-C2845_PM05G24900;gene-C2845_PM06G22060;gene-C2845_PM07G26830;gene-C2845_PM08G27850	4
GO:1903392	negative regulation of adherens junction organization	0.0015	0.0002	6.71	0.0004933	0.0145105	gene-C2845_PM05G24900;gene-C2845_PM06G22060;gene-C2845_PM07G26830;gene-C2845_PM08G27850	4
GO:2000249	regulation of actin cytoskeleton reorganization	0.0015	0.0002	6.71	0.0004933	0.0145105	gene-C2845_PM05G24900;gene-C2845_PM06G22060;gene-C2845_PM07G26830;gene-C2845_PM08G27850	4
GO:2000251	positive regulation of actin cytoskeleton reorganization	0.0015	0.0002	6.71	0.0004933	0.0145105	gene-C2845_PM05G24900;gene-C2845_PM06G22060;gene-C2845_PM07G26830;gene-C2845_PM08G27850	4
GO:0023051	regulation of signaling	0.0185	0.0115	1.6	0.000500744	0.0145277	Panicum_miliaceum_newGene_8562;gene-C2845_PM01G01990;gene-C2845_PM01G05080;gene-C2845_PM01G05090;gene-C2845_PM01G17560;gene-C2845_PM01G33070;gene-C2845_PM02G03200;gene-C2845_PM02G15150;gene-C2845_PM02G15240;gene-C2845_PM02G19320;gene-C2845_PM02G23820;gene-C2845_PM02G35600;gene-C2845_PM02G35610;gene-C2845_PM03G07430;gene-C2845_PM03G10250;gene-C2845_PM03G12780;gene-C2845_PM03G30150;gene-C2845_PM03G…	48
GO:0010498	proteasomal protein catabolic process	0.0169	0.0104	1.62	0.000637868	0.0180815	gene-C2845_PM01G01990;gene-C2845_PM01G05670;gene-C2845_PM01G10280;gene-C2845_PM01G33070;gene-C2845_PM01G35010;gene-C2845_PM02G03200;gene-C2845_PM02G07110;gene-C2845_PM02G30720;gene-C2845_PM03G04450;gene-C2845_PM03G13670;gene-C2845_PM03G15980;gene-C2845_PM03G20380;gene-C2845_PM03G35460;gene-C2845_PM04G20910;gene-C2845_PM04G28790;gene-C2845_PM05G37450;gene-C2845_PM06G01280;gene-C2845_PM06G21140;gen…	44
GO:0051241	negative regulation of multicellular organismal process	0.0073	0.0034	2.16	0.000640312	0.0180815	gene-C2845_PM01G38420;gene-C2845_PM02G10550;gene-C2845_PM02G10570;gene-C2845_PM02G19320;gene-C2845_PM03G07430;gene-C2845_PM04G24080;gene-C2845_PM05G28820;gene-C2845_PM05G37450;gene-C2845_PM06G01940;gene-C2845_PM06G21140;gene-C2845_PM06G22500;gene-C2845_PM07G30570;gene-C2845_PM09G22660;gene-C2845_PM10G06970;gene-C2845_PM10G20070;gene-C2845_PM15G07530;gene-C2845_PM15G23420;gene-C2845_PM16G06900;gen…	19
GO:0044257	cellular protein catabolic process	0.02	0.0129	1.55	0.000683333	0.0190425	Panicum_miliaceum_newGene_14451;Panicum_miliaceum_newGene_2425;gene-C2845_PM01G01990;gene-C2845_PM01G05670;gene-C2845_PM01G10280;gene-C2845_PM01G33070;gene-C2845_PM01G35010;gene-C2845_PM02G03200;gene-C2845_PM02G07110;gene-C2845_PM02G30720;gene-C2845_PM03G04450;gene-C2845_PM03G13670;gene-C2845_PM03G15980;gene-C2845_PM03G20380;gene-C2845_PM03G35460;gene-C2845_PM04G20910;gene-C2845_PM04G25180;gene-C…	52
GO:0070647	protein modification by small protein conjugation or removal	0.0223	0.0148	1.51	0.000725241	0.0199144	Panicum_miliaceum_newGene_14451;Panicum_miliaceum_newGene_2425;Panicum_miliaceum_newGene_4136;gene-C2845_PM01G05670;gene-C2845_PM02G07120;gene-C2845_PM03G04450;gene-C2845_PM03G07430;gene-C2845_PM03G13670;gene-C2845_PM03G15980;gene-C2845_PM03G20380;gene-C2845_PM03G26690;gene-C2845_PM03G34630;gene-C2845_PM03G35460;gene-C2845_PM04G09250;gene-C2845_PM04G10970;gene-C2845_PM04G20910;gene-C2845_PM04G287…	58
GO:0048583	regulation of response to stimulus	0.03	0.0212	1.42	0.000733428	0.0199144	Panicum_miliaceum_newGene_14451;Panicum_miliaceum_newGene_2425;Panicum_miliaceum_newGene_8562;gene-C2845_PM01G01990;gene-C2845_PM01G05080;gene-C2845_PM01G05090;gene-C2845_PM01G10280;gene-C2845_PM01G17560;gene-C2845_PM01G33070;gene-C2845_PM01G38420;gene-C2845_PM02G03200;gene-C2845_PM02G10550;gene-C2845_PM02G10570;gene-C2845_PM02G15150;gene-C2845_PM02G15240;gene-C2845_PM02G19320;gene-C2845_PM02G238…	78
GO:0009620	response to fungus	0.0139	0.0081	1.7	0.000760558	0.0203896	gene-C2845_PM01G10280;gene-C2845_PM01G22120;gene-C2845_PM01G22130;gene-C2845_PM01G33070;gene-C2845_PM02G03200;gene-C2845_PM02G30720;gene-C2845_PM02G43520;gene-C2845_PM02G43530;gene-C2845_PM02G43540;gene-C2845_PM03G17060;gene-C2845_PM03G23980;gene-C2845_PM03G24040;gene-C2845_PM03G31350;gene-C2845_PM04G06720;gene-C2845_PM04G15960;gene-C2845_PM05G04480;gene-C2845_PM05G04490;gene-C2845_PM05G04830;gen…	36
GO:0051172	negative regulation of nitrogen compound metabolic process	0.0154	0.0095	1.63	0.00103546	0.0272074	Panicum_miliaceum_newGene_1363;Panicum_miliaceum_newGene_14451;Panicum_miliaceum_newGene_2425;Panicum_miliaceum_newGene_8562;gene-C2845_PM01G05080;gene-C2845_PM01G05090;gene-C2845_PM01G17560;gene-C2845_PM02G15150;gene-C2845_PM02G15240;gene-C2845_PM02G19320;gene-C2845_PM02G23820;gene-C2845_PM02G35600;gene-C2845_PM02G35610;gene-C2845_PM03G04240;gene-C2845_PM03G12780;gene-C2845_PM03G34080;gene-C2845…	40
GO:0015914	phospholipid transport	0.0046	0.0018	2.6	0.00104056	0.0272074	gene-C2845_PM01G13790;gene-C2845_PM01G13810;gene-C2845_PM01G43030;gene-C2845_PM02G14430;gene-C2845_PM02G27340;gene-C2845_PM02G27350;gene-C2845_PM05G26660;gene-C2845_PM06G03470;gene-C2845_PM09G16410;gene-C2845_PM10G14850;gene-C2845_PM13G11150;gene-C2845_PM14G10260	12
GO:0034051	negative regulation of plant-type hypersensitive response	0.0019	0.0004	4.79	0.00118429	0.0302192	gene-C2845_PM11G05850;gene-C2845_PM12G16250;gene-C2845_PM13G03830;gene-C2845_PM13G23350;gene-C2845_PM14G18820	5
GO:0042550	photosystem I stabilization	0.0019	0.0004	4.79	0.00118429	0.0302192	gene-C2845_PM11G07110;gene-C2845_PM11G07120;gene-C2845_PM12G16740;gene-C2845_PM16G07250;gene-C2845_PM18G01130	5
GO:0009605	response to external stimulus	0.0289	0.0206	1.4	0.00128924	0.0321049	Panicum_miliaceum_newGene_1363;gene-C2845_PM01G03060;gene-C2845_PM01G06010;gene-C2845_PM01G10280;gene-C2845_PM01G15250;gene-C2845_PM01G17560;gene-C2845_PM01G22120;gene-C2845_PM01G22130;gene-C2845_PM01G24030;gene-C2845_PM01G33070;gene-C2845_PM01G35680;gene-C2845_PM01G39210;gene-C2845_PM02G03200;gene-C2845_PM02G11160;gene-C2845_PM02G23820;gene-C2845_PM02G30720;gene-C2845_PM02G33910;gene-C2845_PM02G…	75
GO:0080090	regulation of primary metabolic process	0.06	0.0479	1.25	0.00132309	0.0321049	Panicum_miliaceum_newGene_1363;Panicum_miliaceum_newGene_14451;Panicum_miliaceum_newGene_2425;Panicum_miliaceum_newGene_3869;Panicum_miliaceum_newGene_8562;Panicum_miliaceum_newGene_8776;gene-C2845_PM01G01990;gene-C2845_PM01G04350;gene-C2845_PM01G05080;gene-C2845_PM01G05090;gene-C2845_PM01G06010;gene-C2845_PM01G08620;gene-C2845_PM01G13150;gene-C2845_PM01G13840;gene-C2845_PM01G17560;gene-C2845_PM0…	156
GO:0006597	spermine biosynthetic process	0.0023	0.0006	4.02	0.00133398	0.0321049	gene-C2845_PM12G12040;gene-C2845_PM12G20140;gene-C2845_PM15G13180;gene-C2845_PM15G13190;gene-C2845_PM16G11930;gene-C2845_PM16G11940	6
GO:0030155	regulation of cell adhesion	0.0023	0.0006	4.02	0.00133398	0.0321049	gene-C2845_PM05G24900;gene-C2845_PM06G22060;gene-C2845_PM07G26830;gene-C2845_PM08G27850;gene-C2845_PM15G12640;gene-C2845_PM16G12530	6
GO:0060776	simple leaf morphogenesis	0.0023	0.0006	4.02	0.00133398	0.0321049	gene-C2845_PM01G18890;gene-C2845_PM02G22490;gene-C2845_PM03G11220;gene-C2845_PM04G31220;gene-C2845_PM14G14330;gene-C2845_PM14G14340	6
GO:0006012	galactose metabolic process	0.0038	0.0014	2.79	0.00140272	0.0333799	gene-C2845_PM01G25130;gene-C2845_PM02G42470;gene-C2845_PM03G31690;gene-C2845_PM04G01970;gene-C2845_PM04G15580;gene-C2845_PM05G26830;gene-C2845_PM06G03600;gene-C2845_PM15G21420;gene-C2845_PM15G22230;gene-C2845_PM16G19690	10
GO:0051865	protein autoubiquitination	0.0046	0.0018	2.52	0.00144135	0.0339181	gene-C2845_PM02G07120;gene-C2845_PM03G04450;gene-C2845_PM03G13670;gene-C2845_PM04G20910;gene-C2845_PM04G28790;gene-C2845_PM06G01280;gene-C2845_PM06G33160;gene-C2845_PM07G19540;gene-C2845_PM09G22660;gene-C2845_PM10G20070;gene-C2845_PM15G23420;gene-C2845_PM18G07840	12
GO:0031323	regulation of cellular metabolic process	0.0597	0.0478	1.25	0.00162397	0.0366217	Panicum_miliaceum_newGene_1363;Panicum_miliaceum_newGene_14451;Panicum_miliaceum_newGene_2425;Panicum_miliaceum_newGene_3869;Panicum_miliaceum_newGene_8562;Panicum_miliaceum_newGene_8776;gene-C2845_PM01G01990;gene-C2845_PM01G04350;gene-C2845_PM01G05080;gene-C2845_PM01G05090;gene-C2845_PM01G06010;gene-C2845_PM01G08620;gene-C2845_PM01G13150;gene-C2845_PM01G13840;gene-C2845_PM01G17560;gene-C2845_PM0…	155
GO:0009414	response to water deprivation	0.0089	0.0048	1.86	0.00187669	0.0366217	gene-C2845_PM01G15250;gene-C2845_PM01G18770;gene-C2845_PM01G18780;gene-C2845_PM01G24030;gene-C2845_PM02G07120;gene-C2845_PM02G22620;gene-C2845_PM02G22630;gene-C2845_PM02G45350;gene-C2845_PM03G15310;gene-C2845_PM03G28600;gene-C2845_PM05G09280;gene-C2845_PM05G30770;gene-C2845_PM05G33530;gene-C2845_PM06G00880;gene-C2845_PM06G10150;gene-C2845_PM06G33160;gene-C2845_PM09G07100;gene-C2845_PM10G06560;gen…	23
GO:0050794	regulation of cellular process	0.0885	0.0744	1.19	0.00197188	0.0366217	Panicum_miliaceum_newGene_1363;Panicum_miliaceum_newGene_14451;Panicum_miliaceum_newGene_2425;Panicum_miliaceum_newGene_3869;Panicum_miliaceum_newGene_8562;Panicum_miliaceum_newGene_8776;gene-C2845_PM01G01990;gene-C2845_PM01G04350;gene-C2845_PM01G05080;gene-C2845_PM01G05090;gene-C2845_PM01G06010;gene-C2845_PM01G08620;gene-C2845_PM01G10280;gene-C2845_PM01G13150;gene-C2845_PM01G13840;gene-C2845_PM0…	230
GO:0009691	cytokinin biosynthetic process	0.0038	0.0014	2.68	0.00202843	0.0366217	gene-C2845_PM01G39590;gene-C2845_PM01G49410;gene-C2845_PM02G11550;gene-C2845_PM02G40890;gene-C2845_PM05G27330;gene-C2845_PM06G03940;gene-C2845_PM07G13980;gene-C2845_PM07G20480;gene-C2845_PM08G17470;gene-C2845_PM08G23370	10
GO:0016226	iron-sulfur cluster assembly	0.0042	0.0017	2.54	0.00203021	0.0366217	gene-C2845_PM04G06090;gene-C2845_PM05G29340;gene-C2845_PM07G27390;gene-C2845_PM08G21170;gene-C2845_PM08G29940;gene-C2845_PM11G01600;gene-C2845_PM11G10270;gene-C2845_PM11G24060;gene-C2845_PM12G19490;gene-C2845_PM15G25230;gene-C2845_PM16G23800	11
GO:0090316	positive regulation of intracellular protein transport	0.0027	0.0008	3.35	0.0021201	0.0366217	gene-C2845_PM05G24900;gene-C2845_PM06G22060;gene-C2845_PM07G26830;gene-C2845_PM08G14430;gene-C2845_PM08G27850;gene-C2845_PM15G12640;gene-C2845_PM16G12530	7
GO:0006003	fructose 2,6-bisphosphate metabolic process	0.0015	0.0003	5.37	0.00217267	0.0366217	gene-C2845_PM02G29220;gene-C2845_PM05G13340;gene-C2845_PM06G06130;gene-C2845_PM06G06140	4
GO:0006851	mitochondrial calcium ion transmembrane transport	0.0015	0.0003	5.37	0.00217267	0.0366217	gene-C2845_PM12G20330;gene-C2845_PM15G13460;gene-C2845_PM15G13470;gene-C2845_PM16G11620	4
GO:0007162	negative regulation of cell adhesion	0.0015	0.0003	5.37	0.00217267	0.0366217	gene-C2845_PM05G24900;gene-C2845_PM06G22060;gene-C2845_PM07G26830;gene-C2845_PM08G27850	4
GO:0030335	positive regulation of cell migration	0.0015	0.0003	5.37	0.00217267	0.0366217	gene-C2845_PM05G24900;gene-C2845_PM06G22060;gene-C2845_PM07G26830;gene-C2845_PM08G27850	4
GO:0031346	positive regulation of cell projection organization	0.0015	0.0003	5.37	0.00217267	0.0366217	gene-C2845_PM05G24900;gene-C2845_PM06G22060;gene-C2845_PM07G26830;gene-C2845_PM08G27850	4
GO:0051489	regulation of filopodium assembly	0.0015	0.0003	5.37	0.00217267	0.0366217	gene-C2845_PM05G24900;gene-C2845_PM06G22060;gene-C2845_PM07G26830;gene-C2845_PM08G27850	4
GO:0051491	positive regulation of filopodium assembly	0.0015	0.0003	5.37	0.00217267	0.0366217	gene-C2845_PM05G24900;gene-C2845_PM06G22060;gene-C2845_PM07G26830;gene-C2845_PM08G27850	4
GO:0052031	modulation by symbiont of host defense response	0.0015	0.0003	5.37	0.00217267	0.0366217	gene-C2845_PM01G33070;gene-C2845_PM02G03200;gene-C2845_PM07G24240;gene-C2845_PM08G26610	4
GO:0052173	response to defenses of other organism involved in symbiotic interaction	0.0015	0.0003	5.37	0.00217267	0.0366217	gene-C2845_PM01G33070;gene-C2845_PM02G03200;gene-C2845_PM07G24240;gene-C2845_PM08G26610	4
GO:0052200	response to host defenses	0.0015	0.0003	5.37	0.00217267	0.0366217	gene-C2845_PM01G33070;gene-C2845_PM02G03200;gene-C2845_PM07G24240;gene-C2845_PM08G26610	4
GO:0052255	modulation by organism of defense response of other organism involved in symbiotic interaction	0.0015	0.0003	5.37	0.00217267	0.0366217	gene-C2845_PM01G33070;gene-C2845_PM02G03200;gene-C2845_PM07G24240;gene-C2845_PM08G26610	4
GO:0052552	modulation by organism of immune response of other organism involved in symbiotic interaction	0.0015	0.0003	5.37	0.00217267	0.0366217	gene-C2845_PM01G33070;gene-C2845_PM02G03200;gene-C2845_PM07G24240;gene-C2845_PM08G26610	4
GO:0052553	modulation by symbiont of host immune response	0.0015	0.0003	5.37	0.00217267	0.0366217	gene-C2845_PM01G33070;gene-C2845_PM02G03200;gene-C2845_PM07G24240;gene-C2845_PM08G26610	4
GO:0052555	positive regulation by organism of immune response of other organism involved in symbiotic interaction	0.0015	0.0003	5.37	0.00217267	0.0366217	gene-C2845_PM01G33070;gene-C2845_PM02G03200;gene-C2845_PM07G24240;gene-C2845_PM08G26610	4
GO:0052556	positive regulation by symbiont of host immune response	0.0015	0.0003	5.37	0.00217267	0.0366217	gene-C2845_PM01G33070;gene-C2845_PM02G03200;gene-C2845_PM07G24240;gene-C2845_PM08G26610	4
GO:0052558	induction by organism of immune response of other organism involved in symbiotic interaction	0.0015	0.0003	5.37	0.00217267	0.0366217	gene-C2845_PM01G33070;gene-C2845_PM02G03200;gene-C2845_PM07G24240;gene-C2845_PM08G26610	4
GO:0052559	induction by symbiont of host immune response	0.0015	0.0003	5.37	0.00217267	0.0366217	gene-C2845_PM01G33070;gene-C2845_PM02G03200;gene-C2845_PM07G24240;gene-C2845_PM08G26610	4
GO:0052564	response to immune response of other organism involved in symbiotic interaction	0.0015	0.0003	5.37	0.00217267	0.0366217	gene-C2845_PM01G33070;gene-C2845_PM02G03200;gene-C2845_PM07G24240;gene-C2845_PM08G26610	4
GO:0052572	response to host immune response	0.0015	0.0003	5.37	0.00217267	0.0366217	gene-C2845_PM01G33070;gene-C2845_PM02G03200;gene-C2845_PM07G24240;gene-C2845_PM08G26610	4
GO:0060491	regulation of cell projection assembly	0.0015	0.0003	5.37	0.00217267	0.0366217	gene-C2845_PM05G24900;gene-C2845_PM06G22060;gene-C2845_PM07G26830;gene-C2845_PM08G27850	4
GO:0072529	pyrimidine-containing compound catabolic process	0.0015	0.0003	5.37	0.00217267	0.0366217	gene-C2845_PM03G27410;gene-C2845_PM04G10230;gene-C2845_PM13G25740;gene-C2845_PM14G20990	4
GO:0075136	response to host	0.0015	0.0003	5.37	0.00217267	0.0366217	gene-C2845_PM01G33070;gene-C2845_PM02G03200;gene-C2845_PM07G24240;gene-C2845_PM08G26610	4
GO:0080185	effector dependent induction by symbiont of host immune response	0.0015	0.0003	5.37	0.00217267	0.0366217	gene-C2845_PM01G33070;gene-C2845_PM02G03200;gene-C2845_PM07G24240;gene-C2845_PM08G26610	4
GO:0090332	stomatal closure	0.0015	0.0003	5.37	0.00217267	0.0366217	gene-C2845_PM05G23560;gene-C2845_PM06G23480;gene-C2845_PM07G03940;gene-C2845_PM08G07690	4
GO:0120032	regulation of plasma membrane bounded cell projection assembly	0.0015	0.0003	5.37	0.00217267	0.0366217	gene-C2845_PM05G24900;gene-C2845_PM06G22060;gene-C2845_PM07G26830;gene-C2845_PM08G27850	4
GO:0120034	positive regulation of plasma membrane bounded cell projection assembly	0.0015	0.0003	5.37	0.00217267	0.0366217	gene-C2845_PM05G24900;gene-C2845_PM06G22060;gene-C2845_PM07G26830;gene-C2845_PM08G27850	4
GO:1901332	negative regulation of lateral root development	0.0015	0.0003	5.37	0.00217267	0.0366217	gene-C2845_PM05G37450;gene-C2845_PM06G01940;gene-C2845_PM06G21140;gene-C2845_PM07G30570	4
GO:2000023	regulation of lateral root development	0.0015	0.0003	5.37	0.00217267	0.0366217	gene-C2845_PM05G37450;gene-C2845_PM06G01940;gene-C2845_PM06G21140;gene-C2845_PM07G30570	4
GO:2000114	regulation of establishment of cell polarity	0.0015	0.0003	5.37	0.00217267	0.0366217	gene-C2845_PM05G24900;gene-C2845_PM06G22060;gene-C2845_PM07G26830;gene-C2845_PM08G27850	4
GO:0051252	regulation of RNA metabolic process	0.0454	0.0354	1.28	0.00218181	0.0366217	Panicum_miliaceum_newGene_1363;Panicum_miliaceum_newGene_14451;Panicum_miliaceum_newGene_2425;Panicum_miliaceum_newGene_8562;gene-C2845_PM01G04350;gene-C2845_PM01G05080;gene-C2845_PM01G05090;gene-C2845_PM01G06010;gene-C2845_PM01G08620;gene-C2845_PM01G13150;gene-C2845_PM01G13840;gene-C2845_PM01G17560;gene-C2845_PM01G29980;gene-C2845_PM01G34550;gene-C2845_PM01G35680;gene-C2845_PM01G42230;gene-C2845…	118
GO:0019219	regulation of nucleobase-containing compound metabolic process	0.0462	0.0361	1.28	0.00219603	0.0366217	Panicum_miliaceum_newGene_1363;Panicum_miliaceum_newGene_14451;Panicum_miliaceum_newGene_2425;Panicum_miliaceum_newGene_8562;gene-C2845_PM01G04350;gene-C2845_PM01G05080;gene-C2845_PM01G05090;gene-C2845_PM01G06010;gene-C2845_PM01G08620;gene-C2845_PM01G13150;gene-C2845_PM01G13840;gene-C2845_PM01G17560;gene-C2845_PM01G29980;gene-C2845_PM01G34550;gene-C2845_PM01G35680;gene-C2845_PM01G42230;gene-C2845…	120
GO:1903506	regulation of nucleic acid-templated transcription	0.0439	0.0341	1.28	0.00241141	0.03959	Panicum_miliaceum_newGene_1363;Panicum_miliaceum_newGene_14451;Panicum_miliaceum_newGene_2425;Panicum_miliaceum_newGene_8562;gene-C2845_PM01G04350;gene-C2845_PM01G05080;gene-C2845_PM01G05090;gene-C2845_PM01G06010;gene-C2845_PM01G08620;gene-C2845_PM01G13150;gene-C2845_PM01G13840;gene-C2845_PM01G17560;gene-C2845_PM01G29980;gene-C2845_PM01G34550;gene-C2845_PM01G35680;gene-C2845_PM01G42230;gene-C2845…	114
GO:2001141	regulation of RNA biosynthetic process	0.0439	0.0341	1.28	0.00241141	0.03959	Panicum_miliaceum_newGene_1363;Panicum_miliaceum_newGene_14451;Panicum_miliaceum_newGene_2425;Panicum_miliaceum_newGene_8562;gene-C2845_PM01G04350;gene-C2845_PM01G05080;gene-C2845_PM01G05090;gene-C2845_PM01G06010;gene-C2845_PM01G08620;gene-C2845_PM01G13150;gene-C2845_PM01G13840;gene-C2845_PM01G17560;gene-C2845_PM01G29980;gene-C2845_PM01G34550;gene-C2845_PM01G35680;gene-C2845_PM01G42230;gene-C2845…	114
GO:0006213	pyrimidine nucleoside metabolic process	0.0023	0.0006	3.66	0.00256509	0.0414702	gene-C2845_PM03G27410;gene-C2845_PM04G10230;gene-C2845_PM05G37120;gene-C2845_PM08G16840;gene-C2845_PM13G25740;gene-C2845_PM14G20990	6
GO:0009094	L-phenylalanine biosynthetic process	0.0023	0.0006	3.66	0.00256509	0.0414702	gene-C2845_PM01G11600;gene-C2845_PM02G29510;gene-C2845_PM03G27550;gene-C2845_PM04G34970;gene-C2845_PM15G07380;gene-C2845_PM16G06740	6
GO:0005987	sucrose catabolic process	0.0031	0.001	2.98	0.00260098	0.0417318	gene-C2845_PM01G13280;gene-C2845_PM02G27890;gene-C2845_PM07G08860;gene-C2845_PM08G12070;gene-C2845_PM11G06390;gene-C2845_PM11G07470;gene-C2845_PM12G15740;gene-C2845_PM12G16410	8
GO:0000381	regulation of alternative mRNA splicing, via spliceosome	0.0019	0.0005	4.19	0.00276951	0.0437726	Panicum_miliaceum_newGene_15447;Panicum_miliaceum_newGene_377;gene-C2845_PM11G25290;gene-C2845_PM12G27500;gene-C2845_PM15G22480	5
GO:0031407	oxylipin metabolic process	0.0019	0.0005	4.19	0.00276951	0.0437726	gene-C2845_PM11G07110;gene-C2845_PM11G07120;gene-C2845_PM12G16740;gene-C2845_PM16G07250;gene-C2845_PM18G01130	5
GO:0007623	circadian rhythm	0.0062	0.003	2.06	0.00282865	0.0439029	Panicum_miliaceum_newGene_2815;gene-C2845_PM01G16860;gene-C2845_PM02G40250;gene-C2845_PM03G13040;gene-C2845_PM06G13460;gene-C2845_PM07G06920;gene-C2845_PM07G16570;gene-C2845_PM08G19700;gene-C2845_PM11G14590;gene-C2845_PM11G23460;gene-C2845_PM12G03100;gene-C2845_PM12G23540;gene-C2845_PM13G07910;gene-C2845_PM14G06720;gene-C2845_PM17G01720;gene-C2845_PM18G09130	16
GO:0019222	regulation of metabolic process	0.0658	0.0541	1.22	0.00286005	0.0439029	Panicum_miliaceum_newGene_1363;Panicum_miliaceum_newGene_14451;Panicum_miliaceum_newGene_2425;Panicum_miliaceum_newGene_3869;Panicum_miliaceum_newGene_8562;Panicum_miliaceum_newGene_8776;gene-C2845_PM01G01990;gene-C2845_PM01G04350;gene-C2845_PM01G05080;gene-C2845_PM01G05090;gene-C2845_PM01G06010;gene-C2845_PM01G08620;gene-C2845_PM01G13150;gene-C2845_PM01G13840;gene-C2845_PM01G17560;gene-C2845_PM0…	171
GO:0009073	aromatic amino acid family biosynthetic process	0.0038	0.0015	2.58	0.00286067	0.0439029	gene-C2845_PM02G24390;gene-C2845_PM02G31370;gene-C2845_PM03G13200;gene-C2845_PM04G28210;gene-C2845_PM05G37050;gene-C2845_PM07G23990;gene-C2845_PM08G26370;gene-C2845_PM09G01680;gene-C2845_PM10G01730;gene-C2845_PM14G15570	10
GO:0060429	epithelium development	0.0038	0.0015	2.58	0.00286067	0.0439029	gene-C2845_PM01G43820;gene-C2845_PM02G16690;gene-C2845_PM02G19320;gene-C2845_PM03G07430;gene-C2845_PM03G30810;gene-C2845_PM04G16230;gene-C2845_PM11G25290;gene-C2845_PM11G30060;gene-C2845_PM12G23420;gene-C2845_PM12G27500	10
GO:0051171	regulation of nitrogen compound metabolic process	0.0574	0.0465	1.23	0.00312191	0.0475675	Panicum_miliaceum_newGene_1363;Panicum_miliaceum_newGene_14451;Panicum_miliaceum_newGene_2425;Panicum_miliaceum_newGene_3869;Panicum_miliaceum_newGene_8562;Panicum_miliaceum_newGene_8776;gene-C2845_PM01G01990;gene-C2845_PM01G04350;gene-C2845_PM01G05080;gene-C2845_PM01G05090;gene-C2845_PM01G06010;gene-C2845_PM01G08620;gene-C2845_PM01G13150;gene-C2845_PM01G13840;gene-C2845_PM01G17560;gene-C2845_PM0…	149
GO:0010100	negative regulation of photomorphogenesis	0.0012	0.0002	6.71	0.00331167	0.0487067	Panicum_miliaceum_newGene_18549;gene-C2845_PM02G32620;gene-C2845_PM05G28820	3
GO:0010271	regulation of chlorophyll catabolic process	0.0012	0.0002	6.71	0.00331167	0.0487067	gene-C2845_PM01G13840;gene-C2845_PM03G04240;gene-C2845_PM04G34280	3
GO:0035282	segmentation	0.0012	0.0002	6.71	0.00331167	0.0487067	gene-C2845_PM02G19320;gene-C2845_PM11G25290;gene-C2845_PM12G27500	3
GO:0042450	arginine biosynthetic process via ornithine	0.0012	0.0002	6.71	0.00331167	0.0487067	gene-C2845_PM01G12690;gene-C2845_PM02G28380;gene-C2845_PMPSC002126	3
GO:1901404	regulation of tetrapyrrole catabolic process	0.0012	0.0002	6.71	0.00331167	0.0487067	gene-C2845_PM01G13840;gene-C2845_PM03G04240;gene-C2845_PM04G34280	3
GO:0051222	positive regulation of protein transport	0.0027	0.0009	3.13	0.00346686	0.0499485	gene-C2845_PM05G24900;gene-C2845_PM06G22060;gene-C2845_PM07G26830;gene-C2845_PM08G14430;gene-C2845_PM08G27850;gene-C2845_PM15G12640;gene-C2845_PM16G12530	7
GO:1903829	positive regulation of cellular protein localization	0.0027	0.0009	3.13	0.00346686	0.0499485	gene-C2845_PM05G24900;gene-C2845_PM06G22060;gene-C2845_PM07G26830;gene-C2845_PM08G14430;gene-C2845_PM08G27850;gene-C2845_PM15G12640;gene-C2845_PM16G12530	7
GO:1904951	positive regulation of establishment of protein localization	0.0027	0.0009	3.13	0.00346686	0.0499485	gene-C2845_PM05G24900;gene-C2845_PM06G22060;gene-C2845_PM07G26830;gene-C2845_PM08G14430;gene-C2845_PM08G27850;gene-C2845_PM15G12640;gene-C2845_PM16G12530	7
GO:0005634	nucleus	0.2522	0.2012	1.25	2.07898e-14	7.52809e-12	Panicum_miliaceum_newGene_10730;Panicum_miliaceum_newGene_11679;Panicum_miliaceum_newGene_11870;Panicum_miliaceum_newGene_12336;Panicum_miliaceum_newGene_13156;Panicum_miliaceum_newGene_1363;Panicum_miliaceum_newGene_13908;Panicum_miliaceum_newGene_14451;Panicum_miliaceum_newGene_14819;Panicum_miliaceum_newGene_15447;Panicum_miliaceum_newGene_15798;Panicum_miliaceum_newGene_16860;Panicum_miliaceu…	798
GO:0030016	myofibril	0.0019	0.0003	5.73	6.77838e-05	0.00306811	gene-C2845_PM01G13010;gene-C2845_PM01G33570;gene-C2845_PM02G03450;gene-C2845_PM02G28740;gene-C2845_PM15G12640;gene-C2845_PM16G12530	6
GO:0030017	sarcomere	0.0019	0.0003	5.73	6.77838e-05	0.00306811	gene-C2845_PM01G13010;gene-C2845_PM01G33570;gene-C2845_PM02G03450;gene-C2845_PM02G28740;gene-C2845_PM15G12640;gene-C2845_PM16G12530	6
GO:0030018	Z disc	0.0019	0.0003	5.73	6.77838e-05	0.00306811	gene-C2845_PM01G13010;gene-C2845_PM01G33570;gene-C2845_PM02G03450;gene-C2845_PM02G28740;gene-C2845_PM15G12640;gene-C2845_PM16G12530	6
GO:0031252	cell leading edge	0.0019	0.0003	5.73	6.77838e-05	0.00306811	gene-C2845_PM01G33570;gene-C2845_PM02G03450;gene-C2845_PM05G24900;gene-C2845_PM06G22060;gene-C2845_PM07G26830;gene-C2845_PM08G27850	6
GO:0031674	I band	0.0019	0.0003	5.73	6.77838e-05	0.00306811	gene-C2845_PM01G13010;gene-C2845_PM01G33570;gene-C2845_PM02G03450;gene-C2845_PM02G28740;gene-C2845_PM15G12640;gene-C2845_PM16G12530	6
GO:0043292	contractile fiber	0.0019	0.0003	5.73	6.77838e-05	0.00306811	gene-C2845_PM01G13010;gene-C2845_PM01G33570;gene-C2845_PM02G03450;gene-C2845_PM02G28740;gene-C2845_PM15G12640;gene-C2845_PM16G12530	6
GO:0044449	contractile fiber part	0.0019	0.0003	5.73	6.77838e-05	0.00306811	gene-C2845_PM01G13010;gene-C2845_PM01G33570;gene-C2845_PM02G03450;gene-C2845_PM02G28740;gene-C2845_PM15G12640;gene-C2845_PM16G12530	6
GO:0005667	transcription factor complex	0.0047	0.0017	2.71	0.000141918	0.00570993	gene-C2845_PM01G03350;gene-C2845_PM02G37220;gene-C2845_PM05G05050;gene-C2845_PM06G14210;gene-C2845_PM08G12990;gene-C2845_PM09G07660;gene-C2845_PM10G06820;gene-C2845_PM11G07030;gene-C2845_PM13G21770;gene-C2845_PM14G18320;gene-C2845_PM15G00710;gene-C2845_PM15G24530;gene-C2845_PM16G00820;gene-C2845_PM16G07210;gene-C2845_PM16G23180	15
GO:0048471	perinuclear region of cytoplasm	0.0038	0.0013	2.87	0.000354952	0.012853	gene-C2845_PM01G01990;gene-C2845_PM03G07430;gene-C2845_PM05G29750;gene-C2845_PM06G21700;gene-C2845_PM12G10630;gene-C2845_PM12G21600;gene-C2845_PM15G07990;gene-C2845_PM15G15310;gene-C2845_PM15G25520;gene-C2845_PM16G07300;gene-C2845_PM16G14610;gene-C2845_PM16G24080	12
GO:0005524	ATP binding	0.1662	0.1325	1.25	4.32226e-15	3.32586e-12	Panicum_miliaceum_newGene_10019;Panicum_miliaceum_newGene_10250;Panicum_miliaceum_newGene_10324;Panicum_miliaceum_newGene_10341;Panicum_miliaceum_newGene_10625;Panicum_miliaceum_newGene_11559;Panicum_miliaceum_newGene_11588;Panicum_miliaceum_newGene_11631;Panicum_miliaceum_newGene_11702;Panicum_miliaceum_newGene_11862;Panicum_miliaceum_newGene_13217;Panicum_miliaceum_newGene_13327;Panicum_miliace…	893
GO:0003700	transcription factor activity, sequence-specific DNA binding	0.0599	0.041	1.46	1.90159e-13	7.31611e-11	Panicum_miliaceum_newGene_10730;Panicum_miliaceum_newGene_17918;Panicum_miliaceum_newGene_3461;Panicum_miliaceum_newGene_5413;Panicum_miliaceum_newGene_6602;Panicum_miliaceum_newGene_8689;gene-C2845_PM01G00370;gene-C2845_PM01G03350;gene-C2845_PM01G04350;gene-C2845_PM01G05220;gene-C2845_PM01G05910;gene-C2845_PM01G06010;gene-C2845_PM01G07890;gene-C2845_PM01G07940;gene-C2845_PM01G08620;gene-C2845_PM…	322
GO:0004722	protein serine/threonine phosphatase activity	0.0121	0.005	2.41	1.02036e-12	2.61714e-10	Panicum_miliaceum_newGene_4035;Panicum_miliaceum_newGene_618;Panicum_miliaceum_newGene_7740;Panicum_miliaceum_newGene_7824;gene-C2845_PM01G01750;gene-C2845_PM01G02330;gene-C2845_PM01G06930;gene-C2845_PM01G10500;gene-C2845_PM01G11860;gene-C2845_PM01G17240;gene-C2845_PM01G20500;gene-C2845_PM01G24470;gene-C2845_PM01G27470;gene-C2845_PM01G33960;gene-C2845_PM02G05990;gene-C2845_PM02G06500;gene-C2845_P…	65
GO:0003714	transcription corepressor activity	0.0052	0.0015	3.45	1.29895e-10	2.49878e-08	Panicum_miliaceum_newGene_8562;gene-C2845_PM01G05080;gene-C2845_PM01G05090;gene-C2845_PM01G17560;gene-C2845_PM01G28280;gene-C2845_PM02G15150;gene-C2845_PM02G15240;gene-C2845_PM02G23820;gene-C2845_PM02G35600;gene-C2845_PM02G35610;gene-C2845_PM03G00520;gene-C2845_PM03G12780;gene-C2845_PM03G34080;gene-C2845_PM03G35710;gene-C2845_PM04G12190;gene-C2845_PM04G13420;gene-C2845_PM04G18800;gene-C2845_PM04G…	28
GO:0005509	calcium ion binding	0.0259	0.0158	1.64	8.9728e-10	1.38087e-07	Panicum_miliaceum_newGene_11281;Panicum_miliaceum_newGene_15520;Panicum_miliaceum_newGene_2554;Panicum_miliaceum_newGene_344;Panicum_miliaceum_newGene_8206;gene-C2845_PM01G01820;gene-C2845_PM01G09420;gene-C2845_PM01G13120;gene-C2845_PM01G13450;gene-C2845_PM01G14010;gene-C2845_PM01G14260;gene-C2845_PM01G20850;gene-C2845_PM01G22660;gene-C2845_PM01G24200;gene-C2845_PM01G28530;gene-C2845_PM01G46580;g…	139
GO:0004674	protein serine/threonine kinase activity	0.035	0.0235	1.49	4.41713e-09	5.66478e-07	Panicum_miliaceum_newGene_10019;Panicum_miliaceum_newGene_10625;Panicum_miliaceum_newGene_11862;Panicum_miliaceum_newGene_13217;Panicum_miliaceum_newGene_14236;Panicum_miliaceum_newGene_15507;Panicum_miliaceum_newGene_16982;Panicum_miliaceum_newGene_524;Panicum_miliaceum_newGene_5416;Panicum_miliaceum_newGene_6752;Panicum_miliaceum_newGene_7765;gene-C2845_PM01G01960;gene-C2845_PM01G03140;gene-C28…	188
GO:0004707	MAP kinase activity	0.0034	0.0008	4.03	8.59724e-09	9.4505e-07	gene-C2845_PM01G11590;gene-C2845_PM01G19840;gene-C2845_PM02G21510;gene-C2845_PM02G29520;gene-C2845_PM05G27980;gene-C2845_PM05G29520;gene-C2845_PM06G02410;gene-C2845_PM06G04540;gene-C2845_PM07G16520;gene-C2845_PM07G17470;gene-C2845_PM08G19670;gene-C2845_PM08G21290;gene-C2845_PM08G21300;gene-C2845_PM09G23030;gene-C2845_PM09G23480;gene-C2845_PM10G20330;gene-C2845_PM11G13890;gene-C2845_PM12G01950	18
GO:0004842	ubiquitin-protein transferase activity	0.0231	0.0146	1.58	7.12728e-08	6.85532e-06	Panicum_miliaceum_newGene_14451;Panicum_miliaceum_newGene_2425;Panicum_miliaceum_newGene_4136;gene-C2845_PM01G01560;gene-C2845_PM01G05670;gene-C2845_PM01G08820;gene-C2845_PM01G20780;gene-C2845_PM01G34890;gene-C2845_PM02G02450;gene-C2845_PM02G07120;gene-C2845_PM02G20760;gene-C2845_PM02G32040;gene-C2845_PM03G04450;gene-C2845_PM03G05680;gene-C2845_PM03G07430;gene-C2845_PM03G13670;gene-C2845_PM03G159…	124
GO:0045548	phenylalanine ammonia-lyase activity	0.0019	0.0004	4.32	7.98802e-06	0.000682952	Panicum_miliaceum_newGene_5131;Panicum_miliaceum_newGene_986;gene-C2845_PM12G11260;gene-C2845_PM12G11270;gene-C2845_PM12G11280;gene-C2845_PM12G20920;gene-C2845_PM12G20930;gene-C2845_PM12G20940;gene-C2845_PM12G20950;gene-C2845_PM16G13810	10
GO:0003712	transcription cofactor activity	0.0069	0.0034	2.03	9.01556e-06	0.000693724	Panicum_miliaceum_newGene_8562;gene-C2845_PM01G05080;gene-C2845_PM01G05090;gene-C2845_PM01G17560;gene-C2845_PM01G44430;gene-C2845_PM02G15100;gene-C2845_PM02G15150;gene-C2845_PM02G15240;gene-C2845_PM02G23820;gene-C2845_PM02G35600;gene-C2845_PM02G35610;gene-C2845_PM03G12780;gene-C2845_PM03G31350;gene-C2845_PM03G34080;gene-C2845_PM03G35710;gene-C2845_PM04G12190;gene-C2845_PM04G13420;gene-C2845_PM04G…	37
GO:0009916	alternative oxidase activity	0.0015	0.0003	4.83	1.83293e-05	0.00117533	gene-C2845_PM15G20740;gene-C2845_PM15G20750;gene-C2845_PM15G20760;gene-C2845_PM15G24780;gene-C2845_PM16G18880;gene-C2845_PM16G18890;gene-C2845_PM16G18900;gene-C2845_PM16G23390	8
GO:0102721	ubiquinol:oxygen oxidoreductase activity	0.0015	0.0003	4.83	1.83293e-05	0.00117533	gene-C2845_PM15G20740;gene-C2845_PM15G20750;gene-C2845_PM15G20760;gene-C2845_PM15G24780;gene-C2845_PM16G18880;gene-C2845_PM16G18890;gene-C2845_PM16G18900;gene-C2845_PM16G23390	8
GO:0003883	CTP synthase activity	0.0013	0.0002	5.29	2.31624e-05	0.00137099	gene-C2845_PM05G28700;gene-C2845_PM06G02850;gene-C2845_PM06G31040;gene-C2845_PM07G15840;gene-C2845_PM07G18030;gene-C2845_PM08G19020;gene-C2845_PM08G20690	7
GO:0061630	ubiquitin protein ligase activity	0.0086	0.0049	1.75	6.56194e-05	0.00340684	Panicum_miliaceum_newGene_1407;Panicum_miliaceum_newGene_4136;gene-C2845_PM01G05670;gene-C2845_PM01G10680;gene-C2845_PM01G33390;gene-C2845_PM01G39040;gene-C2845_PM01G41940;gene-C2845_PM02G03630;gene-C2845_PM02G13510;gene-C2845_PM02G27410;gene-C2845_PM02G30310;gene-C2845_PM03G04450;gene-C2845_PM03G07430;gene-C2845_PM03G13670;gene-C2845_PM03G15980;gene-C2845_PM03G20380;gene-C2845_PM03G35460;gene-C2…	46
GO:0043565	sequence-specific DNA binding	0.024	0.0174	1.38	6.64124e-05	0.00340684	Panicum_miliaceum_newGene_13481;Panicum_miliaceum_newGene_5413;gene-C2845_PM01G04350;gene-C2845_PM01G06010;gene-C2845_PM01G07940;gene-C2845_PM01G08170;gene-C2845_PM01G08620;gene-C2845_PM01G13580;gene-C2845_PM01G21520;gene-C2845_PM01G23470;gene-C2845_PM01G29980;gene-C2845_PM01G34990;gene-C2845_PM02G07130;gene-C2845_PM02G13350;gene-C2845_PM02G20020;gene-C2845_PM02G22810;gene-C2845_PM02G27630;gene-C…	129
GO:0004672	protein kinase activity	0.0594	0.0491	1.21	0.000113051	0.00543687	Panicum_miliaceum_newGene_10250;Panicum_miliaceum_newGene_10341;Panicum_miliaceum_newGene_11631;Panicum_miliaceum_newGene_15627;Panicum_miliaceum_newGene_16320;Panicum_miliaceum_newGene_16541;Panicum_miliaceum_newGene_16905;Panicum_miliaceum_newGene_298;Panicum_miliaceum_newGene_344;Panicum_miliaceum_newGene_4126;Panicum_miliaceum_newGene_5573;Panicum_miliaceum_newGene_6142;Panicum_miliaceum_newG…	319
GO:0047769	arogenate dehydratase activity	0.0011	0.0002	5.18	0.00012302	0.00556825	gene-C2845_PM01G11600;gene-C2845_PM02G29510;gene-C2845_PM03G27550;gene-C2845_PM04G34970;gene-C2845_PM15G07380;gene-C2845_PM16G06740	6
GO:0005347	ATP transmembrane transporter activity	0.0045	0.0021	2.13	0.000138603	0.00592509	gene-C2845_PM01G11870;gene-C2845_PM01G12130;gene-C2845_PM01G27900;gene-C2845_PM02G05590;gene-C2845_PM02G29040;gene-C2845_PM03G01900;gene-C2845_PM04G01580;gene-C2845_PM05G22550;gene-C2845_PM06G04330;gene-C2845_PM07G01980;gene-C2845_PM07G05830;gene-C2845_PM07G20500;gene-C2845_PM07G33940;gene-C2845_PM08G12000;gene-C2845_PM08G15880;gene-C2845_PM08G23390;gene-C2845_PM09G17960;gene-C2845_PM10G15680;gen…	24
GO:0016702	oxidoreductase activity, acting on single donors with incorporation of molecular oxygen, incorporation of two atoms of oxygen	0.0043	0.002	2.14	0.000181271	0.00734124	Panicum_miliaceum_newGene_10513;gene-C2845_PM01G05010;gene-C2845_PM01G31380;gene-C2845_PM01G31410;gene-C2845_PM01G34000;gene-C2845_PM02G01630;gene-C2845_PM02G06540;gene-C2845_PM02G35690;gene-C2845_PM02G35700;gene-C2845_PM03G20120;gene-C2845_PM04G02770;gene-C2845_PM05G01180;gene-C2845_PM05G01520;gene-C2845_PM05G27380;gene-C2845_PM06G03890;gene-C2845_PM06G34600;gene-C2845_PM07G31190;gene-C2845_PM08…	23
GO:0019787	ubiquitin-like protein transferase activity	0.0104	0.0066	1.57	0.000262021	0.0100809	Panicum_miliaceum_newGene_14451;Panicum_miliaceum_newGene_2425;Panicum_miliaceum_newGene_4136;gene-C2845_PM01G05670;gene-C2845_PM02G07120;gene-C2845_PM03G04450;gene-C2845_PM03G07430;gene-C2845_PM03G13670;gene-C2845_PM03G15980;gene-C2845_PM03G20380;gene-C2845_PM03G26690;gene-C2845_PM03G34630;gene-C2845_PM03G35460;gene-C2845_PM04G09250;gene-C2845_PM04G10970;gene-C2845_PM04G20910;gene-C2845_PM04G287…	56
GO:0004575	sucrose alpha-glucosidase activity	0.002	0.0007	3.02	0.000296308	0.0108572	gene-C2845_PM01G13280;gene-C2845_PM02G27890;gene-C2845_PM07G08860;gene-C2845_PM08G12070;gene-C2845_PM11G06390;gene-C2845_PM11G07470;gene-C2845_PM11G11870;gene-C2845_PM12G15740;gene-C2845_PM12G16410;gene-C2845_PM15G15790;gene-C2845_PM16G15050	11
GO:0003951	NAD+ kinase activity	0.0028	0.0012	2.39	0.00063035	0.0205808	Panicum_miliaceum_newGene_15676;gene-C2845_PM01G18360;gene-C2845_PM03G09870;gene-C2845_PM04G26540;gene-C2845_PM05G07700;gene-C2845_PM05G24050;gene-C2845_PM06G13010;gene-C2845_PM07G25120;gene-C2845_PM07G35240;gene-C2845_PM11G23500;gene-C2845_PM12G29270;gene-C2845_PM14G12500;gene-C2845_PM15G16060;gene-C2845_PM15G25590;gene-C2845_PM16G21090	15
GO:0010698	acetyltransferase activator activity	0.0007	0.0001	6.04	0.000748904	0.0205808	gene-C2845_PM05G24900;gene-C2845_PM06G22060;gene-C2845_PM07G26830;gene-C2845_PM08G27850	4
GO:0035035	histone acetyltransferase binding	0.0007	0.0001	6.04	0.000748904	0.0205808	gene-C2845_PM05G24900;gene-C2845_PM06G22060;gene-C2845_PM07G26830;gene-C2845_PM08G27850	4
GO:0045437	uridine nucleosidase activity	0.0007	0.0001	6.04	0.000748904	0.0205808	gene-C2845_PM03G27410;gene-C2845_PM04G10230;gene-C2845_PM13G25740;gene-C2845_PM14G20990	4
GO:0047622	adenosine nucleosidase activity	0.0007	0.0001	6.04	0.000748904	0.0205808	gene-C2845_PM03G27410;gene-C2845_PM04G10230;gene-C2845_PM13G25740;gene-C2845_PM14G20990	4
GO:0050263	ribosylpyrimidine nucleosidase activity	0.0007	0.0001	6.04	0.000748904	0.0205808	gene-C2845_PM03G27410;gene-C2845_PM04G10230;gene-C2845_PM13G25740;gene-C2845_PM14G20990	4
GO:0072585	xanthosine nucleotidase activity	0.0007	0.0001	6.04	0.000748904	0.0205808	gene-C2845_PM03G27410;gene-C2845_PM04G10230;gene-C2845_PM13G25740;gene-C2845_PM14G20990	4
GO:0071949	FAD binding	0.0061	0.0036	1.7	0.00106709	0.0265045	Panicum_miliaceum_newGene_1319;Panicum_miliaceum_newGene_1709;gene-C2845_PM01G03450;gene-C2845_PM01G08150;gene-C2845_PM01G19230;gene-C2845_PM02G22210;gene-C2845_PM02G45430;gene-C2845_PM02G45450;gene-C2845_PM03G20580;gene-C2845_PM03G21940;gene-C2845_PM04G03010;gene-C2845_PM04G03090;gene-C2845_PM04G04570;gene-C2845_PM05G25260;gene-C2845_PM07G24700;gene-C2845_PM07G34390;gene-C2845_PM08G27170;gene-C2…	33
GO:0004143	diacylglycerol kinase activity	0.0017	0.0006	3.02	0.00106779	0.0265045	Panicum_miliaceum_newGene_15676;gene-C2845_PM01G18360;gene-C2845_PM05G07700;gene-C2845_PM06G13010;gene-C2845_PM07G25120;gene-C2845_PM11G23500;gene-C2845_PM12G29270;gene-C2845_PM15G25590;gene-C2845_PM16G21090	9
GO:0033926	glycopeptide alpha-N-acetylgalactosaminidase activity	0.0017	0.0006	3.02	0.00106779	0.0265045	gene-C2845_PM01G13270;gene-C2845_PM01G13280;gene-C2845_PM02G27890;gene-C2845_PM07G08860;gene-C2845_PM08G12070;gene-C2845_PM11G06390;gene-C2845_PM11G07470;gene-C2845_PM12G15740;gene-C2845_PM12G16410	9
GO:0004834	tryptophan synthase activity	0.0013	0.0004	3.53	0.00123325	0.0296548	gene-C2845_PM01G23570;gene-C2845_PM01G23590;gene-C2845_PM02G44900;gene-C2845_PM04G04270;gene-C2845_PM10G16620;gene-C2845_PM13G02370;gene-C2845_PM14G02000	7
GO:0005516	calmodulin binding	0.0056	0.0032	1.73	0.00140512	0.0327637	Panicum_miliaceum_newGene_11026;Panicum_miliaceum_newGene_11884;Panicum_miliaceum_newGene_12915;Panicum_miliaceum_newGene_7333;Panicum_miliaceum_newGene_7828;gene-C2845_PM01G06660;gene-C2845_PM01G20110;gene-C2845_PM02G33630;gene-C2845_PM02G34120;gene-C2845_PM05G03800;gene-C2845_PM05G06120;gene-C2845_PM05G15180;gene-C2845_PM05G15330;gene-C2845_PM05G16810;gene-C2845_PM05G23820;gene-C2845_PM05G27770…	30
GO:0004805	trehalose-phosphatase activity	0.0017	0.0006	2.86	0.00173234	0.0392056	Panicum_miliaceum_newGene_9260;gene-C2845_PM01G16790;gene-C2845_PM02G20570;gene-C2845_PM02G24570;gene-C2845_PM04G14140;gene-C2845_PM10G07960;gene-C2845_PM11G31180;gene-C2845_PM12G22610;gene-C2845_PM14G10940	9
GO:0003978	UDP-glucose 4-epimerase activity	0.0013	0.0004	3.25	0.00229103	0.0486977	gene-C2845_PM03G31690;gene-C2845_PM04G01970;gene-C2845_PM04G15580;gene-C2845_PM05G26830;gene-C2845_PM06G03600;gene-C2845_PM15G22230;gene-C2845_PM16G19690	7
GO:0004602	glutathione peroxidase activity	0.0013	0.0004	3.25	0.00229103	0.0486977	gene-C2845_PM02G25640;gene-C2845_PM09G05110;gene-C2845_PM10G04810;gene-C2845_PM11G31020;gene-C2845_PM15G17270;gene-C2845_PM15G26520;gene-C2845_PM16G16340	7
GO:0004014	adenosylmethionine decarboxylase activity	0.0011	0.0003	3.63	0.00234162	0.0486977	gene-C2845_PM12G12040;gene-C2845_PM12G20140;gene-C2845_PM15G13180;gene-C2845_PM15G13190;gene-C2845_PM16G11930;gene-C2845_PM16G11940	6

## Sheet: Genes down-regulated at D3
ID	Description	GeneRatio	BgRatio	enrich_factor	pvalue	qvalue	geneID	gene_number
GO:0042744	hydrogen peroxide catabolic process	0.0389	0.0148	2.63	7.14762e-18	1.49423e-14	Panicum_miliaceum_newGene_12112;Panicum_miliaceum_newGene_17683;Panicum_miliaceum_newGene_5392;Panicum_miliaceum_newGene_7225;gene-C2845_PM01G08490;gene-C2845_PM01G16120;gene-C2845_PM01G16130;gene-C2845_PM01G16140;gene-C2845_PM01G19990;gene-C2845_PM01G46750;gene-C2845_PM01G46760;gene-C2845_PM01G48100;gene-C2845_PM01G48320;gene-C2845_PM02G06070;gene-C2845_PM02G18110;gene-C2845_PM02G21380;gene-C284…	85
GO:0006979	response to oxidative stress	0.0481	0.0254	1.89	3.74619e-11	3.91575e-08	Panicum_miliaceum_newGene_12112;Panicum_miliaceum_newGene_17683;Panicum_miliaceum_newGene_5392;Panicum_miliaceum_newGene_5786;Panicum_miliaceum_newGene_60;Panicum_miliaceum_newGene_7225;gene-C2845_PM01G08490;gene-C2845_PM01G12310;gene-C2845_PM01G16120;gene-C2845_PM01G16130;gene-C2845_PM01G16140;gene-C2845_PM01G19990;gene-C2845_PM01G46750;gene-C2845_PM01G46760;gene-C2845_PM01G48100;gene-C2845_PM01…	105
GO:0042254	ribosome biogenesis	0.0142	0.0064	2.21	1.28628e-05	0.00839148	Panicum_miliaceum_newGene_10880;Panicum_miliaceum_newGene_4737;Panicum_miliaceum_newGene_5868;gene-C2845_PM01G03310;gene-C2845_PM01G12360;gene-C2845_PM01G14110;gene-C2845_PM01G38380;gene-C2845_PM01G38980;gene-C2845_PM01G49230;gene-C2845_PM02G12570;gene-C2845_PM02G27020;gene-C2845_PM02G28830;gene-C2845_PM02G37260;gene-C2845_PM02G41130;gene-C2845_PM02G41140;gene-C2845_PM02G42540;gene-C2845_PM04G016…	31
GO:0019509	L-methionine salvage from methylthioadenosine	0.0037	0.0007	5.32	1.87089e-05	0.00839148	gene-C2845_PM01G03860;gene-C2845_PM01G42240;gene-C2845_PM01G42250;gene-C2845_PM15G04320;gene-C2845_PM17G06100;gene-C2845_PM17G09180;gene-C2845_PM18G04220;gene-C2845_PM18G06880	8
GO:0009664	plant-type cell wall organization	0.0128	0.0057	2.26	2.14989e-05	0.00839148	Panicum_miliaceum_newGene_8715;gene-C2845_PM01G03460;gene-C2845_PM01G03520;gene-C2845_PM01G19930;gene-C2845_PM01G41280;gene-C2845_PM01G41290;gene-C2845_PM02G13830;gene-C2845_PM02G13840;gene-C2845_PM02G13860;gene-C2845_PM02G13870;gene-C2845_PM02G13880;gene-C2845_PM02G21430;gene-C2845_PM02G37040;gene-C2845_PM03G02020;gene-C2845_PM03G14860;gene-C2845_PM05G20600;gene-C2845_PM05G34480;gene-C2845_PM06G…	28
GO:0006364	rRNA processing	0.0137	0.0063	2.17	2.40843e-05	0.00839148	Panicum_miliaceum_newGene_5868;gene-C2845_PM01G03310;gene-C2845_PM01G12360;gene-C2845_PM01G23540;gene-C2845_PM01G38980;gene-C2845_PM01G49230;gene-C2845_PM02G12570;gene-C2845_PM02G28830;gene-C2845_PM02G37260;gene-C2845_PM02G41130;gene-C2845_PM02G41140;gene-C2845_PM03G23750;gene-C2845_PM03G34280;gene-C2845_PM04G01660;gene-C2845_PM04G06960;gene-C2845_PM04G13320;gene-C2845_PM04G27230;gene-C2845_PM05G…	30
GO:0044208	de novo' AMP biosynthetic process	0.0027	0.0005	5.98	8.62934e-05	0.0257712	gene-C2845_PM01G04710;gene-C2845_PM01G13220;gene-C2845_PM02G27950;gene-C2845_PM02G35960;gene-C2845_PM17G01790;gene-C2845_PM18G00660	6
GO:0005576	extracellular region	0.0511	0.0284	1.8	4.39122e-13	1.80733e-10	Panicum_miliaceum_newGene_12112;Panicum_miliaceum_newGene_13441;Panicum_miliaceum_newGene_14421;Panicum_miliaceum_newGene_17378;Panicum_miliaceum_newGene_17683;Panicum_miliaceum_newGene_5392;Panicum_miliaceum_newGene_7225;Panicum_miliaceum_newGene_7788;gene-C2845_PM01G00040;gene-C2845_PM01G01890;gene-C2845_PM01G02050;gene-C2845_PM01G03460;gene-C2845_PM01G03520;gene-C2845_PM01G06760;gene-C2845_PM0…	145
GO:0005730	nucleolus	0.0173	0.0089	1.94	2.4902e-06	0.000512457	Panicum_miliaceum_newGene_5786;Panicum_miliaceum_newGene_5868;Panicum_miliaceum_newGene_8308;Panicum_miliaceum_newGene_8715;gene-C2845_PM01G01420;gene-C2845_PM01G03160;gene-C2845_PM01G03310;gene-C2845_PM01G12360;gene-C2845_PM01G12620;gene-C2845_PM01G38380;gene-C2845_PM01G38980;gene-C2845_PM01G49230;gene-C2845_PM02G12570;gene-C2845_PM02G28830;gene-C2845_PM02G37260;gene-C2845_PM02G37440;gene-C2845_…	49
GO:0072546	ER membrane protein complex	0.0025	0.0004	5.8	2.16599e-05	0.00297158	gene-C2845_PM05G08930;gene-C2845_PM05G14750;gene-C2845_PM05G30330;gene-C2845_PM06G10540;gene-C2845_PM07G19080;gene-C2845_PM08G22220;gene-C2845_PM15G02780	7
GO:0034388	Pwp2p-containing subcomplex of 90S preribosome	0.0021	0.0003	6.4	3.57414e-05	0.0036776	gene-C2845_PM01G03310;gene-C2845_PM01G38980;gene-C2845_PM02G12570;gene-C2845_PM02G37260;gene-C2845_PM05G31850;gene-C2845_PM06G16460	6
GO:0005739	mitochondrion	0.0268	0.0176	1.52	0.000107167	0.00882154	Panicum_miliaceum_newGene_18031;Panicum_miliaceum_newGene_8258;gene-C2845_PM01G01710;gene-C2845_PM01G20560;gene-C2845_PM01G26040;gene-C2845_PM01G28900;gene-C2845_PM01G33730;gene-C2845_PM01G34530;gene-C2845_PM01G42010;gene-C2845_PM02G19010;gene-C2845_PM02G29160;gene-C2845_PM02G31190;gene-C2845_PM02G33860;gene-C2845_PM02G38700;gene-C2845_PM02G45860;gene-C2845_PM03G12020;gene-C2845_PM03G12280;gene-C…	76
GO:0032040	small-subunit processome	0.0042	0.0014	2.98	0.000271666	0.0186353	gene-C2845_PM01G03310;gene-C2845_PM01G35670;gene-C2845_PM01G38980;gene-C2845_PM02G12570;gene-C2845_PM02G37260;gene-C2845_PM03G04440;gene-C2845_PM05G31850;gene-C2845_PM06G16460;gene-C2845_PM07G05940;gene-C2845_PM09G19680;gene-C2845_PM10G17200;gene-C2845_PM16G18450	12
GO:0005688	U6 snRNP	0.0021	0.0004	4.97	0.00033653	0.019787	gene-C2845_PM05G26850;gene-C2845_PM06G03610;gene-C2845_PM06G20430;gene-C2845_PM06G22960;gene-C2845_PM07G29770;gene-C2845_PM13G14450	6
GO:0005732	small nucleolar ribonucleoprotein complex	0.0028	0.0008	3.73	0.000485745	0.0249903	Panicum_miliaceum_newGene_3082;gene-C2845_PM05G33030;gene-C2845_PM06G17160;gene-C2845_PM07G05940;gene-C2845_PM07G06450;gene-C2845_PM12G15290;gene-C2845_PM15G02650;gene-C2845_PM15G06210	8
GO:0030686	90S preribosome	0.0028	0.0008	3.51	0.000810033	0.0370436	gene-C2845_PM01G03310;gene-C2845_PM01G38380;gene-C2845_PM01G38980;gene-C2845_PM02G12570;gene-C2845_PM02G37260;gene-C2845_PM05G31850;gene-C2845_PM06G16460;gene-C2845_PM07G05940	8
GO:0042555	MCM complex	0.0025	0.0007	3.73	0.00111465	0.0431519	gene-C2845_PM05G08730;gene-C2845_PM05G14840;gene-C2845_PM06G10670;gene-C2845_PM07G10050;gene-C2845_PM11G22990;gene-C2845_PM12G29810;gene-C2845_PM18G06870	7
GO:0031011	Ino80 complex	0.0039	0.0014	2.74	0.00115329	0.0431519	Panicum_miliaceum_newGene_3394;gene-C2845_PM03G27140;gene-C2845_PM03G37010;gene-C2845_PM04G09680;gene-C2845_PM04G10070;gene-C2845_PM04G18190;gene-C2845_PM05G14870;gene-C2845_PM05G27370;gene-C2845_PM06G03900;gene-C2845_PM15G02880;gene-C2845_PM16G03400	11
GO:0005681	spliceosomal complex	0.0063	0.003	2.1	0.0014381	0.0467719	gene-C2845_PM01G01210;gene-C2845_PM01G08840;gene-C2845_PM02G18870;gene-C2845_PM02G25960;gene-C2845_PM03G12580;gene-C2845_PM04G32270;gene-C2845_PM05G26850;gene-C2845_PM06G03610;gene-C2845_PM06G19240;gene-C2845_PM06G20430;gene-C2845_PM06G22960;gene-C2845_PM07G06450;gene-C2845_PM07G29770;gene-C2845_PM09G20350;gene-C2845_PM10G01180;gene-C2845_PM10G17810;gene-C2845_PM12G15290;gene-C2845_PM15G06210	18
GO:0048046	apoplast	0.0204	0.0139	1.47	0.00147732	0.0467719	Panicum_miliaceum_newGene_17378;Panicum_miliaceum_newGene_4476;Panicum_miliaceum_newGene_8345;gene-C2845_PM01G01890;gene-C2845_PM01G02810;gene-C2845_PM01G11270;gene-C2845_PM01G34530;gene-C2845_PM01G43990;gene-C2845_PM02G23880;gene-C2845_PM02G29830;gene-C2845_PM02G37770;gene-C2845_PM02G38890;gene-C2845_PM02G41090;gene-C2845_PM03G14010;gene-C2845_PM03G17740;gene-C2845_PM03G17750;gene-C2845_PM04G007…	58
GO:0004601	peroxidase activity	0.0248	0.0107	2.31	2.21678e-15	1.63808e-12	Panicum_miliaceum_newGene_12112;Panicum_miliaceum_newGene_17683;Panicum_miliaceum_newGene_5392;Panicum_miliaceum_newGene_60;Panicum_miliaceum_newGene_7225;gene-C2845_PM01G08490;gene-C2845_PM01G16120;gene-C2845_PM01G16130;gene-C2845_PM01G16140;gene-C2845_PM01G19990;gene-C2845_PM01G46750;gene-C2845_PM01G46760;gene-C2845_PM01G48100;gene-C2845_PM01G48320;gene-C2845_PM02G06070;gene-C2845_PM02G18110;ge…	95
GO:0046872	metal ion binding	0.0805	0.0616	1.31	3.35805e-07	0.000124071	Panicum_miliaceum_newGene_10812;Panicum_miliaceum_newGene_12112;Panicum_miliaceum_newGene_13111;Panicum_miliaceum_newGene_14577;Panicum_miliaceum_newGene_162;Panicum_miliaceum_newGene_17683;Panicum_miliaceum_newGene_17895;Panicum_miliaceum_newGene_5081;Panicum_miliaceum_newGene_5254;Panicum_miliaceum_newGene_5392;Panicum_miliaceum_newGene_5417;Panicum_miliaceum_newGene_5567;Panicum_miliaceum_newG…	308
GO:0020037	heme binding	0.0452	0.0318	1.42	1.02446e-06	0.00025234	Panicum_miliaceum_newGene_12112;Panicum_miliaceum_newGene_12953;Panicum_miliaceum_newGene_15324;Panicum_miliaceum_newGene_15454;Panicum_miliaceum_newGene_17683;Panicum_miliaceum_newGene_5392;Panicum_miliaceum_newGene_60;Panicum_miliaceum_newGene_7225;gene-C2845_PM01G02190;gene-C2845_PM01G06760;gene-C2845_PM01G07820;gene-C2845_PM01G08490;gene-C2845_PM01G15800;gene-C2845_PM01G16120;gene-C2845_PM01G…	173
GO:0022857	transmembrane transporter activity	0.0335	0.0229	1.46	7.2098e-06	0.00133192	Panicum_miliaceum_newGene_13663;Panicum_miliaceum_newGene_14918;Panicum_miliaceum_newGene_15648;Panicum_miliaceum_newGene_2364;Panicum_miliaceum_newGene_3089;Panicum_miliaceum_newGene_8982;gene-C2845_PM01G03210;gene-C2845_PM01G03250;gene-C2845_PM01G06300;gene-C2845_PM01G08530;gene-C2845_PM01G20080;gene-C2845_PM01G20420;gene-C2845_PM01G21020;gene-C2845_PM01G31740;gene-C2845_PM01G35170;gene-C2845_P…	128
GO:0051082	unfolded protein binding	0.0076	0.0038	2	0.000182514	0.0269736	Panicum_miliaceum_newGene_10685;Panicum_miliaceum_newGene_4950;gene-C2845_PM01G03940;gene-C2845_PM01G25170;gene-C2845_PM03G01690;gene-C2845_PM04G09520;gene-C2845_PM04G19960;gene-C2845_PM05G12820;gene-C2845_PM05G16510;gene-C2845_PM05G32660;gene-C2845_PM06G06490;gene-C2845_PM07G30270;gene-C2845_PM08G13470;gene-C2845_PM09G22220;gene-C2845_PM09G24260;gene-C2845_PM10G13740;gene-C2845_PM10G14690;gene-C…	29
GO:0030515	snoRNA binding	0.0018	0.0004	4.57	0.000280984	0.0346053	gene-C2845_PM01G03310;gene-C2845_PM02G37260;gene-C2845_PM03G17730;gene-C2845_PM04G00730;gene-C2845_PM05G31850;gene-C2845_PM06G16460;gene-C2845_PM07G05940	7
GO:0030410	nicotianamine synthase activity	0.0013	0.0002	6.06	0.000386671	0.0408185	gene-C2845_PM01G12550;gene-C2845_PM01G22820;gene-C2845_PM02G28220;gene-C2845_PM02G44190;gene-C2845_PM03G16940	5

## Sheet: Genes up-regulated at D4
ID	Description	GeneRatio	BgRatio	enrich_factor	pvalue	qvalue	geneID	gene_number
GO:0031408	oxylipin biosynthetic process	0.0055	0.0013	4.32	8.46651e-07	0.00176549	gene-C2845_PM01G05010;gene-C2845_PM01G31410;gene-C2845_PM02G01640;gene-C2845_PM07G31190;gene-C2845_PM11G07110;gene-C2845_PM11G07120;gene-C2845_PM12G16740;gene-C2845_PM13G22080;gene-C2845_PM15G09740;gene-C2845_PM15G18490;gene-C2845_PM16G07250;gene-C2845_PM16G08940;gene-C2845_PM18G01130	13
GO:2000022	regulation of jasmonic acid mediated signaling pathway	0.0067	0.002	3.44	2.73361e-06	0.00285014	Panicum_miliaceum_newGene_8562;gene-C2845_PM01G05090;gene-C2845_PM01G17560;gene-C2845_PM02G15150;gene-C2845_PM02G15240;gene-C2845_PM02G23820;gene-C2845_PM02G35600;gene-C2845_PM03G12780;gene-C2845_PM03G35710;gene-C2845_PM04G13420;gene-C2845_PM07G24240;gene-C2845_PM08G26610;gene-C2845_PM15G06610;gene-C2845_PM15G06620;gene-C2845_PM16G06150;gene-C2845_PM16G22330	16
GO:0034051	negative regulation of plant-type hypersensitive response	0.0025	0.0004	6.26	4.03309e-05	0.0160576	gene-C2845_PM11G05850;gene-C2845_PM12G16250;gene-C2845_PM13G03830;gene-C2845_PM13G23350;gene-C2845_PM14G03340;gene-C2845_PM14G18820	6
GO:0044210	de novo' CTP biosynthetic process	0.0025	0.0004	6.26	4.03309e-05	0.0160576	gene-C2845_PM05G15250;gene-C2845_PM05G28700;gene-C2845_PM06G02850;gene-C2845_PM06G31040;gene-C2845_PM07G18030;gene-C2845_PM08G20690	6
GO:0016226	iron-sulfur cluster assembly	0.0055	0.0017	3.28	4.52554e-05	0.0160576	gene-C2845_PM04G06090;gene-C2845_PM05G29340;gene-C2845_PM06G06570;gene-C2845_PM07G17590;gene-C2845_PM07G27390;gene-C2845_PM08G21170;gene-C2845_PM08G29940;gene-C2845_PM11G01600;gene-C2845_PM11G10270;gene-C2845_PM11G24060;gene-C2845_PM12G19490;gene-C2845_PM15G25230;gene-C2845_PM16G23800	13
GO:0009611	response to wounding	0.0151	0.0077	1.95	4.6203e-05	0.0160576	Panicum_miliaceum_newGene_8562;gene-C2845_PM01G05090;gene-C2845_PM01G17560;gene-C2845_PM01G18730;gene-C2845_PM01G29830;gene-C2845_PM01G30240;gene-C2845_PM02G00490;gene-C2845_PM02G15150;gene-C2845_PM02G15240;gene-C2845_PM02G22680;gene-C2845_PM02G23820;gene-C2845_PM02G35600;gene-C2845_PM03G09760;gene-C2845_PM03G12780;gene-C2845_PM03G35710;gene-C2845_PM04G13420;gene-C2845_PM04G26490;gene-C2845_PM05G…	36
GO:0051050	positive regulation of transport	0.0042	0.0011	3.85	6.39018e-05	0.0173621	gene-C2845_PM05G24900;gene-C2845_PM06G22060;gene-C2845_PM07G11320;gene-C2845_PM07G26830;gene-C2845_PM08G14430;gene-C2845_PM08G27850;gene-C2845_PM15G12640;gene-C2845_PM15G18700;gene-C2845_PM16G12530;gene-C2845_PM16G17270	10
GO:0032878	regulation of establishment or maintenance of cell polarity	0.0029	0.0006	5.12	7.30585e-05	0.0173621	gene-C2845_PM05G24900;gene-C2845_PM06G22060;gene-C2845_PM07G06050;gene-C2845_PM07G26830;gene-C2845_PM07G40180;gene-C2845_PM08G08710;gene-C2845_PM08G27850	7
GO:0010109	regulation of photosynthesis	0.0038	0.0009	4.11	7.61878e-05	0.0173621	gene-C2845_PM02G28260;gene-C2845_PM11G07110;gene-C2845_PM11G07120;gene-C2845_PM12G16740;gene-C2845_PM13G22340;gene-C2845_PM15G18260;gene-C2845_PM16G07250;gene-C2845_PM17G06150;gene-C2845_PM18G01130	9
GO:0015074	DNA integration	0.0247	0.0152	1.63	8.64034e-05	0.0173621	Panicum_miliaceum_newGene_1077;Panicum_miliaceum_newGene_1093;Panicum_miliaceum_newGene_1108;Panicum_miliaceum_newGene_1109;Panicum_miliaceum_newGene_11365;Panicum_miliaceum_newGene_11366;Panicum_miliaceum_newGene_12179;Panicum_miliaceum_newGene_12188;Panicum_miliaceum_newGene_12268;Panicum_miliaceum_newGene_12678;Panicum_miliaceum_newGene_13050;Panicum_miliaceum_newGene_13625;Panicum_miliaceum_n…	59
GO:0051223	regulation of protein transport	0.0042	0.0011	3.65	0.000112139	0.0173621	gene-C2845_PM05G24900;gene-C2845_PM06G22060;gene-C2845_PM07G11320;gene-C2845_PM07G26830;gene-C2845_PM08G14430;gene-C2845_PM08G27850;gene-C2845_PM15G12640;gene-C2845_PM15G18700;gene-C2845_PM16G12530;gene-C2845_PM16G17270	10
GO:0070201	regulation of establishment of protein localization	0.0042	0.0011	3.65	0.000112139	0.0173621	gene-C2845_PM05G24900;gene-C2845_PM06G22060;gene-C2845_PM07G11320;gene-C2845_PM07G26830;gene-C2845_PM08G14430;gene-C2845_PM08G27850;gene-C2845_PM15G12640;gene-C2845_PM15G18700;gene-C2845_PM16G12530;gene-C2845_PM16G17270	10
GO:0090087	regulation of peptide transport	0.0042	0.0011	3.65	0.000112139	0.0173621	gene-C2845_PM05G24900;gene-C2845_PM06G22060;gene-C2845_PM07G11320;gene-C2845_PM07G26830;gene-C2845_PM08G14430;gene-C2845_PM08G27850;gene-C2845_PM15G12640;gene-C2845_PM15G18700;gene-C2845_PM16G12530;gene-C2845_PM16G17270	10
GO:0048523	negative regulation of cellular process	0.0319	0.0212	1.5	0.000154388	0.0173621	Panicum_miliaceum_newGene_10133;Panicum_miliaceum_newGene_1363;Panicum_miliaceum_newGene_14451;Panicum_miliaceum_newGene_2425;Panicum_miliaceum_newGene_8562;gene-C2845_PM01G05090;gene-C2845_PM01G16340;gene-C2845_PM01G17560;gene-C2845_PM01G34340;gene-C2845_PM01G38420;gene-C2845_PM02G06860;gene-C2845_PM02G10570;gene-C2845_PM02G15150;gene-C2845_PM02G15240;gene-C2845_PM02G23820;gene-C2845_PM02G28260;…	76
GO:0090316	positive regulation of intracellular protein transport	0.0034	0.0008	4.18	0.000168696	0.0173621	gene-C2845_PM05G24900;gene-C2845_PM06G22060;gene-C2845_PM07G11320;gene-C2845_PM07G26830;gene-C2845_PM08G14430;gene-C2845_PM08G27850;gene-C2845_PM15G12640;gene-C2845_PM16G12530	8
GO:0001101	response to acid chemical	0.0315	0.0212	1.49	0.000238515	0.0173621	Panicum_miliaceum_newGene_1363;gene-C2845_PM01G00670;gene-C2845_PM01G09280;gene-C2845_PM01G17560;gene-C2845_PM01G18770;gene-C2845_PM01G18780;gene-C2845_PM01G22120;gene-C2845_PM01G22130;gene-C2845_PM01G24030;gene-C2845_PM01G30240;gene-C2845_PM02G00490;gene-C2845_PM02G07120;gene-C2845_PM02G22620;gene-C2845_PM02G22630;gene-C2845_PM02G23820;gene-C2845_PM02G31700;gene-C2845_PM02G43520;gene-C2845_PM02G…	75
GO:0005987	sucrose catabolic process	0.0038	0.001	3.65	0.000249955	0.0173621	gene-C2845_PM01G13280;gene-C2845_PM02G27890;gene-C2845_PM07G08860;gene-C2845_PM08G12070;gene-C2845_PM11G06390;gene-C2845_PM11G07470;gene-C2845_PM12G15740;gene-C2845_PM12G16410;gene-C2845_PM15G08580	9
GO:0006537	glutamate biosynthetic process	0.0021	0.0003	6.09	0.000254036	0.0173621	gene-C2845_PM03G15110;gene-C2845_PM05G30280;gene-C2845_PM06G01620;gene-C2845_PM07G19010;gene-C2845_PM08G22160	5
GO:0051222	positive regulation of protein transport	0.0034	0.0009	3.9	0.000318119	0.0173621	gene-C2845_PM05G24900;gene-C2845_PM06G22060;gene-C2845_PM07G11320;gene-C2845_PM07G26830;gene-C2845_PM08G14430;gene-C2845_PM08G27850;gene-C2845_PM15G12640;gene-C2845_PM16G12530	8
GO:1903829	positive regulation of cellular protein localization	0.0034	0.0009	3.9	0.000318119	0.0173621	gene-C2845_PM05G24900;gene-C2845_PM06G22060;gene-C2845_PM07G11320;gene-C2845_PM07G26830;gene-C2845_PM08G14430;gene-C2845_PM08G27850;gene-C2845_PM15G12640;gene-C2845_PM16G12530	8
GO:1904951	positive regulation of establishment of protein localization	0.0034	0.0009	3.9	0.000318119	0.0173621	gene-C2845_PM05G24900;gene-C2845_PM06G22060;gene-C2845_PM07G11320;gene-C2845_PM07G26830;gene-C2845_PM08G14430;gene-C2845_PM08G27850;gene-C2845_PM15G12640;gene-C2845_PM16G12530	8
GO:0001952	regulation of cell-matrix adhesion	0.0017	0.0002	7.31	0.000349695	0.0173621	gene-C2845_PM05G24900;gene-C2845_PM06G22060;gene-C2845_PM07G26830;gene-C2845_PM08G27850	4
GO:0001953	negative regulation of cell-matrix adhesion	0.0017	0.0002	7.31	0.000349695	0.0173621	gene-C2845_PM05G24900;gene-C2845_PM06G22060;gene-C2845_PM07G26830;gene-C2845_PM08G27850	4
GO:0010264	myo-inositol hexakisphosphate biosynthetic process	0.0017	0.0002	7.31	0.000349695	0.0173621	gene-C2845_PM01G28860;gene-C2845_PM02G04640;gene-C2845_PM11G21710;gene-C2845_PM12G31090	4
GO:0010595	positive regulation of endothelial cell migration	0.0017	0.0002	7.31	0.000349695	0.0173621	gene-C2845_PM05G24900;gene-C2845_PM06G22060;gene-C2845_PM07G26830;gene-C2845_PM08G27850	4
GO:0010634	positive regulation of epithelial cell migration	0.0017	0.0002	7.31	0.000349695	0.0173621	gene-C2845_PM05G24900;gene-C2845_PM06G22060;gene-C2845_PM07G26830;gene-C2845_PM08G27850	4
GO:0010810	regulation of cell-substrate adhesion	0.0017	0.0002	7.31	0.000349695	0.0173621	gene-C2845_PM05G24900;gene-C2845_PM06G22060;gene-C2845_PM07G26830;gene-C2845_PM08G27850	4
GO:0010812	negative regulation of cell-substrate adhesion	0.0017	0.0002	7.31	0.000349695	0.0173621	gene-C2845_PM05G24900;gene-C2845_PM06G22060;gene-C2845_PM07G26830;gene-C2845_PM08G27850	4
GO:0034260	negative regulation of GTPase activity	0.0017	0.0002	7.31	0.000349695	0.0173621	gene-C2845_PM05G24900;gene-C2845_PM06G22060;gene-C2845_PM07G26830;gene-C2845_PM08G27850	4
GO:0035148	tube formation	0.0017	0.0002	7.31	0.000349695	0.0173621	gene-C2845_PM05G24900;gene-C2845_PM06G22060;gene-C2845_PM07G26830;gene-C2845_PM08G27850	4
GO:0043627	response to estrogen	0.0017	0.0002	7.31	0.000349695	0.0173621	gene-C2845_PM05G24900;gene-C2845_PM06G22060;gene-C2845_PM07G26830;gene-C2845_PM08G27850	4
GO:0051893	regulation of focal adhesion assembly	0.0017	0.0002	7.31	0.000349695	0.0173621	gene-C2845_PM05G24900;gene-C2845_PM06G22060;gene-C2845_PM07G26830;gene-C2845_PM08G27850	4
GO:0051895	negative regulation of focal adhesion assembly	0.0017	0.0002	7.31	0.000349695	0.0173621	gene-C2845_PM05G24900;gene-C2845_PM06G22060;gene-C2845_PM07G26830;gene-C2845_PM08G27850	4
GO:0071391	cellular response to estrogen stimulus	0.0017	0.0002	7.31	0.000349695	0.0173621	gene-C2845_PM05G24900;gene-C2845_PM06G22060;gene-C2845_PM07G26830;gene-C2845_PM08G27850	4
GO:0071596	ubiquitin-dependent protein catabolic process via the N-end rule pathway	0.0017	0.0002	7.31	0.000349695	0.0173621	Panicum_miliaceum_newGene_1407;gene-C2845_PM07G01520;gene-C2845_PM08G05240;gene-C2845_PM12G11500	4
GO:0090109	regulation of cell-substrate junction assembly	0.0017	0.0002	7.31	0.000349695	0.0173621	gene-C2845_PM05G24900;gene-C2845_PM06G22060;gene-C2845_PM07G26830;gene-C2845_PM08G27850	4
GO:1901888	regulation of cell junction assembly	0.0017	0.0002	7.31	0.000349695	0.0173621	gene-C2845_PM05G24900;gene-C2845_PM06G22060;gene-C2845_PM07G26830;gene-C2845_PM08G27850	4
GO:1901889	negative regulation of cell junction assembly	0.0017	0.0002	7.31	0.000349695	0.0173621	gene-C2845_PM05G24900;gene-C2845_PM06G22060;gene-C2845_PM07G26830;gene-C2845_PM08G27850	4
GO:1903391	regulation of adherens junction organization	0.0017	0.0002	7.31	0.000349695	0.0173621	gene-C2845_PM05G24900;gene-C2845_PM06G22060;gene-C2845_PM07G26830;gene-C2845_PM08G27850	4
GO:1903392	negative regulation of adherens junction organization	0.0017	0.0002	7.31	0.000349695	0.0173621	gene-C2845_PM05G24900;gene-C2845_PM06G22060;gene-C2845_PM07G26830;gene-C2845_PM08G27850	4
GO:2000249	regulation of actin cytoskeleton reorganization	0.0017	0.0002	7.31	0.000349695	0.0173621	gene-C2845_PM05G24900;gene-C2845_PM06G22060;gene-C2845_PM07G26830;gene-C2845_PM08G27850	4
GO:2000251	positive regulation of actin cytoskeleton reorganization	0.0017	0.0002	7.31	0.000349695	0.0173621	gene-C2845_PM05G24900;gene-C2845_PM06G22060;gene-C2845_PM07G26830;gene-C2845_PM08G27850	4
GO:0010363	regulation of plant-type hypersensitive response	0.0025	0.0005	4.87	0.000377738	0.0179019	gene-C2845_PM11G05850;gene-C2845_PM12G16250;gene-C2845_PM13G03830;gene-C2845_PM13G23350;gene-C2845_PM14G03340;gene-C2845_PM14G18820	6
GO:0045824	negative regulation of innate immune response	0.0025	0.0005	4.87	0.000377738	0.0179019	gene-C2845_PM11G05850;gene-C2845_PM12G16250;gene-C2845_PM13G03830;gene-C2845_PM13G23350;gene-C2845_PM14G03340;gene-C2845_PM14G18820	6
GO:0006541	glutamine metabolic process	0.0055	0.002	2.71	0.000443211	0.020538	gene-C2845_PM01G32520;gene-C2845_PM02G02350;gene-C2845_PM05G15250;gene-C2845_PM05G28700;gene-C2845_PM06G02850;gene-C2845_PM06G31040;gene-C2845_PM07G01790;gene-C2845_PM07G18030;gene-C2845_PM08G05780;gene-C2845_PM08G20690;gene-C2845_PM12G04680;gene-C2845_PM15G10920;gene-C2845_PM16G10070	13
GO:0019941	modification-dependent protein catabolic process	0.0193	0.0118	1.63	0.000459693	0.0208387	Panicum_miliaceum_newGene_14451;Panicum_miliaceum_newGene_2425;gene-C2845_PM01G01990;gene-C2845_PM01G05670;gene-C2845_PM01G35010;gene-C2845_PM02G07110;gene-C2845_PM02G38540;gene-C2845_PM03G04450;gene-C2845_PM03G13670;gene-C2845_PM03G15980;gene-C2845_PM03G35460;gene-C2845_PM04G12380;gene-C2845_PM04G12890;gene-C2845_PM04G20910;gene-C2845_PM04G28790;gene-C2845_PM05G02510;gene-C2845_PM05G37450;gene-C…	46
GO:0042221	response to chemical	0.0566	0.0433	1.31	0.000540655	0.0224587	Panicum_miliaceum_newGene_10133;Panicum_miliaceum_newGene_1363;gene-C2845_PM01G00670;gene-C2845_PM01G01990;gene-C2845_PM01G08620;gene-C2845_PM01G09280;gene-C2845_PM01G11430;gene-C2845_PM01G11440;gene-C2845_PM01G17560;gene-C2845_PM01G18770;gene-C2845_PM01G18780;gene-C2845_PM01G22120;gene-C2845_PM01G22130;gene-C2845_PM01G24030;gene-C2845_PM01G30240;gene-C2845_PM01G35680;gene-C2845_PM01G39210;gene-C…	135
GO:0043069	negative regulation of programmed cell death	0.0059	0.0023	2.56	0.000546192	0.0224587	gene-C2845_PM01G34340;gene-C2845_PM02G06860;gene-C2845_PM03G30810;gene-C2845_PM04G16230;gene-C2845_PM05G14350;gene-C2845_PM07G19210;gene-C2845_PM11G05850;gene-C2845_PM11G13620;gene-C2845_PM12G01630;gene-C2845_PM12G16250;gene-C2845_PM13G03830;gene-C2845_PM13G23350;gene-C2845_PM14G03340;gene-C2845_PM14G18820	14
GO:0060548	negative regulation of cell death	0.0067	0.0028	2.39	0.000548733	0.0224587	gene-C2845_PM01G34340;gene-C2845_PM02G06860;gene-C2845_PM03G30810;gene-C2845_PM04G16230;gene-C2845_PM05G14350;gene-C2845_PM05G23560;gene-C2845_PM06G23480;gene-C2845_PM07G19210;gene-C2845_PM11G05850;gene-C2845_PM11G13620;gene-C2845_PM12G01630;gene-C2845_PM12G16250;gene-C2845_PM13G03830;gene-C2845_PM13G23350;gene-C2845_PM14G03340;gene-C2845_PM14G18820	16
GO:0007205	protein kinase C-activating G-protein coupled receptor signaling pathway	0.0034	0.0009	3.65	0.000560051	0.0224587	Panicum_miliaceum_newGene_15676;gene-C2845_PM01G18360;gene-C2845_PM05G07700;gene-C2845_PM06G13010;gene-C2845_PM07G25120;gene-C2845_PM11G23500;gene-C2845_PM12G29270;gene-C2845_PM16G21090	8
GO:0032388	positive regulation of intracellular transport	0.0034	0.0009	3.65	0.000560051	0.0224587	gene-C2845_PM05G24900;gene-C2845_PM06G22060;gene-C2845_PM07G11320;gene-C2845_PM07G26830;gene-C2845_PM08G14430;gene-C2845_PM08G27850;gene-C2845_PM15G12640;gene-C2845_PM16G12530	8
GO:0033157	regulation of intracellular protein transport	0.0034	0.0009	3.65	0.000560051	0.0224587	gene-C2845_PM05G24900;gene-C2845_PM06G22060;gene-C2845_PM07G11320;gene-C2845_PM07G26830;gene-C2845_PM08G14430;gene-C2845_PM08G27850;gene-C2845_PM15G12640;gene-C2845_PM16G12530	8
GO:0016042	lipid catabolic process	0.0126	0.0069	1.83	0.000631845	0.0248597	gene-C2845_PM01G09630;gene-C2845_PM01G09980;gene-C2845_PM01G11770;gene-C2845_PM01G34290;gene-C2845_PM02G06830;gene-C2845_PM02G29380;gene-C2845_PM02G42000;gene-C2845_PM03G00030;gene-C2845_PM03G04980;gene-C2845_PM03G05140;gene-C2845_PM03G08670;gene-C2845_PM03G17220;gene-C2845_PM04G18280;gene-C2845_PM04G22990;gene-C2845_PM04G23110;gene-C2845_PM04G26890;gene-C2845_PM04G34910;gene-C2845_PM05G15450;gen…	30
GO:0009247	glycolipid biosynthetic process	0.0038	0.0011	3.29	0.000667166	0.0255045	gene-C2845_PM03G34970;gene-C2845_PM04G12730;gene-C2845_PM11G07110;gene-C2845_PM11G07120;gene-C2845_PM11G22780;gene-C2845_PM12G16740;gene-C2845_PM12G30050;gene-C2845_PM16G07250;gene-C2845_PM18G01130	9
GO:0080134	regulation of response to stress	0.0172	0.0104	1.66	0.000672696	0.0255045	Panicum_miliaceum_newGene_14451;Panicum_miliaceum_newGene_2425;Panicum_miliaceum_newGene_8562;gene-C2845_PM01G01990;gene-C2845_PM01G05090;gene-C2845_PM01G13650;gene-C2845_PM01G17560;gene-C2845_PM02G15150;gene-C2845_PM02G15240;gene-C2845_PM02G23820;gene-C2845_PM02G35600;gene-C2845_PM02G38540;gene-C2845_PM03G12780;gene-C2845_PM03G15870;gene-C2845_PM03G31350;gene-C2845_PM03G35710;gene-C2845_PM04G134…	41
GO:0042550	photosystem I stabilization	0.0021	0.0004	5.22	0.000788299	0.0285359	gene-C2845_PM11G07110;gene-C2845_PM11G07120;gene-C2845_PM12G16740;gene-C2845_PM16G07250;gene-C2845_PM18G01130	5
GO:0055129	L-proline biosynthetic process	0.0021	0.0004	5.22	0.000788299	0.0285359	gene-C2845_PM01G34120;gene-C2845_PM05G36020;gene-C2845_PM06G19770;gene-C2845_PM07G28560;gene-C2845_PM13G13340	5
GO:0045454	cell redox homeostasis	0.0138	0.0079	1.75	0.00081126	0.0285359	gene-C2845_PM01G03530;gene-C2845_PM01G03930;gene-C2845_PM01G13820;gene-C2845_PM01G17600;gene-C2845_PM01G42770;gene-C2845_PM02G23770;gene-C2845_PM02G27330;gene-C2845_PM02G36650;gene-C2845_PM02G44300;gene-C2845_PM03G16630;gene-C2845_PM03G21920;gene-C2845_PM04G04550;gene-C2845_PM04G34300;gene-C2845_PM05G13620;gene-C2845_PM05G26430;gene-C2845_PM06G05850;gene-C2845_PM07G06800;gene-C2845_PM07G08740;gen…	33
GO:0006597	spermine biosynthetic process	0.0025	0.0006	4.39	0.000834758	0.0285359	gene-C2845_PM12G12040;gene-C2845_PM12G20140;gene-C2845_PM15G13180;gene-C2845_PM15G13190;gene-C2845_PM16G11930;gene-C2845_PM16G11940	6
GO:0009809	lignin biosynthetic process	0.0025	0.0006	4.39	0.000834758	0.0285359	Panicum_miliaceum_newGene_9931;gene-C2845_PM11G07110;gene-C2845_PM11G07120;gene-C2845_PM12G16740;gene-C2845_PM16G07250;gene-C2845_PM18G01130	6
GO:0030155	regulation of cell adhesion	0.0025	0.0006	4.39	0.000834758	0.0285359	gene-C2845_PM05G24900;gene-C2845_PM06G22060;gene-C2845_PM07G26830;gene-C2845_PM08G27850;gene-C2845_PM15G12640;gene-C2845_PM16G12530	6
GO:0031347	regulation of defense response	0.0117	0.0064	1.83	0.000941794	0.0316756	Panicum_miliaceum_newGene_8562;gene-C2845_PM01G05090;gene-C2845_PM01G17560;gene-C2845_PM02G15150;gene-C2845_PM02G15240;gene-C2845_PM02G23820;gene-C2845_PM02G35600;gene-C2845_PM03G12780;gene-C2845_PM03G31350;gene-C2845_PM03G35710;gene-C2845_PM04G13420;gene-C2845_PM04G15960;gene-C2845_PM05G14350;gene-C2845_PM10G19670;gene-C2845_PM11G05850;gene-C2845_PM11G13620;gene-C2845_PM11G15960;gene-C2845_PM12G…	28
GO:0006559	L-phenylalanine catabolic process	0.0038	0.0012	3.13	0.00102663	0.0339809	Panicum_miliaceum_newGene_5131;Panicum_miliaceum_newGene_986;gene-C2845_PM09G00120;gene-C2845_PM11G01990;gene-C2845_PM12G05730;gene-C2845_PM12G11260;gene-C2845_PM12G11270;gene-C2845_PM12G11280;gene-C2845_PM12G20920	9
GO:1901700	response to oxygen-containing compound	0.0365	0.0265	1.38	0.00106553	0.0347174	Panicum_miliaceum_newGene_1363;gene-C2845_PM01G00670;gene-C2845_PM01G09280;gene-C2845_PM01G17560;gene-C2845_PM01G18770;gene-C2845_PM01G18780;gene-C2845_PM01G22120;gene-C2845_PM01G22130;gene-C2845_PM01G24030;gene-C2845_PM01G30240;gene-C2845_PM01G39210;gene-C2845_PM02G00490;gene-C2845_PM02G07120;gene-C2845_PM02G11160;gene-C2845_PM02G22620;gene-C2845_PM02G22630;gene-C2845_PM02G23820;gene-C2845_PM02G…	87
GO:1901565	organonitrogen compound catabolic process	0.0222	0.0147	1.51	0.00118692	0.0373278	Panicum_miliaceum_newGene_14451;Panicum_miliaceum_newGene_2425;Panicum_miliaceum_newGene_3010;gene-C2845_PM01G01990;gene-C2845_PM01G05670;gene-C2845_PM01G35010;gene-C2845_PM02G07110;gene-C2845_PM02G38540;gene-C2845_PM03G04240;gene-C2845_PM03G04450;gene-C2845_PM03G13670;gene-C2845_PM03G15980;gene-C2845_PM03G35460;gene-C2845_PM04G10230;gene-C2845_PM04G12380;gene-C2845_PM04G20910;gene-C2845_PM04G251…	53
GO:0022411	cellular component disassembly	0.005	0.002	2.58	0.00123526	0.0373278	gene-C2845_PM01G01990;gene-C2845_PM01G34870;gene-C2845_PM02G07270;gene-C2845_PM02G38540;gene-C2845_PM03G30810;gene-C2845_PM04G16230;gene-C2845_PM05G02970;gene-C2845_PM06G32690;gene-C2845_PM07G02750;gene-C2845_PM07G19210;gene-C2845_PM07G33920;gene-C2845_PM14G13700	12
GO:0008295	spermidine biosynthetic process	0.0029	0.0008	3.65	0.00126313	0.0373278	gene-C2845_PM09G01540;gene-C2845_PM12G12040;gene-C2845_PM12G20140;gene-C2845_PM15G13180;gene-C2845_PM15G13190;gene-C2845_PM16G11930;gene-C2845_PM16G11940	7
GO:0032446	protein modification by small protein conjugation	0.0214	0.0141	1.52	0.00140705	0.0373278	Panicum_miliaceum_newGene_14451;Panicum_miliaceum_newGene_2425;Panicum_miliaceum_newGene_3010;Panicum_miliaceum_newGene_4136;gene-C2845_PM01G00670;gene-C2845_PM01G05670;gene-C2845_PM02G07120;gene-C2845_PM03G04450;gene-C2845_PM03G07430;gene-C2845_PM03G13670;gene-C2845_PM03G15980;gene-C2845_PM03G26690;gene-C2845_PM03G35460;gene-C2845_PM04G09250;gene-C2845_PM04G12380;gene-C2845_PM04G20910;gene-C2845…	51
GO:0070647	protein modification by small protein conjugation or removal	0.0222	0.0148	1.5	0.00142363	0.0373278	Panicum_miliaceum_newGene_14451;Panicum_miliaceum_newGene_2425;Panicum_miliaceum_newGene_3010;Panicum_miliaceum_newGene_4136;gene-C2845_PM01G00670;gene-C2845_PM01G05670;gene-C2845_PM02G07120;gene-C2845_PM03G04450;gene-C2845_PM03G07430;gene-C2845_PM03G13670;gene-C2845_PM03G15980;gene-C2845_PM03G26690;gene-C2845_PM03G35460;gene-C2845_PM04G09250;gene-C2845_PM04G12380;gene-C2845_PM04G20910;gene-C2845…	53
GO:0016567	protein ubiquitination	0.0214	0.0142	1.51	0.00154248	0.0373278	Panicum_miliaceum_newGene_14451;Panicum_miliaceum_newGene_2425;Panicum_miliaceum_newGene_3010;Panicum_miliaceum_newGene_4136;gene-C2845_PM01G05670;gene-C2845_PM02G07120;gene-C2845_PM03G04450;gene-C2845_PM03G07430;gene-C2845_PM03G13670;gene-C2845_PM03G15980;gene-C2845_PM03G26690;gene-C2845_PM03G35460;gene-C2845_PM04G09250;gene-C2845_PM04G12380;gene-C2845_PM04G12890;gene-C2845_PM04G20910;gene-C2845…	51
GO:0006003	fructose 2,6-bisphosphate metabolic process	0.0017	0.0003	5.85	0.00155737	0.0373278	gene-C2845_PM01G11950;gene-C2845_PM05G13340;gene-C2845_PM06G06130;gene-C2845_PM06G06140	4
GO:0006680	glucosylceramide catabolic process	0.0017	0.0003	5.85	0.00155737	0.0373278	gene-C2845_PM01G40020;gene-C2845_PM13G00820;gene-C2845_PM17G05270;gene-C2845_PM18G03650	4
GO:0006851	mitochondrial calcium ion transmembrane transport	0.0017	0.0003	5.85	0.00155737	0.0373278	gene-C2845_PM12G20330;gene-C2845_PM15G13460;gene-C2845_PM15G13470;gene-C2845_PM16G11620	4
GO:0007162	negative regulation of cell adhesion	0.0017	0.0003	5.85	0.00155737	0.0373278	gene-C2845_PM05G24900;gene-C2845_PM06G22060;gene-C2845_PM07G26830;gene-C2845_PM08G27850	4
GO:0030335	positive regulation of cell migration	0.0017	0.0003	5.85	0.00155737	0.0373278	gene-C2845_PM05G24900;gene-C2845_PM06G22060;gene-C2845_PM07G26830;gene-C2845_PM08G27850	4
GO:0031346	positive regulation of cell projection organization	0.0017	0.0003	5.85	0.00155737	0.0373278	gene-C2845_PM05G24900;gene-C2845_PM06G22060;gene-C2845_PM07G26830;gene-C2845_PM08G27850	4
GO:0046108	uridine metabolic process	0.0017	0.0003	5.85	0.00155737	0.0373278	gene-C2845_PM04G10230;gene-C2845_PM08G16840;gene-C2845_PM13G25740;gene-C2845_PM14G20990	4
GO:0046131	pyrimidine ribonucleoside metabolic process	0.0017	0.0003	5.85	0.00155737	0.0373278	gene-C2845_PM04G10230;gene-C2845_PM08G16840;gene-C2845_PM13G25740;gene-C2845_PM14G20990	4
GO:0051489	regulation of filopodium assembly	0.0017	0.0003	5.85	0.00155737	0.0373278	gene-C2845_PM05G24900;gene-C2845_PM06G22060;gene-C2845_PM07G26830;gene-C2845_PM08G27850	4
GO:0051491	positive regulation of filopodium assembly	0.0017	0.0003	5.85	0.00155737	0.0373278	gene-C2845_PM05G24900;gene-C2845_PM06G22060;gene-C2845_PM07G26830;gene-C2845_PM08G27850	4
GO:0060491	regulation of cell projection assembly	0.0017	0.0003	5.85	0.00155737	0.0373278	gene-C2845_PM05G24900;gene-C2845_PM06G22060;gene-C2845_PM07G26830;gene-C2845_PM08G27850	4
GO:0090332	stomatal closure	0.0017	0.0003	5.85	0.00155737	0.0373278	gene-C2845_PM05G23560;gene-C2845_PM06G23480;gene-C2845_PM07G03940;gene-C2845_PM08G07690	4
GO:0120032	regulation of plasma membrane bounded cell projection assembly	0.0017	0.0003	5.85	0.00155737	0.0373278	gene-C2845_PM05G24900;gene-C2845_PM06G22060;gene-C2845_PM07G26830;gene-C2845_PM08G27850	4
GO:0120034	positive regulation of plasma membrane bounded cell projection assembly	0.0017	0.0003	5.85	0.00155737	0.0373278	gene-C2845_PM05G24900;gene-C2845_PM06G22060;gene-C2845_PM07G26830;gene-C2845_PM08G27850	4
GO:1901332	negative regulation of lateral root development	0.0017	0.0003	5.85	0.00155737	0.0373278	gene-C2845_PM05G37450;gene-C2845_PM06G21140;gene-C2845_PM07G30570;gene-C2845_PM13G15290	4
GO:2000023	regulation of lateral root development	0.0017	0.0003	5.85	0.00155737	0.0373278	gene-C2845_PM05G37450;gene-C2845_PM06G21140;gene-C2845_PM07G30570;gene-C2845_PM13G15290	4
GO:2000114	regulation of establishment of cell polarity	0.0017	0.0003	5.85	0.00155737	0.0373278	gene-C2845_PM05G24900;gene-C2845_PM06G22060;gene-C2845_PM07G26830;gene-C2845_PM08G27850	4
GO:0042548	regulation of photosynthesis, light reaction	0.0025	0.0006	3.99	0.00162398	0.0380497	gene-C2845_PM11G07110;gene-C2845_PM11G07120;gene-C2845_PM12G16740;gene-C2845_PM16G07250;gene-C2845_PM17G06150;gene-C2845_PM18G01130	6
GO:0043467	regulation of generation of precursor metabolites and energy	0.0025	0.0006	3.99	0.00162398	0.0380497	gene-C2845_PM11G07110;gene-C2845_PM11G07120;gene-C2845_PM12G16740;gene-C2845_PM16G07250;gene-C2845_PM17G06150;gene-C2845_PM18G01130	6
GO:0043632	modification-dependent macromolecule catabolic process	0.0185	0.0119	1.55	0.00173361	0.040167	Panicum_miliaceum_newGene_14451;Panicum_miliaceum_newGene_2425;gene-C2845_PM01G01990;gene-C2845_PM01G05670;gene-C2845_PM01G35010;gene-C2845_PM02G07110;gene-C2845_PM02G33710;gene-C2845_PM02G38540;gene-C2845_PM03G04450;gene-C2845_PM03G13670;gene-C2845_PM03G15980;gene-C2845_PM03G35460;gene-C2845_PM04G12380;gene-C2845_PM04G20910;gene-C2845_PM04G28790;gene-C2845_PM05G02510;gene-C2845_PM05G37450;gene-C…	44
GO:0044257	cellular protein catabolic process	0.0197	0.0129	1.53	0.00180053	0.0412591	Panicum_miliaceum_newGene_14451;Panicum_miliaceum_newGene_2425;Panicum_miliaceum_newGene_3010;gene-C2845_PM01G01990;gene-C2845_PM01G05670;gene-C2845_PM01G35010;gene-C2845_PM02G07110;gene-C2845_PM02G38540;gene-C2845_PM03G04450;gene-C2845_PM03G13670;gene-C2845_PM03G15980;gene-C2845_PM03G35460;gene-C2845_PM04G12380;gene-C2845_PM04G20910;gene-C2845_PM04G25180;gene-C2845_PM04G28790;gene-C2845_PM05G025…	47
GO:0031407	oxylipin metabolic process	0.0021	0.0005	4.57	0.00186464	0.0422637	gene-C2845_PM11G07110;gene-C2845_PM11G07120;gene-C2845_PM12G16740;gene-C2845_PM16G07250;gene-C2845_PM18G01130	5
GO:0009415	response to water	0.0096	0.0052	1.87	0.00189382	0.0424636	gene-C2845_PM01G18770;gene-C2845_PM01G18780;gene-C2845_PM01G24030;gene-C2845_PM02G07120;gene-C2845_PM02G22620;gene-C2845_PM02G22630;gene-C2845_PM02G45350;gene-C2845_PM03G28600;gene-C2845_PM04G34230;gene-C2845_PM05G02530;gene-C2845_PM05G30770;gene-C2845_PM05G33530;gene-C2845_PM06G00880;gene-C2845_PM06G10150;gene-C2845_PM06G15300;gene-C2845_PM06G33160;gene-C2845_PM09G07100;gene-C2845_PM09G15840;gen…	23
GO:0010035	response to inorganic substance	0.0193	0.0126	1.53	0.00196016	0.0434834	Panicum_miliaceum_newGene_10133;gene-C2845_PM01G11430;gene-C2845_PM01G11440;gene-C2845_PM01G18770;gene-C2845_PM01G18780;gene-C2845_PM01G24030;gene-C2845_PM01G30240;gene-C2845_PM01G39210;gene-C2845_PM02G00490;gene-C2845_PM02G07120;gene-C2845_PM02G11160;gene-C2845_PM02G22620;gene-C2845_PM02G22630;gene-C2845_PM02G29660;gene-C2845_PM02G36650;gene-C2845_PM02G45350;gene-C2845_PM03G28600;gene-C2845_PM04…	46
GO:0006914	autophagy	0.0084	0.0043	1.95	0.00211444	0.0464123	gene-C2845_PM01G01990;gene-C2845_PM01G09290;gene-C2845_PM02G31690;gene-C2845_PM02G38540;gene-C2845_PM03G08310;gene-C2845_PM03G30810;gene-C2845_PM04G16230;gene-C2845_PM04G25900;gene-C2845_PM07G15730;gene-C2845_PM07G19210;gene-C2845_PM07G33920;gene-C2845_PM11G12520;gene-C2845_PM12G19070;gene-C2845_PM13G05210;gene-C2845_PM14G13700;gene-C2845_PM15G10980;gene-C2845_PM15G22550;gene-C2845_PM15G26320;gen…	20
GO:0005634	nucleus	0.2443	0.2012	1.21	1.07693e-09	3.87694e-07	Panicum_miliaceum_newGene_10133;Panicum_miliaceum_newGene_10730;Panicum_miliaceum_newGene_11482;Panicum_miliaceum_newGene_11679;Panicum_miliaceum_newGene_12336;Panicum_miliaceum_newGene_1312;Panicum_miliaceum_newGene_1363;Panicum_miliaceum_newGene_13908;Panicum_miliaceum_newGene_14451;Panicum_miliaceum_newGene_14819;Panicum_miliaceum_newGene_15744;Panicum_miliaceum_newGene_15798;Panicum_miliaceum…	691
GO:0005667	transcription factor complex	0.006	0.0017	3.44	1.45917e-06	0.000262651	gene-C2845_PM01G03350;gene-C2845_PM02G13920;gene-C2845_PM02G37220;gene-C2845_PM05G05050;gene-C2845_PM06G14210;gene-C2845_PM08G12990;gene-C2845_PM09G07660;gene-C2845_PM10G06820;gene-C2845_PM11G07030;gene-C2845_PM12G16860;gene-C2845_PM13G21770;gene-C2845_PM14G18320;gene-C2845_PM15G00710;gene-C2845_PM15G24530;gene-C2845_PM16G00820;gene-C2845_PM16G07210;gene-C2845_PM16G23180	17
GO:0089701	U2AF	0.0025	0.0005	4.76	0.000152206	0.0163933	gene-C2845_PM03G01670;gene-C2845_PM04G19940;gene-C2845_PM05G29650;gene-C2845_PM06G02270;gene-C2845_PM07G17260;gene-C2845_PM08G21500;gene-C2845_PM11G07980	7
GO:0005829	cytosol	0.0407	0.0295	1.38	0.000182148	0.0163933	Panicum_miliaceum_newGene_10133;Panicum_miliaceum_newGene_10387;Panicum_miliaceum_newGene_15868;Panicum_miliaceum_newGene_16860;Panicum_miliaceum_newGene_4297;Panicum_miliaceum_newGene_5221;Panicum_miliaceum_newGene_8776;Panicum_miliaceum_newGene_9761;Panicum_miliaceum_newGene_9931;gene-C2845_PM01G01990;gene-C2845_PM01G05810;gene-C2845_PM01G07020;gene-C2845_PM01G09280;gene-C2845_PM01G10780;gene-C…	115
GO:0005930	axoneme	0.0021	0.0005	4.49	0.000734171	0.0377574	gene-C2845_PM01G05810;gene-C2845_PM01G43820;gene-C2845_PM02G16690;gene-C2845_PM03G30810;gene-C2845_PM04G16230;gene-C2845_PM07G19210	6
GO:0032838	cell projection cytoplasm	0.0021	0.0005	4.49	0.000734171	0.0377574	gene-C2845_PM01G05810;gene-C2845_PM01G43820;gene-C2845_PM02G16690;gene-C2845_PM03G30810;gene-C2845_PM04G16230;gene-C2845_PM07G19210	6
GO:0097014	ciliary plasm	0.0021	0.0005	4.49	0.000734171	0.0377574	gene-C2845_PM01G05810;gene-C2845_PM01G43820;gene-C2845_PM02G16690;gene-C2845_PM03G30810;gene-C2845_PM04G16230;gene-C2845_PM07G19210	6
GO:0004722	protein serine/threonine phosphatase activity	0.0123	0.005	2.44	1.21898e-11	9.32843e-09	Panicum_miliaceum_newGene_10133;Panicum_miliaceum_newGene_4035;Panicum_miliaceum_newGene_618;Panicum_miliaceum_newGene_7740;gene-C2845_PM01G01750;gene-C2845_PM01G10500;gene-C2845_PM01G11860;gene-C2845_PM01G16310;gene-C2845_PM01G20500;gene-C2845_PM01G27470;gene-C2845_PM01G33960;gene-C2845_PM02G06500;gene-C2845_PM02G21030;gene-C2845_PM02G29290;gene-C2845_PM02G30480;gene-C2845_PM03G06070;gene-C2845_…	59
GO:0005524	ATP binding	0.1601	0.1325	1.21	1.18741e-09	4.54339e-07	Panicum_miliaceum_newGene_10019;Panicum_miliaceum_newGene_10250;Panicum_miliaceum_newGene_10625;Panicum_miliaceum_newGene_11559;Panicum_miliaceum_newGene_11631;Panicum_miliaceum_newGene_11862;Panicum_miliaceum_newGene_13217;Panicum_miliaceum_newGene_13415;Panicum_miliaceum_newGene_13501;Panicum_miliaceum_newGene_14147;Panicum_miliaceum_newGene_14461;Panicum_miliaceum_newGene_1461;Panicum_miliaceu…	771
GO:0046872	metal ion binding	0.0787	0.0616	1.28	1.2632e-07	3.22227e-05	Panicum_miliaceum_newGene_10513;Panicum_miliaceum_newGene_11872;Panicum_miliaceum_newGene_14451;Panicum_miliaceum_newGene_14989;Panicum_miliaceum_newGene_15742;Panicum_miliaceum_newGene_15868;Panicum_miliaceum_newGene_2425;Panicum_miliaceum_newGene_2439;Panicum_miliaceum_newGene_3010;Panicum_miliaceum_newGene_5393;Panicum_miliaceum_newGene_618;Panicum_miliaceum_newGene_7690;Panicum_miliaceum_newG…	379
GO:0004707	MAP kinase activity	0.0031	0.0008	3.75	1.05851e-06	0.00020251	gene-C2845_PM01G11590;gene-C2845_PM01G19840;gene-C2845_PM02G21510;gene-C2845_PM02G29520;gene-C2845_PM05G27980;gene-C2845_PM06G04540;gene-C2845_PM07G16520;gene-C2845_PM07G17470;gene-C2845_PM08G19670;gene-C2845_PM08G21290;gene-C2845_PM08G21300;gene-C2845_PM09G23030;gene-C2845_PM09G23480;gene-C2845_PM10G20330;gene-C2845_PM12G02960	15
GO:0004842	ubiquitin-protein transferase activity	0.022	0.0146	1.5	7.84066e-06	0.000864388	Panicum_miliaceum_newGene_14451;Panicum_miliaceum_newGene_2425;Panicum_miliaceum_newGene_3010;Panicum_miliaceum_newGene_4136;gene-C2845_PM01G05670;gene-C2845_PM01G08820;gene-C2845_PM01G21510;gene-C2845_PM01G32430;gene-C2845_PM02G02450;gene-C2845_PM02G07120;gene-C2845_PM02G20030;gene-C2845_PM02G32040;gene-C2845_PM02G35810;gene-C2845_PM02G36010;gene-C2845_PM03G04450;gene-C2845_PM03G05680;gene-C2845…	106
GO:0009916	alternative oxidase activity	0.0017	0.0003	5.39	7.90672e-06	0.000864388	gene-C2845_PM15G20740;gene-C2845_PM15G20750;gene-C2845_PM15G20760;gene-C2845_PM15G24780;gene-C2845_PM16G18880;gene-C2845_PM16G18890;gene-C2845_PM16G18900;gene-C2845_PM16G23390	8
GO:0102721	ubiquinol:oxygen oxidoreductase activity	0.0017	0.0003	5.39	7.90672e-06	0.000864388	gene-C2845_PM15G20740;gene-C2845_PM15G20750;gene-C2845_PM15G20760;gene-C2845_PM15G24780;gene-C2845_PM16G18880;gene-C2845_PM16G18890;gene-C2845_PM16G18900;gene-C2845_PM16G23390	8
GO:0003714	transcription corepressor activity	0.0042	0.0015	2.75	9.14601e-06	0.000874888	Panicum_miliaceum_newGene_8562;gene-C2845_PM01G05090;gene-C2845_PM01G17560;gene-C2845_PM01G28280;gene-C2845_PM02G15150;gene-C2845_PM02G15240;gene-C2845_PM02G23820;gene-C2845_PM02G35600;gene-C2845_PM03G00520;gene-C2845_PM03G12780;gene-C2845_PM03G35710;gene-C2845_PM04G13420;gene-C2845_PM05G26670;gene-C2845_PM06G03480;gene-C2845_PM07G04260;gene-C2845_PM08G07370;gene-C2845_PM15G06610;gene-C2845_PM15G…	20
GO:0003883	CTP synthase activity	0.0015	0.0002	5.9	1.09504e-05	0.000908388	gene-C2845_PM05G15250;gene-C2845_PM05G28700;gene-C2845_PM06G02850;gene-C2845_PM06G31040;gene-C2845_PM07G15840;gene-C2845_PM07G18030;gene-C2845_PM08G20690	7
GO:0005509	calcium ion binding	0.0233	0.0158	1.47	1.24881e-05	0.000908388	Panicum_miliaceum_newGene_15520;Panicum_miliaceum_newGene_2554;Panicum_miliaceum_newGene_344;Panicum_miliaceum_newGene_4741;Panicum_miliaceum_newGene_8206;gene-C2845_PM01G01820;gene-C2845_PM01G09420;gene-C2845_PM01G09980;gene-C2845_PM01G13120;gene-C2845_PM01G13450;gene-C2845_PM01G14010;gene-C2845_PM01G14260;gene-C2845_PM01G20850;gene-C2845_PM01G22300;gene-C2845_PM01G22660;gene-C2845_PM01G28530;ge…	112
GO:0003700	transcription factor activity, sequence-specific DNA binding	0.0525	0.041	1.28	1.30573e-05	0.000908388	Panicum_miliaceum_newGene_10730;Panicum_miliaceum_newGene_6602;Panicum_miliaceum_newGene_8689;gene-C2845_PM01G03350;gene-C2845_PM01G05220;gene-C2845_PM01G06010;gene-C2845_PM01G07890;gene-C2845_PM01G07940;gene-C2845_PM01G08620;gene-C2845_PM01G10570;gene-C2845_PM01G13580;gene-C2845_PM01G13840;gene-C2845_PM01G19950;gene-C2845_PM01G21860;gene-C2845_PM01G21980;gene-C2845_PM01G22630;gene-C2845_PM01G236…	253
GO:0004575	sucrose alpha-glucosidase activity	0.0025	0.0007	3.68	1.67786e-05	0.00107	gene-C2845_PM01G13280;gene-C2845_PM02G27890;gene-C2845_PM07G08860;gene-C2845_PM08G12070;gene-C2845_PM11G06390;gene-C2845_PM11G07470;gene-C2845_PM11G11870;gene-C2845_PM12G15740;gene-C2845_PM12G16410;gene-C2845_PM15G08580;gene-C2845_PM15G15790;gene-C2845_PM16G15050	12
GO:0004222	metalloendopeptidase activity	0.0054	0.0024	2.28	2.61634e-05	0.00154015	gene-C2845_PM03G10360;gene-C2845_PM05G35760;gene-C2845_PM06G19590;gene-C2845_PM07G10840;gene-C2845_PM07G13320;gene-C2845_PM07G22390;gene-C2845_PM07G24950;gene-C2845_PM08G07890;gene-C2845_PM08G19170;gene-C2845_PM08G23500;gene-C2845_PM08G24980;gene-C2845_PM08G27430;gene-C2845_PM08G30800;gene-C2845_PM09G06430;gene-C2845_PM09G07830;gene-C2845_PM09G21150;gene-C2845_PM09G23860;gene-C2845_PM10G19520;gen…	26
GO:0033926	glycopeptide alpha-N-acetylgalactosaminidase activity	0.0021	0.0006	3.75	7.07375e-05	0.00386663	gene-C2845_PM01G13270;gene-C2845_PM01G13280;gene-C2845_PM02G27890;gene-C2845_PM07G08860;gene-C2845_PM08G12070;gene-C2845_PM11G06390;gene-C2845_PM11G07470;gene-C2845_PM12G15740;gene-C2845_PM12G16410;gene-C2845_PM15G08580	10
GO:0016702	oxidoreductase activity, acting on single donors with incorporation of molecular oxygen, incorporation of two atoms of oxygen	0.0046	0.002	2.28	0.000102295	0.00521883	Panicum_miliaceum_newGene_10513;gene-C2845_PM01G05010;gene-C2845_PM01G31410;gene-C2845_PM01G34000;gene-C2845_PM02G01640;gene-C2845_PM02G06540;gene-C2845_PM02G35690;gene-C2845_PM02G35700;gene-C2845_PM03G20120;gene-C2845_PM04G02770;gene-C2845_PM05G01520;gene-C2845_PM05G27380;gene-C2845_PM06G03890;gene-C2845_PM06G34600;gene-C2845_PM07G31190;gene-C2845_PM08G26060;gene-C2845_PM10G03560;gene-C2845_PM13…	22
GO:0004602	glutathione peroxidase activity	0.0017	0.0004	4.15	0.000148453	0.00668267	gene-C2845_PM01G15650;gene-C2845_PM02G25640;gene-C2845_PM09G05110;gene-C2845_PM10G04810;gene-C2845_PM11G31020;gene-C2845_PM15G17270;gene-C2845_PM15G26520;gene-C2845_PM16G16340	8
GO:0004652	polynucleotide adenylyltransferase activity	0.0017	0.0004	4.15	0.000148453	0.00668267	gene-C2845_PM01G13210;gene-C2845_PM02G27960;gene-C2845_PM02G33710;gene-C2845_PM03G14990;gene-C2845_PM03G16720;gene-C2845_PM09G16220;gene-C2845_PM10G14520;gene-C2845_PM11G01850	8
GO:0004743	pyruvate kinase activity	0.0023	0.0007	3.22	0.000179859	0.00724417	gene-C2845_PM01G23650;gene-C2845_PM02G19360;gene-C2845_PM02G27400;gene-C2845_PM06G13490;gene-C2845_PM07G06610;gene-C2845_PM08G09930;gene-C2845_PM08G21100;gene-C2845_PM15G25450;gene-C2845_PM16G24010;gene-C2845_PM17G01740;gene-C2845_PM17G06260	11
GO:0030955	potassium ion binding	0.0023	0.0007	3.22	0.000179859	0.00724417	gene-C2845_PM01G23650;gene-C2845_PM02G19360;gene-C2845_PM02G27400;gene-C2845_PM06G13490;gene-C2845_PM07G06610;gene-C2845_PM08G09930;gene-C2845_PM08G21100;gene-C2845_PM15G25450;gene-C2845_PM16G24010;gene-C2845_PM17G01740;gene-C2845_PM17G06260	11
GO:0016779	nucleotidyltransferase activity	0.0046	0.0021	2.18	0.000215655	0.00825165	Panicum_miliaceum_newGene_622;gene-C2845_PM01G07080;gene-C2845_PM01G07090;gene-C2845_PM01G07100;gene-C2845_PM01G48530;gene-C2845_PM02G33700;gene-C2845_PM02G33710;gene-C2845_PM07G28450;gene-C2845_PM08G21660;gene-C2845_PM09G21110;gene-C2845_PM10G18580;gene-C2845_PM10G19730;gene-C2845_PM11G16310;gene-C2845_PM12G01400;gene-C2845_PM12G04220;gene-C2845_PM13G06630;gene-C2845_PM13G13230;gene-C2845_PM14G0…	22
GO:2001070	starch binding	0.0021	0.0006	3.21	0.000371713	0.0135456	gene-C2845_PM01G11950;gene-C2845_PM01G32120;gene-C2845_PM02G02310;gene-C2845_PM03G15470;gene-C2845_PM04G33270;gene-C2845_PM05G13340;gene-C2845_PM12G02010;gene-C2845_PM13G13870;gene-C2845_PM15G22580;gene-C2845_PM16G20500	10
GO:0004349	glutamate 5-kinase activity	0.0008	0.0001	6.74	0.000483336	0.0136992	gene-C2845_PM05G36020;gene-C2845_PM06G19770;gene-C2845_PM07G28560;gene-C2845_PM13G13340	4
GO:0004350	glutamate-5-semialdehyde dehydrogenase activity	0.0008	0.0001	6.74	0.000483336	0.0136992	gene-C2845_PM05G36020;gene-C2845_PM06G19770;gene-C2845_PM07G28560;gene-C2845_PM13G13340	4
GO:0004362	glutathione-disulfide reductase activity	0.0008	0.0001	6.74	0.000483336	0.0136992	gene-C2845_PM01G03930;gene-C2845_PM02G36650;gene-C2845_PM11G22210;gene-C2845_PM12G30590	4
GO:0010698	acetyltransferase activator activity	0.0008	0.0001	6.74	0.000483336	0.0136992	gene-C2845_PM05G24900;gene-C2845_PM06G22060;gene-C2845_PM07G26830;gene-C2845_PM08G27850	4
GO:0035035	histone acetyltransferase binding	0.0008	0.0001	6.74	0.000483336	0.0136992	gene-C2845_PM05G24900;gene-C2845_PM06G22060;gene-C2845_PM07G26830;gene-C2845_PM08G27850	4
GO:0051538	3 iron, 4 sulfur cluster binding	0.0008	0.0001	6.74	0.000483336	0.0136992	gene-C2845_PM05G30280;gene-C2845_PM06G01620;gene-C2845_PM13G01630;gene-C2845_PM14G01440	4
GO:0042393	histone binding	0.0037	0.0017	2.21	0.000672411	0.0183776	Panicum_miliaceum_newGene_14451;Panicum_miliaceum_newGene_2425;gene-C2845_PM01G22000;gene-C2845_PM02G43390;gene-C2845_PM03G12520;gene-C2845_PM03G24140;gene-C2845_PM04G06610;gene-C2845_PM05G12210;gene-C2845_PM05G24900;gene-C2845_PM05G37720;gene-C2845_PM06G21390;gene-C2845_PM06G22060;gene-C2845_PM07G26830;gene-C2845_PM07G30910;gene-C2845_PM08G27850;gene-C2845_PM13G15640;gene-C2845_PM14G00600;gene-C…	18
GO:0061630	ubiquitin protein ligase activity	0.0081	0.0049	1.65	0.000866921	0.0228766	Panicum_miliaceum_newGene_1407;Panicum_miliaceum_newGene_3010;Panicum_miliaceum_newGene_4136;gene-C2845_PM01G05670;gene-C2845_PM01G10680;gene-C2845_PM01G33390;gene-C2845_PM01G41940;gene-C2845_PM02G03630;gene-C2845_PM02G13510;gene-C2845_PM02G30310;gene-C2845_PM03G04450;gene-C2845_PM03G07430;gene-C2845_PM03G13670;gene-C2845_PM03G15980;gene-C2845_PM03G35460;gene-C2845_PM04G12380;gene-C2845_PM04G2091…	39
GO:0003712	transcription cofactor activity	0.006	0.0034	1.78	0.00115539	0.02813	Panicum_miliaceum_newGene_8562;gene-C2845_PM01G05090;gene-C2845_PM01G17560;gene-C2845_PM01G44430;gene-C2845_PM02G15100;gene-C2845_PM02G15150;gene-C2845_PM02G15240;gene-C2845_PM02G23820;gene-C2845_PM02G35600;gene-C2845_PM03G12780;gene-C2845_PM03G31350;gene-C2845_PM03G35710;gene-C2845_PM04G13420;gene-C2845_PM04G15960;gene-C2845_PM05G02840;gene-C2845_PM07G16570;gene-C2845_PM07G31150;gene-C2845_PM08G…	29
GO:0047769	arogenate dehydratase activity	0.001	0.0002	4.82	0.00115638	0.02813	gene-C2845_PM01G11600;gene-C2845_PM02G29510;gene-C2845_PM03G27550;gene-C2845_PM04G10120;gene-C2845_PM04G34970	5
GO:0003978	UDP-glucose 4-epimerase activity	0.0015	0.0004	3.63	0.00117968	0.02813	gene-C2845_PM03G31690;gene-C2845_PM04G01970;gene-C2845_PM04G15580;gene-C2845_PM05G26830;gene-C2845_PM06G03600;gene-C2845_PM15G22230;gene-C2845_PM16G19690	7
GO:0019787	ubiquitin-like protein transferase activity	0.0102	0.0066	1.54	0.00121303	0.02813	Panicum_miliaceum_newGene_14451;Panicum_miliaceum_newGene_2425;Panicum_miliaceum_newGene_3010;Panicum_miliaceum_newGene_4136;gene-C2845_PM01G00670;gene-C2845_PM01G05670;gene-C2845_PM02G07120;gene-C2845_PM03G04450;gene-C2845_PM03G07430;gene-C2845_PM03G13670;gene-C2845_PM03G15980;gene-C2845_PM03G26690;gene-C2845_PM03G35460;gene-C2845_PM04G09250;gene-C2845_PM04G12380;gene-C2845_PM04G20910;gene-C2845…	49
GO:0004014	adenosylmethionine decarboxylase activity	0.0012	0.0003	4.05	0.00129827	0.0292212	gene-C2845_PM12G12040;gene-C2845_PM12G20140;gene-C2845_PM15G13180;gene-C2845_PM15G13190;gene-C2845_PM16G11930;gene-C2845_PM16G11940	6
GO:0005347	ATP transmembrane transporter activity	0.0042	0.0021	1.98	0.00157163	0.0343631	gene-C2845_PM01G11870;gene-C2845_PM01G12130;gene-C2845_PM01G27900;gene-C2845_PM02G05590;gene-C2845_PM02G29040;gene-C2845_PM03G01900;gene-C2845_PM05G22550;gene-C2845_PM05G25590;gene-C2845_PM07G01980;gene-C2845_PM07G05830;gene-C2845_PM07G20500;gene-C2845_PM07G39410;gene-C2845_PM08G12000;gene-C2845_PM08G23390;gene-C2845_PM09G17960;gene-C2845_PM10G15680;gene-C2845_PM11G01750;gene-C2845_PM11G20470;gen…	20
GO:0004348	glucosylceramidase activity	0.0008	0.0002	5.39	0.00213014	0.0428979	gene-C2845_PM01G40020;gene-C2845_PM13G00820;gene-C2845_PM17G05270;gene-C2845_PM18G03650	4
GO:0016920	pyroglutamyl-peptidase activity	0.0008	0.0002	5.39	0.00213014	0.0428979	Panicum_miliaceum_newGene_10387;gene-C2845_PM01G16110;gene-C2845_PM02G25160;gene-C2845_PM03G14250	4
GO:0031386	protein tag	0.0008	0.0002	5.39	0.00213014	0.0428979	gene-C2845_PM04G12890;gene-C2845_PM05G05820;gene-C2845_PM12G03140;gene-C2845_PM16G20750	4
GO:0003951	NAD+ kinase activity	0.0027	0.0012	2.31	0.00232896	0.0456991	Panicum_miliaceum_newGene_15676;gene-C2845_PM01G18360;gene-C2845_PM03G09870;gene-C2845_PM04G26540;gene-C2845_PM05G07700;gene-C2845_PM05G24050;gene-C2845_PM06G13010;gene-C2845_PM07G25120;gene-C2845_PM07G35240;gene-C2845_PM11G23500;gene-C2845_PM12G29270;gene-C2845_PM14G12500;gene-C2845_PM16G21090	13
GO:0004143	diacylglycerol kinase activity	0.0017	0.0006	3	0.00251877	0.0463764	Panicum_miliaceum_newGene_15676;gene-C2845_PM01G18360;gene-C2845_PM05G07700;gene-C2845_PM06G13010;gene-C2845_PM07G25120;gene-C2845_PM11G23500;gene-C2845_PM12G29270;gene-C2845_PM16G21090	8
GO:0017022	myosin binding	0.0025	0.001	2.38	0.00251921	0.0463764	gene-C2845_PM01G09920;gene-C2845_PM01G30840;gene-C2845_PM01G34870;gene-C2845_PM02G01140;gene-C2845_PM02G07270;gene-C2845_PM02G31100;gene-C2845_PM05G02970;gene-C2845_PM06G28850;gene-C2845_PM06G32690;gene-C2845_PM07G24660;gene-C2845_PM08G27130;gene-C2845_PM12G22200	12
GO:0016671	oxidoreductase activity, acting on a sulfur group of donors, disulfide as acceptor	0.0023	0.0009	2.47	0.00267265	0.0463764	gene-C2845_PM01G03530;gene-C2845_PM01G13820;gene-C2845_PM01G29220;gene-C2845_PM02G04310;gene-C2845_PM02G27330;gene-C2845_PM03G08100;gene-C2845_PM03G16630;gene-C2845_PM03G21920;gene-C2845_PM04G25750;gene-C2845_PM04G34300;gene-C2845_PM12G31070	11
GO:0003995	acyl-CoA dehydrogenase activity	0.001	0.0002	4.21	0.00270599	0.0463764	Panicum_miliaceum_newGene_13108;Panicum_miliaceum_newGene_14816;gene-C2845_PM05G11160;gene-C2845_PM06G06060;gene-C2845_PM06G08320	5
GO:0047938	glucose-6-phosphate 1-epimerase activity	0.001	0.0002	4.21	0.00270599	0.0463764	gene-C2845_PM05G29110;gene-C2845_PM06G02710;gene-C2845_PM08G20980;gene-C2845_PM13G07500;gene-C2845_PM16G19110	5
GO:0015095	magnesium ion transmembrane transporter activity	0.0019	0.0007	2.76	0.00272708	0.0463764	Panicum_miliaceum_newGene_15118;Panicum_miliaceum_newGene_6599;gene-C2845_PM06G20810;gene-C2845_PM07G30130;gene-C2845_PM07G30600;gene-C2845_PM09G24300;gene-C2845_PM10G21390;gene-C2845_PM11G05640;gene-C2845_PM13G14780	9
GO:0004674	protein serine/threonine kinase activity	0.0293	0.0235	1.25	0.0028697	0.0477408	Panicum_miliaceum_newGene_10019;Panicum_miliaceum_newGene_10625;Panicum_miliaceum_newGene_11862;Panicum_miliaceum_newGene_13217;Panicum_miliaceum_newGene_13501;Panicum_miliaceum_newGene_15507;Panicum_miliaceum_newGene_16982;Panicum_miliaceum_newGene_524;Panicum_miliaceum_newGene_5416;gene-C2845_PM01G01960;gene-C2845_PM01G11750;gene-C2845_PM01G13460;gene-C2845_PM01G14160;gene-C2845_PM01G22200;gene…	141
GO:0003865	3-oxo-5-alpha-steroid 4-dehydrogenase activity	0.0006	0.0001	6.74	0.00326063	0.0489263	Panicum_miliaceum_newGene_2335;gene-C2845_PM15G19260;gene-C2845_PM16G16740	3
GO:0004371	glycerone kinase activity	0.0006	0.0001	6.74	0.00326063	0.0489263	Panicum_miliaceum_newGene_6663;gene-C2845_PM01G30180;gene-C2845_PM02G00410	3
GO:0008883	glutamyl-tRNA reductase activity	0.0006	0.0001	6.74	0.00326063	0.0489263	Panicum_miliaceum_newGene_17260;Panicum_miliaceum_newGene_17262;gene-C2845_PM02G10230	3
GO:0016040	glutamate synthase (NADH) activity	0.0006	0.0001	6.74	0.00326063	0.0489263	gene-C2845_PM05G30280;gene-C2845_PM06G01620;gene-C2845_PM07G19010	3
GO:2001066	amylopectin binding	0.0006	0.0001	6.74	0.00326063	0.0489263	Panicum_miliaceum_newGene_2815;gene-C2845_PM01G32120;gene-C2845_PM02G02310	3

## Sheet: Genes down-regulated at D4
ID	Description	GeneRatio	BgRatio	enrich_factor	pvalue	qvalue	geneID	gene_number
GO:0042744	hydrogen peroxide catabolic process	0.0448	0.0148	3.02	6.28358e-26	1.2382e-22	Panicum_miliaceum_newGene_12112;Panicum_miliaceum_newGene_17683;Panicum_miliaceum_newGene_5392;Panicum_miliaceum_newGene_7225;gene-C2845_PM01G08490;gene-C2845_PM01G16120;gene-C2845_PM01G16130;gene-C2845_PM01G16140;gene-C2845_PM01G19990;gene-C2845_PM01G27380;gene-C2845_PM01G46750;gene-C2845_PM01G46760;gene-C2845_PM01G48100;gene-C2845_PM01G48320;gene-C2845_PM02G06070;gene-C2845_PM02G19580;gene-C284…	99
GO:0006979	response to oxidative stress	0.0511	0.0254	2.01	8.27135e-14	8.14946e-11	Panicum_miliaceum_newGene_12112;Panicum_miliaceum_newGene_17683;Panicum_miliaceum_newGene_5392;Panicum_miliaceum_newGene_60;Panicum_miliaceum_newGene_7225;gene-C2845_PM01G08490;gene-C2845_PM01G12310;gene-C2845_PM01G16120;gene-C2845_PM01G16130;gene-C2845_PM01G16140;gene-C2845_PM01G19990;gene-C2845_PM01G27380;gene-C2845_PM01G46750;gene-C2845_PM01G46760;gene-C2845_PM01G48100;gene-C2845_PM01G48320;ge…	113
GO:0042254	ribosome biogenesis	0.0176	0.0064	2.74	1.3527e-09	8.88512e-07	Panicum_miliaceum_newGene_10880;Panicum_miliaceum_newGene_10920;Panicum_miliaceum_newGene_4737;gene-C2845_PM01G03310;gene-C2845_PM01G12360;gene-C2845_PM01G14110;gene-C2845_PM01G38380;gene-C2845_PM01G49230;gene-C2845_PM02G12570;gene-C2845_PM02G26530;gene-C2845_PM02G27020;gene-C2845_PM02G28830;gene-C2845_PM02G37260;gene-C2845_PM02G41130;gene-C2845_PM02G42540;gene-C2845_PM03G02600;gene-C2845_PM03G15…	39
GO:0006364	rRNA processing	0.0158	0.0063	2.51	1.25024e-07	6.15907e-05	gene-C2845_PM01G03310;gene-C2845_PM01G12360;gene-C2845_PM01G17150;gene-C2845_PM01G34220;gene-C2845_PM01G49230;gene-C2845_PM02G12570;gene-C2845_PM02G28830;gene-C2845_PM02G37260;gene-C2845_PM02G41130;gene-C2845_PM03G23750;gene-C2845_PM03G34280;gene-C2845_PM04G01660;gene-C2845_PM04G06960;gene-C2845_PM04G13320;gene-C2845_PM05G06740;gene-C2845_PM05G31850;gene-C2845_PM06G16460;gene-C2845_PM07G05940;gen…	35
GO:0009664	plant-type cell wall organization	0.014	0.0057	2.47	9.52876e-07	0.000375533	Panicum_miliaceum_newGene_8715;gene-C2845_PM01G03460;gene-C2845_PM01G03520;gene-C2845_PM01G19930;gene-C2845_PM01G41280;gene-C2845_PM01G41290;gene-C2845_PM01G41860;gene-C2845_PM01G41870;gene-C2845_PM02G13820;gene-C2845_PM02G13830;gene-C2845_PM02G13840;gene-C2845_PM02G13850;gene-C2845_PM02G13860;gene-C2845_PM02G13870;gene-C2845_PM02G13880;gene-C2845_PM02G21430;gene-C2845_PM02G37040;gene-C2845_PM02G…	31
GO:0044208	de novo' AMP biosynthetic process	0.0032	0.0005	6.9	3.73772e-06	0.00122755	gene-C2845_PM01G04710;gene-C2845_PM01G13220;gene-C2845_PM01G31440;gene-C2845_PM02G27950;gene-C2845_PM02G35960;gene-C2845_PM17G01790;gene-C2845_PM18G00660	7
GO:0006270	DNA replication initiation	0.0059	0.0015	3.79	7.56919e-06	0.00213075	gene-C2845_PM05G08730;gene-C2845_PM05G14840;gene-C2845_PM05G34560;gene-C2845_PM06G10670;gene-C2845_PM06G15230;gene-C2845_PM06G18580;gene-C2845_PM06G30900;gene-C2845_PM07G10050;gene-C2845_PM08G15800;gene-C2845_PM11G22990;gene-C2845_PM12G29810;gene-C2845_PM17G09170;gene-C2845_PM18G06870	13
GO:0042274	ribosomal small subunit biogenesis	0.0063	0.0019	3.34	2.07775e-05	0.0051035	gene-C2845_PM01G03310;gene-C2845_PM01G16330;gene-C2845_PM02G12570;gene-C2845_PM02G25000;gene-C2845_PM02G37260;gene-C2845_PM05G28000;gene-C2845_PM05G31850;gene-C2845_PM06G04560;gene-C2845_PM06G16460;gene-C2845_PM07G05940;gene-C2845_PM12G00840;gene-C2845_PM15G08860;gene-C2845_PM15G16530;gene-C2845_PM16G15760	14
GO:0042255	ribosome assembly	0.005	0.0013	3.94	2.46428e-05	0.0051035	Panicum_miliaceum_newGene_10920;gene-C2845_PM01G24490;gene-C2845_PM02G26530;gene-C2845_PM02G43080;gene-C2845_PM03G15780;gene-C2845_PM04G01660;gene-C2845_PM04G33680;gene-C2845_PM05G31850;gene-C2845_PM06G16460;gene-C2845_PM11G09640;gene-C2845_PM12G18880	11
GO:0030418	nicotianamine biosynthetic process	0.0027	0.0004	6.75	2.58992e-05	0.0051035	gene-C2845_PM01G12550;gene-C2845_PM01G22820;gene-C2845_PM02G28220;gene-C2845_PM02G44190;gene-C2845_PM03G16940;gene-C2845_PM04G34650	6
GO:0006325	chromatin organization	0.01	0.0044	2.25	0.00016015	0.0263466	gene-C2845_PM01G01420;gene-C2845_PM01G03880;gene-C2845_PM01G12620;gene-C2845_PM01G32930;gene-C2845_PM01G39510;gene-C2845_PM02G03040;gene-C2845_PM02G05250;gene-C2845_PM02G28310;gene-C2845_PM02G36710;gene-C2845_PM03G00240;gene-C2845_PM03G27440;gene-C2845_PM04G10220;gene-C2845_PM07G13390;gene-C2845_PM07G31350;gene-C2845_PM07G33230;gene-C2845_PM08G16890;gene-C2845_PM10G03870;gene-C2845_PM11G20940;gen…	22
GO:0030490	maturation of SSU-rRNA	0.0045	0.0013	3.58	0.000160444	0.0263466	gene-C2845_PM01G03310;gene-C2845_PM01G43060;gene-C2845_PM02G12570;gene-C2845_PM02G14460;gene-C2845_PM02G37260;gene-C2845_PM05G31850;gene-C2845_PM06G16460;gene-C2845_PM07G05940;gene-C2845_PM15G16530;gene-C2845_PM16G15760	10
GO:0033135	regulation of peptidyl-serine phosphorylation	0.0018	0.0002	7.88	0.000258663	0.0364073	gene-C2845_PM01G12620;gene-C2845_PM02G28310;gene-C2845_PM07G33230;gene-C2845_PM10G03870	4
GO:0043968	histone H2A acetylation	0.0018	0.0002	7.88	0.000258663	0.0364073	gene-C2845_PM05G30900;gene-C2845_PM06G00750;gene-C2845_PM07G13390;gene-C2845_PM08G16890	4
GO:0016072	rRNA metabolic process	0.0072	0.0029	2.52	0.000300227	0.0394404	gene-C2845_PM01G03310;gene-C2845_PM01G12360;gene-C2845_PM01G49230;gene-C2845_PM02G12570;gene-C2845_PM02G28830;gene-C2845_PM02G37260;gene-C2845_PM02G41130;gene-C2845_PM04G01660;gene-C2845_PM05G06740;gene-C2845_PM05G31850;gene-C2845_PM06G16460;gene-C2845_PM07G05940;gene-C2845_PM11G09640;gene-C2845_PM12G18880;gene-C2845_PM15G16530;gene-C2845_PM16G15760	16
GO:0005576	extracellular region	0.0551	0.0284	1.94	3.534e-17	1.27968e-14	Panicum_miliaceum_newGene_12112;Panicum_miliaceum_newGene_13441;Panicum_miliaceum_newGene_14421;Panicum_miliaceum_newGene_15686;Panicum_miliaceum_newGene_17683;Panicum_miliaceum_newGene_2377;Panicum_miliaceum_newGene_5192;Panicum_miliaceum_newGene_5392;Panicum_miliaceum_newGene_7225;Panicum_miliaceum_newGene_7788;gene-C2845_PM01G00040;gene-C2845_PM01G01890;gene-C2845_PM01G03460;gene-C2845_PM01G03…	157
GO:0042555	MCM complex	0.0046	0.0007	6.9	5.63711e-11	1.02061e-08	gene-C2845_PM05G08730;gene-C2845_PM05G14840;gene-C2845_PM05G34560;gene-C2845_PM06G10670;gene-C2845_PM06G18580;gene-C2845_PM06G30900;gene-C2845_PM07G00660;gene-C2845_PM07G10050;gene-C2845_PM08G15800;gene-C2845_PM11G22990;gene-C2845_PM12G29810;gene-C2845_PM17G09170;gene-C2845_PM18G06870	13
GO:0005730	nucleolus	0.0204	0.0089	2.29	4.39593e-10	5.30597e-08	Panicum_miliaceum_newGene_10920;Panicum_miliaceum_newGene_8308;Panicum_miliaceum_newGene_8715;gene-C2845_PM01G01420;gene-C2845_PM01G03160;gene-C2845_PM01G03310;gene-C2845_PM01G12360;gene-C2845_PM01G12620;gene-C2845_PM01G38380;gene-C2845_PM01G49230;gene-C2845_PM02G12570;gene-C2845_PM02G28310;gene-C2845_PM02G28830;gene-C2845_PM02G37260;gene-C2845_PM02G37440;gene-C2845_PM02G41130;gene-C2845_PM02G425…	58
GO:0032040	small-subunit processome	0.006	0.0014	4.21	3.07191e-08	2.78088e-06	gene-C2845_PM01G03310;gene-C2845_PM01G35670;gene-C2845_PM02G08060;gene-C2845_PM02G12570;gene-C2845_PM02G37260;gene-C2845_PM03G04440;gene-C2845_PM04G20920;gene-C2845_PM05G31850;gene-C2845_PM06G16460;gene-C2845_PM07G05940;gene-C2845_PM07G25940;gene-C2845_PM09G19680;gene-C2845_PM10G17200;gene-C2845_PM15G16530;gene-C2845_PM15G20310;gene-C2845_PM16G15760;gene-C2845_PM16G18450	17
GO:0005788	endoplasmic reticulum lumen	0.0042	0.001	4.06	5.95754e-06	0.000431452	Panicum_miliaceum_newGene_5588;gene-C2845_PM01G11900;gene-C2845_PM01G25170;gene-C2845_PM01G48300;gene-C2845_PM02G42440;gene-C2845_PM05G32660;gene-C2845_PM08G13470;gene-C2845_PM09G19700;gene-C2845_PM14G10460;gene-C2845_PM15G16280;gene-C2845_PM16G15500;gene-C2845_PMPSC055698	12
GO:0035267	NuA4 histone acetyltransferase complex	0.0025	0.0005	5.2	6.52873e-05	0.00394015	gene-C2845_PM03G37010;gene-C2845_PM04G18190;gene-C2845_PM05G30900;gene-C2845_PM06G00750;gene-C2845_PM07G13390;gene-C2845_PM07G27870;gene-C2845_PM08G16890	7
GO:0030686	90S preribosome	0.0032	0.0008	3.94	0.00012434	0.00643203	gene-C2845_PM01G03310;gene-C2845_PM01G38380;gene-C2845_PM02G12570;gene-C2845_PM02G37260;gene-C2845_PM05G31850;gene-C2845_PM06G16460;gene-C2845_PM07G05940;gene-C2845_PM15G16530;gene-C2845_PM16G15760	9
GO:0005688	U6 snRNP	0.0021	0.0004	4.96	0.000343248	0.0155365	gene-C2845_PM05G26850;gene-C2845_PM05G36740;gene-C2845_PM06G03610;gene-C2845_PM06G22960;gene-C2845_PM07G29770;gene-C2845_PM13G14450	6
GO:0034388	Pwp2p-containing subcomplex of 90S preribosome	0.0018	0.0003	5.31	0.000726856	0.0286619	gene-C2845_PM01G03310;gene-C2845_PM02G12570;gene-C2845_PM02G37260;gene-C2845_PM05G31850;gene-C2845_PM06G16460	5
GO:0030684	preribosome	0.0039	0.0014	2.82	0.000855373	0.0286619	gene-C2845_PM01G03310;gene-C2845_PM01G38380;gene-C2845_PM02G12570;gene-C2845_PM02G26530;gene-C2845_PM02G37260;gene-C2845_PM05G31850;gene-C2845_PM06G16460;gene-C2845_PM07G05940;gene-C2845_PM14G20510;gene-C2845_PM15G16530;gene-C2845_PM16G15760	11
GO:0005618	cell wall	0.0242	0.0167	1.45	0.000870687	0.0286619	Panicum_miliaceum_newGene_13441;Panicum_miliaceum_newGene_14421;Panicum_miliaceum_newGene_15686;Panicum_miliaceum_newGene_2377;gene-C2845_PM01G01890;gene-C2845_PM01G03460;gene-C2845_PM01G03520;gene-C2845_PM01G15310;gene-C2845_PM01G19930;gene-C2845_PM01G41280;gene-C2845_PM01G41290;gene-C2845_PM01G41860;gene-C2845_PM01G41870;gene-C2845_PM02G13820;gene-C2845_PM02G13830;gene-C2845_PM02G13840;gene-C28…	69
GO:0022627	cytosolic small ribosomal subunit	0.0042	0.0017	2.55	0.00141951	0.0428345	gene-C2845_PM01G17530;gene-C2845_PM01G43060;gene-C2845_PM02G14460;gene-C2845_PM02G23860;gene-C2845_PM03G15840;gene-C2845_PM05G35330;gene-C2845_PM06G19160;gene-C2845_PM07G27640;gene-C2845_PM09G08990;gene-C2845_PM10G07940;gene-C2845_PM10G14730;gene-C2845_PM11G22710	12
GO:0004601	peroxidase activity	0.0284	0.0107	2.64	6.06699e-23	4.42571e-20	Panicum_miliaceum_newGene_12112;Panicum_miliaceum_newGene_17683;Panicum_miliaceum_newGene_5392;Panicum_miliaceum_newGene_60;Panicum_miliaceum_newGene_7225;gene-C2845_PM01G08490;gene-C2845_PM01G16120;gene-C2845_PM01G16130;gene-C2845_PM01G16140;gene-C2845_PM01G19990;gene-C2845_PM01G27380;gene-C2845_PM01G46750;gene-C2845_PM01G46760;gene-C2845_PM01G48100;gene-C2845_PM01G48320;gene-C2845_PM02G06070;ge…	112
GO:0005524	ATP binding	0.1667	0.1325	1.26	2.86714e-11	1.04575e-08	Panicum_miliaceum_newGene_10330;Panicum_miliaceum_newGene_10386;Panicum_miliaceum_newGene_11662;Panicum_miliaceum_newGene_11898;Panicum_miliaceum_newGene_12138;Panicum_miliaceum_newGene_13021;Panicum_miliaceum_newGene_13023;Panicum_miliaceum_newGene_13216;Panicum_miliaceum_newGene_13749;Panicum_miliaceum_newGene_14418;Panicum_miliaceum_newGene_14829;Panicum_miliaceum_newGene_14831;Panicum_miliace…	658
GO:0020037	heme binding	0.0474	0.0318	1.49	1.24348e-08	3.02363e-06	Panicum_miliaceum_newGene_12112;Panicum_miliaceum_newGene_12953;Panicum_miliaceum_newGene_15324;Panicum_miliaceum_newGene_15454;Panicum_miliaceum_newGene_17683;Panicum_miliaceum_newGene_18039;Panicum_miliaceum_newGene_5392;Panicum_miliaceum_newGene_60;Panicum_miliaceum_newGene_7225;Panicum_miliaceum_newGene_9900;gene-C2845_PM01G02190;gene-C2845_PM01G06760;gene-C2845_PM01G07820;gene-C2845_PM01G084…	187
GO:0022857	transmembrane transporter activity	0.0355	0.0229	1.55	9.02643e-08	1.64614e-05	Panicum_miliaceum_newGene_11533;Panicum_miliaceum_newGene_12638;Panicum_miliaceum_newGene_13663;Panicum_miliaceum_newGene_14918;Panicum_miliaceum_newGene_5034;Panicum_miliaceum_newGene_5477;Panicum_miliaceum_newGene_8982;Panicum_miliaceum_newGene_9698;gene-C2845_PM01G03250;gene-C2845_PM01G08530;gene-C2845_PM01G20420;gene-C2845_PM01G21020;gene-C2845_PM01G23250;gene-C2845_PM01G32110;gene-C2845_PM01…	140
GO:0004672	protein kinase activity	0.0653	0.0491	1.33	7.60955e-07	0.000111019	Panicum_miliaceum_newGene_10330;Panicum_miliaceum_newGene_11898;Panicum_miliaceum_newGene_13021;Panicum_miliaceum_newGene_13023;Panicum_miliaceum_newGene_13216;Panicum_miliaceum_newGene_14855;Panicum_miliaceum_newGene_14856;Panicum_miliaceum_newGene_16;Panicum_miliaceum_newGene_1931;Panicum_miliaceum_newGene_290;Panicum_miliaceum_newGene_3182;Panicum_miliaceum_newGene_3398;Panicum_miliaceum_newGe…	258
GO:0030515	snoRNA binding	0.0023	0.0004	5.69	2.59502e-06	0.0003155	gene-C2845_PM01G03310;gene-C2845_PM02G37260;gene-C2845_PM03G17730;gene-C2845_PM04G00730;gene-C2845_PM05G31850;gene-C2845_PM06G16460;gene-C2845_PM07G05940;gene-C2845_PM15G16530;gene-C2845_PM16G15760	9
GO:0046872	metal ion binding	0.078	0.0616	1.27	5.24174e-06	0.000546244	Panicum_miliaceum_newGene_10812;Panicum_miliaceum_newGene_12112;Panicum_miliaceum_newGene_14271;Panicum_miliaceum_newGene_14577;Panicum_miliaceum_newGene_15861;Panicum_miliaceum_newGene_162;Panicum_miliaceum_newGene_17683;Panicum_miliaceum_newGene_17895;Panicum_miliaceum_newGene_5392;Panicum_miliaceum_newGene_5417;Panicum_miliaceum_newGene_5567;Panicum_miliaceum_newGene_6577;Panicum_miliaceum_new…	308
GO:0004674	protein serine/threonine kinase activity	0.0339	0.0235	1.45	6.60655e-06	0.000602413	Panicum_miliaceum_newGene_12138;Panicum_miliaceum_newGene_14418;Panicum_miliaceum_newGene_14829;Panicum_miliaceum_newGene_15;Panicum_miliaceum_newGene_15678;Panicum_miliaceum_newGene_16517;Panicum_miliaceum_newGene_18;Panicum_miliaceum_newGene_1959;Panicum_miliaceum_newGene_2140;Panicum_miliaceum_newGene_2542;Panicum_miliaceum_newGene_3186;Panicum_miliaceum_newGene_4434;Panicum_miliaceum_newGene_…	134
GO:0043531	ADP binding	0.0208	0.0129	1.61	9.29512e-06	0.000753394	Panicum_miliaceum_newGene_10543;Panicum_miliaceum_newGene_14259;Panicum_miliaceum_newGene_2739;Panicum_miliaceum_newGene_6019;Panicum_miliaceum_newGene_6022;Panicum_miliaceum_newGene_6051;Panicum_miliaceum_newGene_6221;Panicum_miliaceum_newGene_6441;Panicum_miliaceum_newGene_8249;Panicum_miliaceum_newGene_8462;Panicum_miliaceum_newGene_8636;gene-C2845_PM01G13710;gene-C2845_PM01G46320;gene-C2845_P…	82
GO:0030410	nicotianamine synthase activity	0.0015	0.0002	7.05	2.01896e-05	0.00147278	gene-C2845_PM01G12550;gene-C2845_PM01G22820;gene-C2845_PM02G28220;gene-C2845_PM02G44190;gene-C2845_PM03G16940;gene-C2845_PM04G34650	6
GO:0003680	AT DNA binding	0.0043	0.0015	2.8	4.9494e-05	0.00328223	gene-C2845_PM03G28040;gene-C2845_PM09G01930;gene-C2845_PM09G09890;gene-C2845_PM09G10450;gene-C2845_PM10G02210;gene-C2845_PM11G03700;gene-C2845_PM11G21530;gene-C2845_PM12G02320;gene-C2845_PM12G14380;gene-C2845_PM12G31480;gene-C2845_PM13G01470;gene-C2845_PM13G03840;gene-C2845_PM13G22290;gene-C2845_PM14G01300;gene-C2845_PM15G20120;gene-C2845_PM16G18250;gene-C2845_PM17G01770	17
GO:0004019	adenylosuccinate synthase activity	0.0013	0.0002	6.85	0.00014295	0.00868988	gene-C2845_PM01G04710;gene-C2845_PM01G31440;gene-C2845_PM02G35960;gene-C2845_PM17G01790;gene-C2845_PM18G00660	5
GO:0003723	RNA binding	0.0653	0.053	1.23	0.000184039	0.0103271	Panicum_miliaceum_newGene_10407;Panicum_miliaceum_newGene_10920;Panicum_miliaceum_newGene_12286;Panicum_miliaceum_newGene_14241;Panicum_miliaceum_newGene_15009;Panicum_miliaceum_newGene_18375;Panicum_miliaceum_newGene_3082;Panicum_miliaceum_newGene_3141;Panicum_miliaceum_newGene_7697;Panicum_miliaceum_newGene_7771;Panicum_miliaceum_newGene_8884;gene-C2845_PM01G00170;gene-C2845_PM01G01210;gene-C28…	258
GO:0004386	helicase activity	0.0109	0.0063	1.73	0.000234271	0.0122068	gene-C2845_PM01G28180;gene-C2845_PM01G28400;gene-C2845_PM01G29610;gene-C2845_PM02G03910;gene-C2845_PM02G05100;gene-C2845_PM02G36800;gene-C2845_PM03G08500;gene-C2845_PM03G13800;gene-C2845_PM03G14490;gene-C2845_PM03G14710;gene-C2845_PM03G18970;gene-C2845_PM04G08250;gene-C2845_PM04G26100;gene-C2845_PM04G28940;gene-C2845_PM04G32670;gene-C2845_PM05G05600;gene-C2845_PM05G19400;gene-C2845_PM06G13540;gen…	43
GO:0005385	zinc ion transmembrane transporter activity	0.0025	0.0007	3.43	0.000270194	0.01314	gene-C2845_PM02G03180;gene-C2845_PM02G03190;gene-C2845_PM05G26380;gene-C2845_PM05G34850;gene-C2845_PM06G04940;gene-C2845_PM06G18780;gene-C2845_PM06G18790;gene-C2845_PM13G06180;gene-C2845_PM15G16950;gene-C2845_PM16G16020	10
GO:0003678	DNA helicase activity	0.0048	0.0021	2.3	0.000351028	0.0160041	Panicum_miliaceum_newGene_14831;Panicum_miliaceum_newGene_6606;gene-C2845_PM02G40980;gene-C2845_PM03G21810;gene-C2845_PM05G08730;gene-C2845_PM05G14840;gene-C2845_PM05G34560;gene-C2845_PM06G10670;gene-C2845_PM06G18580;gene-C2845_PM06G30900;gene-C2845_PM07G10050;gene-C2845_PM08G15800;gene-C2845_PM09G21280;gene-C2845_PM10G18690;gene-C2845_PM11G22990;gene-C2845_PM12G29810;gene-C2845_PM15G03420;gene-C…	19
GO:0000030	mannosyltransferase activity	0.0015	0.0003	4.93	0.000436316	0.0187224	gene-C2845_PM01G05070;gene-C2845_PM03G02020;gene-C2845_PM07G00310;gene-C2845_PM07G38370;gene-C2845_PM08G02000;gene-C2845_PM08G04060	6
GO:0051082	unfolded protein binding	0.0071	0.0038	1.87	0.000715927	0.0290139	Panicum_miliaceum_newGene_4950;gene-C2845_PM01G25170;gene-C2845_PM01G48300;gene-C2845_PM02G42440;gene-C2845_PM03G01690;gene-C2845_PM04G12140;gene-C2845_PM05G12820;gene-C2845_PM05G16510;gene-C2845_PM05G32660;gene-C2845_PM05G32860;gene-C2845_PM06G06490;gene-C2845_PM06G29930;gene-C2845_PM07G30270;gene-C2845_PM08G13470;gene-C2845_PM09G22220;gene-C2845_PM09G24260;gene-C2845_PM10G13740;gene-C2845_PM10G…	28
GO:0005504	fatty acid binding	0.002	0.0006	3.46	0.00103242	0.0396379	gene-C2845_PM03G25410;gene-C2845_PM03G25440;gene-C2845_PM04G07940;gene-C2845_PM04G07960;gene-C2845_PM06G22240;gene-C2845_PM07G32420;gene-C2845_PM13G17000;gene-C2845_PM13G17010	8

## Sheet: Genes up-regulated at R1
ID	Description	GeneRatio	BgRatio	enrich_factor	pvalue	qvalue	geneID	gene_number
GO:0006914	autophagy	0.0206	0.0043	4.78	3.06938e-09	3.6574e-06	gene-C2845_PM01G09290;gene-C2845_PM01G21390;gene-C2845_PM01G28390;gene-C2845_PM02G20160;gene-C2845_PM02G31690;gene-C2845_PM07G15730;gene-C2845_PM07G33250;gene-C2845_PM08G18890;gene-C2845_PM09G04640;gene-C2845_PM09G07050;gene-C2845_PM09G13390;gene-C2845_PM10G04370;gene-C2845_PM13G01370;gene-C2845_PM13G05210;gene-C2845_PM14G04550;gene-C2845_PM14G14280;gene-C2845_PM15G22550;gene-C2845_PM15G26320;gen…	20
GO:0006631	fatty acid metabolic process	0.0144	0.0033	4.32	2.63796e-06	0.000523635	gene-C2845_PM03G05140;gene-C2845_PM04G23110;gene-C2845_PM05G16040;gene-C2845_PM07G09410;gene-C2845_PM08G12520;gene-C2845_PM09G06550;gene-C2845_PM10G06060;gene-C2845_PM11G07120;gene-C2845_PM11G17380;gene-C2845_PM12G09320;gene-C2845_PM12G16740;gene-C2845_PM13G04880;gene-C2845_PM17G02410;gene-C2845_PM18G01130	14
GO:0045493	xylan catabolic process	0.0092	0.0014	6.72	3.10593e-06	0.000523635	gene-C2845_PM01G06580;gene-C2845_PM02G34190;gene-C2845_PM03G21700;gene-C2845_PM03G21710;gene-C2845_PM04G04310;gene-C2845_PM04G04320;gene-C2845_PM18G04460;gene-C2845_PM18G10690;gene-C2845_PM18G10700	9
GO:0001952	regulation of cell-matrix adhesion	0.0041	0.0002	17.91	9.66781e-06	0.000523635	gene-C2845_PM05G24900;gene-C2845_PM06G22060;gene-C2845_PM07G26830;gene-C2845_PM08G27850	4
GO:0001953	negative regulation of cell-matrix adhesion	0.0041	0.0002	17.91	9.66781e-06	0.000523635	gene-C2845_PM05G24900;gene-C2845_PM06G22060;gene-C2845_PM07G26830;gene-C2845_PM08G27850	4
GO:0010595	positive regulation of endothelial cell migration	0.0041	0.0002	17.91	9.66781e-06	0.000523635	gene-C2845_PM05G24900;gene-C2845_PM06G22060;gene-C2845_PM07G26830;gene-C2845_PM08G27850	4
GO:0010634	positive regulation of epithelial cell migration	0.0041	0.0002	17.91	9.66781e-06	0.000523635	gene-C2845_PM05G24900;gene-C2845_PM06G22060;gene-C2845_PM07G26830;gene-C2845_PM08G27850	4
GO:0010810	regulation of cell-substrate adhesion	0.0041	0.0002	17.91	9.66781e-06	0.000523635	gene-C2845_PM05G24900;gene-C2845_PM06G22060;gene-C2845_PM07G26830;gene-C2845_PM08G27850	4
GO:0010812	negative regulation of cell-substrate adhesion	0.0041	0.0002	17.91	9.66781e-06	0.000523635	gene-C2845_PM05G24900;gene-C2845_PM06G22060;gene-C2845_PM07G26830;gene-C2845_PM08G27850	4
GO:0034260	negative regulation of GTPase activity	0.0041	0.0002	17.91	9.66781e-06	0.000523635	gene-C2845_PM05G24900;gene-C2845_PM06G22060;gene-C2845_PM07G26830;gene-C2845_PM08G27850	4
GO:0035148	tube formation	0.0041	0.0002	17.91	9.66781e-06	0.000523635	gene-C2845_PM05G24900;gene-C2845_PM06G22060;gene-C2845_PM07G26830;gene-C2845_PM08G27850	4
GO:0043627	response to estrogen	0.0041	0.0002	17.91	9.66781e-06	0.000523635	gene-C2845_PM05G24900;gene-C2845_PM06G22060;gene-C2845_PM07G26830;gene-C2845_PM08G27850	4
GO:0051893	regulation of focal adhesion assembly	0.0041	0.0002	17.91	9.66781e-06	0.000523635	gene-C2845_PM05G24900;gene-C2845_PM06G22060;gene-C2845_PM07G26830;gene-C2845_PM08G27850	4
GO:0051895	negative regulation of focal adhesion assembly	0.0041	0.0002	17.91	9.66781e-06	0.000523635	gene-C2845_PM05G24900;gene-C2845_PM06G22060;gene-C2845_PM07G26830;gene-C2845_PM08G27850	4
GO:0071391	cellular response to estrogen stimulus	0.0041	0.0002	17.91	9.66781e-06	0.000523635	gene-C2845_PM05G24900;gene-C2845_PM06G22060;gene-C2845_PM07G26830;gene-C2845_PM08G27850	4
GO:0090109	regulation of cell-substrate junction assembly	0.0041	0.0002	17.91	9.66781e-06	0.000523635	gene-C2845_PM05G24900;gene-C2845_PM06G22060;gene-C2845_PM07G26830;gene-C2845_PM08G27850	4
GO:1901888	regulation of cell junction assembly	0.0041	0.0002	17.91	9.66781e-06	0.000523635	gene-C2845_PM05G24900;gene-C2845_PM06G22060;gene-C2845_PM07G26830;gene-C2845_PM08G27850	4
GO:1901889	negative regulation of cell junction assembly	0.0041	0.0002	17.91	9.66781e-06	0.000523635	gene-C2845_PM05G24900;gene-C2845_PM06G22060;gene-C2845_PM07G26830;gene-C2845_PM08G27850	4
GO:1903391	regulation of adherens junction organization	0.0041	0.0002	17.91	9.66781e-06	0.000523635	gene-C2845_PM05G24900;gene-C2845_PM06G22060;gene-C2845_PM07G26830;gene-C2845_PM08G27850	4
GO:1903392	negative regulation of adherens junction organization	0.0041	0.0002	17.91	9.66781e-06	0.000523635	gene-C2845_PM05G24900;gene-C2845_PM06G22060;gene-C2845_PM07G26830;gene-C2845_PM08G27850	4
GO:2000249	regulation of actin cytoskeleton reorganization	0.0041	0.0002	17.91	9.66781e-06	0.000523635	gene-C2845_PM05G24900;gene-C2845_PM06G22060;gene-C2845_PM07G26830;gene-C2845_PM08G27850	4
GO:2000251	positive regulation of actin cytoskeleton reorganization	0.0041	0.0002	17.91	9.66781e-06	0.000523635	gene-C2845_PM05G24900;gene-C2845_PM06G22060;gene-C2845_PM07G26830;gene-C2845_PM08G27850	4
GO:0042548	regulation of photosynthesis, light reaction	0.0062	0.0006	9.77	1.08254e-05	0.000537471	gene-C2845_PM11G07120;gene-C2845_PM12G16740;gene-C2845_PM17G02410;gene-C2845_PM17G06150;gene-C2845_PM18G01130;gene-C2845_PM18G04480	6
GO:0043467	regulation of generation of precursor metabolites and energy	0.0062	0.0006	9.77	1.08254e-05	0.000537471	gene-C2845_PM11G07120;gene-C2845_PM12G16740;gene-C2845_PM17G02410;gene-C2845_PM17G06150;gene-C2845_PM18G01130;gene-C2845_PM18G04480	6
GO:0006629	lipid metabolic process	0.0411	0.0204	2.02	1.91181e-05	0.000900813	gene-C2845_PM01G06470;gene-C2845_PM01G18730;gene-C2845_PM01G22460;gene-C2845_PM02G22680;gene-C2845_PM02G23370;gene-C2845_PM02G33340;gene-C2845_PM03G05140;gene-C2845_PM03G20450;gene-C2845_PM03G29300;gene-C2845_PM04G23110;gene-C2845_PM04G33790;gene-C2845_PM05G16040;gene-C2845_PM05G23490;gene-C2845_PM05G28590;gene-C2845_PM05G29450;gene-C2845_PM06G02470;gene-C2845_PM06G15820;gene-C2845_PM07G05080;gen…	40
GO:0046467	membrane lipid biosynthetic process	0.0072	0.001	7.37	1.96556e-05	0.000900813	gene-C2845_PM02G33340;gene-C2845_PM03G29300;gene-C2845_PM05G16040;gene-C2845_PM11G07120;gene-C2845_PM12G16740;gene-C2845_PM17G02410;gene-C2845_PM18G01130	7
GO:0006643	membrane lipid metabolic process	0.0072	0.001	6.96	3.06151e-05	0.00135112	gene-C2845_PM02G33340;gene-C2845_PM03G29300;gene-C2845_PM05G16040;gene-C2845_PM11G07120;gene-C2845_PM12G16740;gene-C2845_PM17G02410;gene-C2845_PM18G01130	7
GO:0007162	negative regulation of cell adhesion	0.0041	0.0003	14.33	4.61879e-05	0.00152879	gene-C2845_PM05G24900;gene-C2845_PM06G22060;gene-C2845_PM07G26830;gene-C2845_PM08G27850	4
GO:0030335	positive regulation of cell migration	0.0041	0.0003	14.33	4.61879e-05	0.00152879	gene-C2845_PM05G24900;gene-C2845_PM06G22060;gene-C2845_PM07G26830;gene-C2845_PM08G27850	4
GO:0031346	positive regulation of cell projection organization	0.0041	0.0003	14.33	4.61879e-05	0.00152879	gene-C2845_PM05G24900;gene-C2845_PM06G22060;gene-C2845_PM07G26830;gene-C2845_PM08G27850	4
GO:0051489	regulation of filopodium assembly	0.0041	0.0003	14.33	4.61879e-05	0.00152879	gene-C2845_PM05G24900;gene-C2845_PM06G22060;gene-C2845_PM07G26830;gene-C2845_PM08G27850	4
GO:0051491	positive regulation of filopodium assembly	0.0041	0.0003	14.33	4.61879e-05	0.00152879	gene-C2845_PM05G24900;gene-C2845_PM06G22060;gene-C2845_PM07G26830;gene-C2845_PM08G27850	4
GO:0060491	regulation of cell projection assembly	0.0041	0.0003	14.33	4.61879e-05	0.00152879	gene-C2845_PM05G24900;gene-C2845_PM06G22060;gene-C2845_PM07G26830;gene-C2845_PM08G27850	4
GO:0120032	regulation of plasma membrane bounded cell projection assembly	0.0041	0.0003	14.33	4.61879e-05	0.00152879	gene-C2845_PM05G24900;gene-C2845_PM06G22060;gene-C2845_PM07G26830;gene-C2845_PM08G27850	4
GO:0120034	positive regulation of plasma membrane bounded cell projection assembly	0.0041	0.0003	14.33	4.61879e-05	0.00152879	gene-C2845_PM05G24900;gene-C2845_PM06G22060;gene-C2845_PM07G26830;gene-C2845_PM08G27850	4
GO:2000114	regulation of establishment of cell polarity	0.0041	0.0003	14.33	4.61879e-05	0.00152879	gene-C2845_PM05G24900;gene-C2845_PM06G22060;gene-C2845_PM07G26830;gene-C2845_PM08G27850	4
GO:0006664	glycolipid metabolic process	0.0062	0.0008	7.67	6.08458e-05	0.00190796	gene-C2845_PM02G33340;gene-C2845_PM05G16040;gene-C2845_PM11G07120;gene-C2845_PM12G16740;gene-C2845_PM17G02410;gene-C2845_PM18G01130	6
GO:1903509	liposaccharide metabolic process	0.0062	0.0008	7.67	6.08458e-05	0.00190796	gene-C2845_PM02G33340;gene-C2845_PM05G16040;gene-C2845_PM11G07120;gene-C2845_PM12G16740;gene-C2845_PM17G02410;gene-C2845_PM18G01130	6
GO:0006308	DNA catabolic process	0.0051	0.0006	8.95	0.000106986	0.00289732	Panicum_miliaceum_newGene_14872;gene-C2845_PM07G02940;gene-C2845_PM07G02950;gene-C2845_PM15G23700;gene-C2845_PM16G22280	5
GO:0006787	porphyrin-containing compound catabolic process	0.0051	0.0006	8.95	0.000106986	0.00289732	gene-C2845_PM03G04240;gene-C2845_PM07G39630;gene-C2845_PM08G00770;gene-C2845_PM15G23310;gene-C2845_PM16G21860	5
GO:0019374	galactolipid metabolic process	0.0051	0.0006	8.95	0.000106986	0.00289732	gene-C2845_PM02G33340;gene-C2845_PM11G07120;gene-C2845_PM12G16740;gene-C2845_PM17G02410;gene-C2845_PM18G01130	5
GO:0019375	galactolipid biosynthetic process	0.0051	0.0006	8.95	0.000106986	0.00289732	gene-C2845_PM02G33340;gene-C2845_PM11G07120;gene-C2845_PM12G16740;gene-C2845_PM17G02410;gene-C2845_PM18G01130	5
GO:0033015	tetrapyrrole catabolic process	0.0051	0.0006	8.95	0.000106986	0.00289732	gene-C2845_PM03G04240;gene-C2845_PM07G39630;gene-C2845_PM08G00770;gene-C2845_PM15G23310;gene-C2845_PM16G21860	5
GO:0046149	pigment catabolic process	0.0051	0.0006	8.95	0.000106986	0.00289732	gene-C2845_PM03G04240;gene-C2845_PM07G39630;gene-C2845_PM08G00770;gene-C2845_PM15G23310;gene-C2845_PM16G21860	5
GO:0008643	carbohydrate transport	0.0154	0.0052	2.98	0.000128323	0.00335694	Panicum_miliaceum_newGene_11129;gene-C2845_PM01G04240;gene-C2845_PM01G04250;gene-C2845_PM01G14560;gene-C2845_PM02G36370;gene-C2845_PM03G09720;gene-C2845_PM05G18350;gene-C2845_PM05G28250;gene-C2845_PM05G29390;gene-C2845_PM05G37430;gene-C2845_PM06G04850;gene-C2845_PM06G28590;gene-C2845_PM07G08450;gene-C2845_PM07G10190;gene-C2845_PM08G15730	15
GO:0010594	regulation of endothelial cell migration	0.0041	0.0003	11.94	0.000132409	0.00335694	gene-C2845_PM05G24900;gene-C2845_PM06G22060;gene-C2845_PM07G26830;gene-C2845_PM08G27850	4
GO:0010632	regulation of epithelial cell migration	0.0041	0.0003	11.94	0.000132409	0.00335694	gene-C2845_PM05G24900;gene-C2845_PM06G22060;gene-C2845_PM07G26830;gene-C2845_PM08G27850	4
GO:0006635	fatty acid beta-oxidation	0.0062	0.0009	6.72	0.000147309	0.00358226	gene-C2845_PM03G05140;gene-C2845_PM04G23110;gene-C2845_PM09G03670;gene-C2845_PM09G11320;gene-C2845_PM10G03460;gene-C2845_PM17G13100	6
GO:0010109	regulation of photosynthesis	0.0062	0.0009	6.72	0.000147309	0.00358226	gene-C2845_PM11G07120;gene-C2845_PM12G16740;gene-C2845_PM17G02410;gene-C2845_PM17G06150;gene-C2845_PM18G01130;gene-C2845_PM18G04480	6
GO:0010271	regulation of chlorophyll catabolic process	0.0031	0.0002	17.91	0.000173632	0.00405679	gene-C2845_PM01G13840;gene-C2845_PM03G04240;gene-C2845_PM04G34280	3
GO:1901404	regulation of tetrapyrrole catabolic process	0.0031	0.0002	17.91	0.000173632	0.00405679	gene-C2845_PM01G13840;gene-C2845_PM03G04240;gene-C2845_PM04G34280	3
GO:0051187	cofactor catabolic process	0.0051	0.0006	8.14	0.00018712	0.00428784	gene-C2845_PM03G04240;gene-C2845_PM07G39630;gene-C2845_PM08G00770;gene-C2845_PM15G23310;gene-C2845_PM16G21860	5
GO:0051270	regulation of cellular component movement	0.0062	0.001	6.32	0.000216939	0.00487735	gene-C2845_PM01G43820;gene-C2845_PM02G16690;gene-C2845_PM05G24900;gene-C2845_PM06G22060;gene-C2845_PM07G26830;gene-C2845_PM08G27850	6
GO:0031344	regulation of cell projection organization	0.0041	0.0004	10.23	0.000295259	0.00586374	gene-C2845_PM05G24900;gene-C2845_PM06G22060;gene-C2845_PM07G26830;gene-C2845_PM08G27850	4
GO:0040017	positive regulation of locomotion	0.0041	0.0004	10.23	0.000295259	0.00586374	gene-C2845_PM05G24900;gene-C2845_PM06G22060;gene-C2845_PM07G26830;gene-C2845_PM08G27850	4
GO:0042550	photosystem I stabilization	0.0041	0.0004	10.23	0.000295259	0.00586374	gene-C2845_PM11G07120;gene-C2845_PM12G16740;gene-C2845_PM17G02410;gene-C2845_PM18G01130	4
GO:0051272	positive regulation of cellular component movement	0.0041	0.0004	10.23	0.000295259	0.00586374	gene-C2845_PM05G24900;gene-C2845_PM06G22060;gene-C2845_PM07G26830;gene-C2845_PM08G27850	4
GO:0055129	L-proline biosynthetic process	0.0041	0.0004	10.23	0.000295259	0.00586374	gene-C2845_PM01G34120;gene-C2845_PM05G36020;gene-C2845_PM06G19770;gene-C2845_PM07G34660	4
GO:0120035	regulation of plasma membrane bounded cell projection organization	0.0041	0.0004	10.23	0.000295259	0.00586374	gene-C2845_PM05G24900;gene-C2845_PM06G22060;gene-C2845_PM07G26830;gene-C2845_PM08G27850	4
GO:2000147	positive regulation of cell motility	0.0041	0.0004	10.23	0.000295259	0.00586374	gene-C2845_PM05G24900;gene-C2845_PM06G22060;gene-C2845_PM07G26830;gene-C2845_PM08G27850	4
GO:0015969	guanosine tetraphosphate metabolic process	0.0051	0.0007	6.89	0.000474513	0.00926918	gene-C2845_PM02G26680;gene-C2845_PM03G12670;gene-C2845_PM04G17150;gene-C2845_PM05G12580;gene-C2845_PM11G29160	5
GO:0035239	tube morphogenesis	0.0072	0.0015	4.64	0.000549029	0.0100375	gene-C2845_PM01G43820;gene-C2845_PM02G16690;gene-C2845_PM04G25120;gene-C2845_PM05G24900;gene-C2845_PM06G22060;gene-C2845_PM07G26830;gene-C2845_PM08G27850	7
GO:0006152	purine nucleoside catabolic process	0.0041	0.0005	8.95	0.00056439	0.0100375	gene-C2845_PM03G27410;gene-C2845_PM04G10230;gene-C2845_PM07G04570;gene-C2845_PM14G20990	4
GO:0009164	nucleoside catabolic process	0.0041	0.0005	8.95	0.00056439	0.0100375	gene-C2845_PM03G27410;gene-C2845_PM04G10230;gene-C2845_PM07G04570;gene-C2845_PM14G20990	4
GO:0031407	oxylipin metabolic process	0.0041	0.0005	8.95	0.00056439	0.0100375	gene-C2845_PM11G07120;gene-C2845_PM12G16740;gene-C2845_PM17G02410;gene-C2845_PM18G01130	4
GO:0034656	nucleobase-containing small molecule catabolic process	0.0041	0.0005	8.95	0.00056439	0.0100375	gene-C2845_PM03G27410;gene-C2845_PM04G10230;gene-C2845_PM07G04570;gene-C2845_PM14G20990	4
GO:0042454	ribonucleoside catabolic process	0.0041	0.0005	8.95	0.00056439	0.0100375	gene-C2845_PM03G27410;gene-C2845_PM04G10230;gene-C2845_PM07G04570;gene-C2845_PM14G20990	4
GO:0009247	glycolipid biosynthetic process	0.0062	0.0011	5.37	0.000588078	0.010305	gene-C2845_PM02G33340;gene-C2845_PM05G16040;gene-C2845_PM11G07120;gene-C2845_PM12G16740;gene-C2845_PM17G02410;gene-C2845_PM18G01130	6
GO:0006218	uridine catabolic process	0.0031	0.0002	13.43	0.000665524	0.0108634	gene-C2845_PM03G27410;gene-C2845_PM04G10230;gene-C2845_PM14G20990	3
GO:0006572	tyrosine catabolic process	0.0031	0.0002	13.43	0.000665524	0.0108634	gene-C2845_PM11G01990;gene-C2845_PM12G05730;gene-C2845_PM16G13450	3
GO:0006750	glutathione biosynthetic process	0.0031	0.0002	13.43	0.000665524	0.0108634	gene-C2845_PM05G11350;gene-C2845_PM06G08190;gene-C2845_PM08G08650	3
GO:0046133	pyrimidine ribonucleoside catabolic process	0.0031	0.0002	13.43	0.000665524	0.0108634	gene-C2845_PM03G27410;gene-C2845_PM04G10230;gene-C2845_PM14G20990	3
GO:0046135	pyrimidine nucleoside catabolic process	0.0031	0.0002	13.43	0.000665524	0.0108634	gene-C2845_PM03G27410;gene-C2845_PM04G10230;gene-C2845_PM14G20990	3
GO:0090316	positive regulation of intracellular protein transport	0.0051	0.0008	6.4	0.000704328	0.0113414	gene-C2845_PM05G24900;gene-C2845_PM06G22060;gene-C2845_PM07G26830;gene-C2845_PM08G14430;gene-C2845_PM08G27850	5
GO:0006559	L-phenylalanine catabolic process	0.0062	0.0012	5.12	0.000784711	0.0124673	gene-C2845_PM09G00120;gene-C2845_PM10G01010;gene-C2845_PM11G01990;gene-C2845_PM12G05730;gene-C2845_PM12G11260;gene-C2845_PM16G13450	6
GO:0009808	lignin metabolic process	0.0041	0.0005	7.96	0.000971041	0.0150166	gene-C2845_PM11G07120;gene-C2845_PM12G16740;gene-C2845_PM17G02410;gene-C2845_PM18G01130	4
GO:0042278	purine nucleoside metabolic process	0.0041	0.0005	7.96	0.000971041	0.0150166	gene-C2845_PM03G27410;gene-C2845_PM04G10230;gene-C2845_PM07G04570;gene-C2845_PM14G20990	4
GO:0051222	positive regulation of protein transport	0.0051	0.0009	5.97	0.00100818	0.0150166	gene-C2845_PM05G24900;gene-C2845_PM06G22060;gene-C2845_PM07G26830;gene-C2845_PM08G14430;gene-C2845_PM08G27850	5
GO:1903829	positive regulation of cellular protein localization	0.0051	0.0009	5.97	0.00100818	0.0150166	gene-C2845_PM05G24900;gene-C2845_PM06G22060;gene-C2845_PM07G26830;gene-C2845_PM08G14430;gene-C2845_PM08G27850	5
GO:1904951	positive regulation of establishment of protein localization	0.0051	0.0009	5.97	0.00100818	0.0150166	gene-C2845_PM05G24900;gene-C2845_PM06G22060;gene-C2845_PM07G26830;gene-C2845_PM08G14430;gene-C2845_PM08G27850	5
GO:0016042	lipid catabolic process	0.0164	0.0069	2.39	0.00103699	0.0152549	gene-C2845_PM01G09630;gene-C2845_PM01G22470;gene-C2845_PM02G06830;gene-C2845_PM02G43880;gene-C2845_PM03G05140;gene-C2845_PM04G23110;gene-C2845_PM05G15450;gene-C2845_PM06G24330;gene-C2845_PM08G11440;gene-C2845_PM08G26240;gene-C2845_PM12G01210;gene-C2845_PM13G20240;gene-C2845_PM14G16970;gene-C2845_PM14G16980;gene-C2845_PM14G17000;gene-C2845_PM14G17010	16
GO:1901565	organonitrogen compound catabolic process	0.0277	0.0147	1.89	0.00114284	0.0166071	gene-C2845_PM01G28390;gene-C2845_PM03G04240;gene-C2845_PM03G13670;gene-C2845_PM03G15980;gene-C2845_PM03G27410;gene-C2845_PM04G10230;gene-C2845_PM04G28790;gene-C2845_PM05G37450;gene-C2845_PM06G18060;gene-C2845_PM07G04570;gene-C2845_PM07G24240;gene-C2845_PM07G30570;gene-C2845_PM07G39630;gene-C2845_PM08G00770;gene-C2845_PM08G26610;gene-C2845_PM09G11950;gene-C2845_PM09G23560;gene-C2845_PM10G07420;gen…	27
GO:0009611	response to wounding	0.0175	0.0077	2.26	0.00139766	0.01895	Panicum_miliaceum_newGene_17453;gene-C2845_PM01G05090;gene-C2845_PM01G18730;gene-C2845_PM01G30240;gene-C2845_PM02G00490;gene-C2845_PM02G15240;gene-C2845_PM02G22680;gene-C2845_PM02G35600;gene-C2845_PM06G25230;gene-C2845_PM09G06690;gene-C2845_PM13G12840;gene-C2845_PM14G01970;gene-C2845_PM15G01470;gene-C2845_PM15G01480;gene-C2845_PM16G01550;gene-C2845_PM16G01670;gene-C2845_PM16G06150	17
GO:0007205	protein kinase C-activating G-protein coupled receptor signaling pathway	0.0051	0.0009	5.6	0.00139949	0.01895	gene-C2845_PM05G07700;gene-C2845_PM06G13010;gene-C2845_PM13G05890;gene-C2845_PM14G04140;gene-C2845_PM15G25590	5
GO:0015994	chlorophyll metabolic process	0.0051	0.0009	5.6	0.00139949	0.01895	gene-C2845_PM03G04240;gene-C2845_PM07G39630;gene-C2845_PM08G00770;gene-C2845_PM15G23310;gene-C2845_PM16G21860	5
GO:0015996	chlorophyll catabolic process	0.0051	0.0009	5.6	0.00139949	0.01895	gene-C2845_PM03G04240;gene-C2845_PM07G39630;gene-C2845_PM08G00770;gene-C2845_PM15G23310;gene-C2845_PM16G21860	5
GO:0032388	positive regulation of intracellular transport	0.0051	0.0009	5.6	0.00139949	0.01895	gene-C2845_PM05G24900;gene-C2845_PM06G22060;gene-C2845_PM07G26830;gene-C2845_PM08G14430;gene-C2845_PM08G27850	5
GO:0033157	regulation of intracellular protein transport	0.0051	0.0009	5.6	0.00139949	0.01895	gene-C2845_PM05G24900;gene-C2845_PM06G22060;gene-C2845_PM07G26830;gene-C2845_PM08G14430;gene-C2845_PM08G27850	5
GO:0009119	ribonucleoside metabolic process	0.0041	0.0006	7.16	0.00154708	0.0193878	gene-C2845_PM03G27410;gene-C2845_PM04G10230;gene-C2845_PM07G04570;gene-C2845_PM14G20990	4
GO:0009809	lignin biosynthetic process	0.0041	0.0006	7.16	0.00154708	0.0193878	gene-C2845_PM11G07120;gene-C2845_PM12G16740;gene-C2845_PM17G02410;gene-C2845_PM18G01130	4
GO:0030155	regulation of cell adhesion	0.0041	0.0006	7.16	0.00154708	0.0193878	gene-C2845_PM05G24900;gene-C2845_PM06G22060;gene-C2845_PM07G26830;gene-C2845_PM08G27850	4
GO:0032878	regulation of establishment or maintenance of cell polarity	0.0041	0.0006	7.16	0.00154708	0.0193878	gene-C2845_PM05G24900;gene-C2845_PM06G22060;gene-C2845_PM07G26830;gene-C2845_PM08G27850	4
GO:0072523	purine-containing compound catabolic process	0.0041	0.0006	7.16	0.00154708	0.0193878	gene-C2845_PM03G27410;gene-C2845_PM04G10230;gene-C2845_PM07G04570;gene-C2845_PM14G20990	4
GO:0046108	uridine metabolic process	0.0031	0.0003	10.74	0.00159453	0.0193878	gene-C2845_PM03G27410;gene-C2845_PM04G10230;gene-C2845_PM14G20990	3
GO:0046131	pyrimidine ribonucleoside metabolic process	0.0031	0.0003	10.74	0.00159453	0.0193878	gene-C2845_PM03G27410;gene-C2845_PM04G10230;gene-C2845_PM14G20990	3
GO:0072529	pyrimidine-containing compound catabolic process	0.0031	0.0003	10.74	0.00159453	0.0193878	gene-C2845_PM03G27410;gene-C2845_PM04G10230;gene-C2845_PM14G20990	3
GO:1901332	negative regulation of lateral root development	0.0031	0.0003	10.74	0.00159453	0.0193878	gene-C2845_PM05G37450;gene-C2845_PM07G30570;gene-C2845_PM13G15290	3
GO:2000023	regulation of lateral root development	0.0031	0.0003	10.74	0.00159453	0.0193878	gene-C2845_PM05G37450;gene-C2845_PM07G30570;gene-C2845_PM13G15290	3
GO:0030334	regulation of cell migration	0.0041	0.0006	6.51	0.0023242	0.0278931	gene-C2845_PM05G24900;gene-C2845_PM06G22060;gene-C2845_PM07G26830;gene-C2845_PM08G27850	4
GO:0000045	autophagosome assembly	0.0072	0.002	3.69	0.00236426	0.0278931	gene-C2845_PM01G28390;gene-C2845_PM11G02390;gene-C2845_PM12G04730;gene-C2845_PM12G10320;gene-C2845_PM12G21940;gene-C2845_PM13G01370;gene-C2845_PM16G15160	7
GO:2000022	regulation of jasmonic acid mediated signaling pathway	0.0072	0.002	3.69	0.00236426	0.0278931	gene-C2845_PM01G05090;gene-C2845_PM02G15240;gene-C2845_PM02G35600;gene-C2845_PM07G24240;gene-C2845_PM08G26610;gene-C2845_PM13G12840;gene-C2845_PM16G06150	7
GO:0006778	porphyrin-containing compound metabolic process	0.0051	0.001	4.97	0.00250072	0.0292138	gene-C2845_PM03G04240;gene-C2845_PM07G39630;gene-C2845_PM08G00770;gene-C2845_PM15G23310;gene-C2845_PM16G21860	5
GO:0019752	carboxylic acid metabolic process	0.0154	0.0069	2.24	0.00279846	0.0317282	gene-C2845_PM03G05140;gene-C2845_PM03G08930;gene-C2845_PM04G23110;gene-C2845_PM04G27110;gene-C2845_PM05G16040;gene-C2845_PM07G36130;gene-C2845_PM08G07880;gene-C2845_PM09G06550;gene-C2845_PM10G06060;gene-C2845_PM11G07120;gene-C2845_PM11G23580;gene-C2845_PM12G16740;gene-C2845_PM17G02410;gene-C2845_PM18G01130;gene-C2845_PMPSC002126	15
GO:0034389	lipid particle organization	0.0031	0.0003	8.95	0.00305665	0.0317282	gene-C2845_PM03G15870;gene-C2845_PM05G13120;gene-C2845_PM06G06890	3
GO:0006097	glyoxylate cycle	0.0021	0.0001	17.91	0.00311536	0.0317282	gene-C2845_PM15G12450;gene-C2845_PM16G12760	2
GO:0006525	arginine metabolic process	0.0021	0.0001	17.91	0.00311536	0.0317282	gene-C2845_PM06G08180;gene-C2845_PMPSC002126	2
GO:0006570	tyrosine metabolic process	0.0021	0.0001	17.91	0.00311536	0.0317282	gene-C2845_PM09G00120;gene-C2845_PM10G01010	2
GO:0009413	response to flooding	0.0021	0.0001	17.91	0.00311536	0.0317282	gene-C2845_PM04G34230;gene-C2845_PM06G15300	2
GO:0009835	fruit ripening	0.0021	0.0001	17.91	0.00311536	0.0317282	gene-C2845_PM04G34230;gene-C2845_PM06G15300	2
GO:0010205	photoinhibition	0.0021	0.0001	17.91	0.00311536	0.0317282	gene-C2845_PM17G06150;gene-C2845_PM18G04480	2
GO:0010304	PSII associated light-harvesting complex II catabolic process	0.0021	0.0001	17.91	0.00311536	0.0317282	gene-C2845_PM07G39630;gene-C2845_PM08G00770	2
GO:0043155	negative regulation of photosynthesis, light reaction	0.0021	0.0001	17.91	0.00311536	0.0317282	gene-C2845_PM17G06150;gene-C2845_PM18G04480	2
GO:0046951	ketone body biosynthetic process	0.0021	0.0001	17.91	0.00311536	0.0317282	Panicum_miliaceum_newGene_14927;gene-C2845_PM07G06160	2
GO:0071629	ubiquitin-dependent catabolism of misfolded proteins by cytoplasm-associated proteasome	0.0021	0.0001	17.91	0.00311536	0.0317282	gene-C2845_PM03G13670;gene-C2845_PM04G28790	2
GO:1901406	positive regulation of tetrapyrrole catabolic process	0.0021	0.0001	17.91	0.00311536	0.0317282	gene-C2845_PM01G13840;gene-C2845_PM04G34280	2
GO:1903648	positive regulation of chlorophyll catabolic process	0.0021	0.0001	17.91	0.00311536	0.0317282	gene-C2845_PM01G13840;gene-C2845_PM04G34280	2
GO:1990074	polyuridylation-dependent mRNA catabolic process	0.0021	0.0001	17.91	0.00311536	0.0317282	gene-C2845_PM11G25660;gene-C2845_PM12G27420	2
GO:0009308	amine metabolic process	0.0051	0.0011	4.71	0.00323957	0.0324387	gene-C2845_PM13G11400;gene-C2845_PM14G01970;gene-C2845_PM15G11740;gene-C2845_PM16G11940;gene-C2845_PM16G13460	5
GO:0051050	positive regulation of transport	0.0051	0.0011	4.71	0.00323957	0.0324387	gene-C2845_PM05G24900;gene-C2845_PM06G22060;gene-C2845_PM07G26830;gene-C2845_PM08G14430;gene-C2845_PM08G27850	5
GO:0051495	positive regulation of cytoskeleton organization	0.0041	0.0007	5.97	0.00333327	0.0330988	gene-C2845_PM05G24900;gene-C2845_PM06G22060;gene-C2845_PM07G26830;gene-C2845_PM08G27850	4
GO:0048268	clathrin coat assembly	0.0062	0.0016	3.84	0.00389915	0.0383979	gene-C2845_PM05G30500;gene-C2845_PM06G01180;gene-C2845_PM09G04450;gene-C2845_PM10G04140;gene-C2845_PM13G15210;gene-C2845_PM13G19730	6
GO:0051223	regulation of protein transport	0.0051	0.0011	4.48	0.00412341	0.0396239	gene-C2845_PM05G24900;gene-C2845_PM06G22060;gene-C2845_PM07G26830;gene-C2845_PM08G14430;gene-C2845_PM08G27850	5
GO:0070201	regulation of establishment of protein localization	0.0051	0.0011	4.48	0.00412341	0.0396239	gene-C2845_PM05G24900;gene-C2845_PM06G22060;gene-C2845_PM07G26830;gene-C2845_PM08G14430;gene-C2845_PM08G27850	5
GO:0090087	regulation of peptide transport	0.0051	0.0011	4.48	0.00412341	0.0396239	gene-C2845_PM05G24900;gene-C2845_PM06G22060;gene-C2845_PM07G26830;gene-C2845_PM08G14430;gene-C2845_PM08G27850	5
GO:0006355	regulation of transcription, DNA-templated	0.1182	0.0933	1.27	0.00449696	0.0428679	Panicum_miliaceum_newGene_15650;Panicum_miliaceum_newGene_15744;Panicum_miliaceum_newGene_18557;Panicum_miliaceum_newGene_2646;Panicum_miliaceum_newGene_5290;Panicum_miliaceum_newGene_5427;gene-C2845_PM01G01970;gene-C2845_PM01G13840;gene-C2845_PM01G13860;gene-C2845_PM01G16860;gene-C2845_PM01G23530;gene-C2845_PM01G29980;gene-C2845_PM01G32230;gene-C2845_PM01G35680;gene-C2845_PM01G39850;gene-C2845_P…	115
GO:0040012	regulation of locomotion	0.0041	0.0007	5.51	0.00460383	0.0431955	gene-C2845_PM05G24900;gene-C2845_PM06G22060;gene-C2845_PM07G26830;gene-C2845_PM08G27850	4
GO:2000145	regulation of cell motility	0.0041	0.0007	5.51	0.00460383	0.0431955	gene-C2845_PM05G24900;gene-C2845_PM06G22060;gene-C2845_PM07G26830;gene-C2845_PM08G27850	4
GO:0016226	iron-sulfur cluster assembly	0.0062	0.0017	3.71	0.00468803	0.0436419	gene-C2845_PM05G29340;gene-C2845_PM06G02560;gene-C2845_PM11G10270;gene-C2845_PM12G19490;gene-C2845_PM15G25230;gene-C2845_PM16G23800	6
GO:0044270	cellular nitrogen compound catabolic process	0.0092	0.0034	2.73	0.00515694	0.0469969	gene-C2845_PM03G04240;gene-C2845_PM03G27410;gene-C2845_PM04G10230;gene-C2845_PM07G04570;gene-C2845_PM07G39630;gene-C2845_PM08G00770;gene-C2845_PM14G20990;gene-C2845_PM15G23310;gene-C2845_PM16G21860	9
GO:0046700	heterocycle catabolic process	0.0092	0.0034	2.73	0.00515694	0.0469969	gene-C2845_PM03G04240;gene-C2845_PM03G27410;gene-C2845_PM04G10230;gene-C2845_PM07G04570;gene-C2845_PM07G39630;gene-C2845_PM08G00770;gene-C2845_PM14G20990;gene-C2845_PM15G23310;gene-C2845_PM16G21860	9
GO:0033013	tetrapyrrole metabolic process	0.0051	0.0012	4.26	0.00516675	0.0469969	gene-C2845_PM03G04240;gene-C2845_PM07G39630;gene-C2845_PM08G00770;gene-C2845_PM15G23310;gene-C2845_PM16G21860	5
GO:0006520	cellular amino acid metabolic process	0.0113	0.0046	2.43	0.00523535	0.0472601	gene-C2845_PM07G23750;gene-C2845_PM08G26140;gene-C2845_PM09G05370;gene-C2845_PM10G14050;gene-C2845_PM11G23580;gene-C2845_PM16G10800;gene-C2845_PM16G13970;gene-C2845_PM17G11330;gene-C2845_PM17G14110;gene-C2845_PM18G12010;gene-C2845_PMPSC002126	11
GO:0035295	tube development	0.0072	0.0022	3.21	0.00530508	0.0475295	gene-C2845_PM01G43820;gene-C2845_PM02G16690;gene-C2845_PM04G25120;gene-C2845_PM05G24900;gene-C2845_PM06G22060;gene-C2845_PM07G26830;gene-C2845_PM08G27850	7
GO:1901137	carbohydrate derivative biosynthetic process	0.0062	0.0017	3.58	0.00558827	0.049693	gene-C2845_PM02G33340;gene-C2845_PM05G16040;gene-C2845_PM11G07120;gene-C2845_PM12G16740;gene-C2845_PM17G02410;gene-C2845_PM18G01130	6
GO:0010698	acetyltransferase activator activity	0.0021	0.0001	17.02	1.18848e-05	0.00275852	gene-C2845_PM05G24900;gene-C2845_PM06G22060;gene-C2845_PM07G26830;gene-C2845_PM08G27850	4
GO:0035035	histone acetyltransferase binding	0.0021	0.0001	17.02	1.18848e-05	0.00275852	gene-C2845_PM05G24900;gene-C2845_PM06G22060;gene-C2845_PM07G26830;gene-C2845_PM08G27850	4
GO:0016757	transferase activity, transferring glycosyl groups	0.0262	0.014	1.87	1.79499e-05	0.00277752	Panicum_miliaceum_newGene_13170;gene-C2845_PM01G22650;gene-C2845_PM02G33340;gene-C2845_PM02G44490;gene-C2845_PM03G22620;gene-C2845_PM03G22640;gene-C2845_PM03G35320;gene-C2845_PM04G04790;gene-C2845_PM04G05190;gene-C2845_PM04G12470;gene-C2845_PM04G19000;gene-C2845_PM05G24380;gene-C2845_PM06G11930;gene-C2845_PM06G19950;gene-C2845_PM07G02230;gene-C2845_PM07G02270;gene-C2845_PM07G04570;gene-C2845_PM07…	50
GO:0003995	acyl-CoA dehydrogenase activity	0.0026	0.0002	10.64	3.35925e-05	0.00389849	Panicum_miliaceum_newGene_13108;Panicum_miliaceum_newGene_14816;gene-C2845_PM05G11160;gene-C2845_PM06G06060;gene-C2845_PM06G08320	5
GO:0022857	transmembrane transporter activity	0.0372	0.0229	1.62	4.48851e-05	0.00416723	Panicum_miliaceum_newGene_11056;Panicum_miliaceum_newGene_1729;Panicum_miliaceum_newGene_3089;Panicum_miliaceum_newGene_7417;Panicum_miliaceum_newGene_7635;gene-C2845_PM01G07660;gene-C2845_PM01G08540;gene-C2845_PM01G17620;gene-C2845_PM01G28990;gene-C2845_PM01G30130;gene-C2845_PM01G35170;gene-C2845_PM01G35180;gene-C2845_PM01G45090;gene-C2845_PM01G48360;gene-C2845_PM01G48500;gene-C2845_PM02G00360;g…	71
GO:0003997	acyl-CoA oxidase activity	0.0021	0.0002	11.35	0.000161953	0.0125301	gene-C2845_PM09G03670;gene-C2845_PM09G11320;gene-C2845_PM10G03460;gene-C2845_PM17G13100	4
GO:0008194	UDP-glycosyltransferase activity	0.0189	0.0102	1.85	0.000311669	0.017979	Panicum_miliaceum_newGene_6754;gene-C2845_PM01G24750;gene-C2845_PM02G33340;gene-C2845_PM04G06320;gene-C2845_PM04G21920;gene-C2845_PM04G28220;gene-C2845_PM06G17740;gene-C2845_PM07G04570;gene-C2845_PM07G22190;gene-C2845_PM07G22200;gene-C2845_PM07G29660;gene-C2845_PM07G36610;gene-C2845_PM08G03820;gene-C2845_PM09G08870;gene-C2845_PM09G11680;gene-C2845_PM10G04950;gene-C2845_PM10G14060;gene-C2845_PM11G…	36
GO:0016798	hydrolase activity, acting on glycosyl bonds	0.0063	0.0021	3.05	0.000480692	0.017979	gene-C2845_PM03G21700;gene-C2845_PM03G21710;gene-C2845_PM03G27410;gene-C2845_PM04G04310;gene-C2845_PM04G04320;gene-C2845_PM04G10230;gene-C2845_PM07G04570;gene-C2845_PM07G23950;gene-C2845_PM14G20990;gene-C2845_PM18G04460;gene-C2845_PM18G10690;gene-C2845_PM18G10700	12
GO:0003993	acid phosphatase activity	0.0058	0.0018	3.17	0.000573795	0.017979	gene-C2845_PM01G08710;gene-C2845_PM05G05450;gene-C2845_PM05G13880;gene-C2845_PM06G13770;gene-C2845_PM06G35270;gene-C2845_PM08G27220;gene-C2845_PM08G28360;gene-C2845_PM08G28370;gene-C2845_PM09G19600;gene-C2845_PM14G19030;gene-C2845_PM16G02510	11
GO:0035250	UDP-galactosyltransferase activity	0.0026	0.0004	6.55	0.00060216	0.017979	gene-C2845_PM02G33340;gene-C2845_PM11G07120;gene-C2845_PM12G16740;gene-C2845_PM17G02410;gene-C2845_PM18G01130	5
GO:0003857	3-hydroxyacyl-CoA dehydrogenase activity	0.0021	0.0002	8.51	0.000686877	0.017979	gene-C2845_PM07G09410;gene-C2845_PM08G12520;gene-C2845_PM11G17380;gene-C2845_PM12G09320	4
GO:0008477	purine nucleosidase activity	0.0021	0.0002	8.51	0.000686877	0.017979	gene-C2845_PM03G27410;gene-C2845_PM04G10230;gene-C2845_PM07G04570;gene-C2845_PM14G20990	4
GO:0047724	inosine nucleosidase activity	0.0021	0.0002	8.51	0.000686877	0.017979	gene-C2845_PM03G27410;gene-C2845_PM04G10230;gene-C2845_PM07G04570;gene-C2845_PM14G20990	4
GO:0048487	beta-tubulin binding	0.0021	0.0002	8.51	0.000686877	0.017979	gene-C2845_PM05G24900;gene-C2845_PM06G22060;gene-C2845_PM07G26830;gene-C2845_PM08G27850	4
GO:0004334	fumarylacetoacetase activity	0.0016	0.0001	12.76	0.000774607	0.017979	gene-C2845_PM11G01990;gene-C2845_PM12G05730;gene-C2845_PM16G13450	3
GO:0004357	glutamate-cysteine ligase activity	0.0016	0.0001	12.76	0.000774607	0.017979	gene-C2845_PM05G11350;gene-C2845_PM06G08190;gene-C2845_PM08G08650	3
GO:0045437	uridine nucleosidase activity	0.0016	0.0001	12.76	0.000774607	0.017979	gene-C2845_PM03G27410;gene-C2845_PM04G10230;gene-C2845_PM14G20990	3
GO:0047622	adenosine nucleosidase activity	0.0016	0.0001	12.76	0.000774607	0.017979	gene-C2845_PM03G27410;gene-C2845_PM04G10230;gene-C2845_PM14G20990	3
GO:0050263	ribosylpyrimidine nucleosidase activity	0.0016	0.0001	12.76	0.000774607	0.017979	gene-C2845_PM03G27410;gene-C2845_PM04G10230;gene-C2845_PM14G20990	3
GO:0072585	xanthosine nucleotidase activity	0.0016	0.0001	12.76	0.000774607	0.017979	gene-C2845_PM03G27410;gene-C2845_PM04G10230;gene-C2845_PM14G20990	3
GO:0035257	nuclear hormone receptor binding	0.0021	0.0003	7.56	0.00117885	0.0248744	gene-C2845_PM05G24900;gene-C2845_PM06G22060;gene-C2845_PM07G26830;gene-C2845_PM08G27850	4
GO:0051427	hormone receptor binding	0.0021	0.0003	7.56	0.00117885	0.0248744	gene-C2845_PM05G24900;gene-C2845_PM06G22060;gene-C2845_PM07G26830;gene-C2845_PM08G27850	4
GO:0008378	galactosyltransferase activity	0.0026	0.0005	5.67	0.0012728	0.025689	gene-C2845_PM02G33340;gene-C2845_PM11G07120;gene-C2845_PM12G16740;gene-C2845_PM17G02410;gene-C2845_PM18G01130	5
GO:0030170	pyridoxal phosphate binding	0.011	0.0054	2.03	0.00161828	0.030697	gene-C2845_PM01G14410;gene-C2845_PM01G34120;gene-C2845_PM01G37280;gene-C2845_PM02G06630;gene-C2845_PM02G26770;gene-C2845_PM05G11360;gene-C2845_PM05G26330;gene-C2845_PM06G08180;gene-C2845_PM06G18640;gene-C2845_PM07G23750;gene-C2845_PM07G36130;gene-C2845_PM08G07880;gene-C2845_PM08G26140;gene-C2845_PM09G19040;gene-C2845_PM10G14050;gene-C2845_PM10G18620;gene-C2845_PM16G16670;gene-C2845_PM16G19910;gen…	21
GO:0043565	sequence-specific DNA binding	0.0267	0.0174	1.53	0.00170633	0.030697	Panicum_miliaceum_newGene_14257;Panicum_miliaceum_newGene_15650;Panicum_miliaceum_newGene_15744;Panicum_miliaceum_newGene_9676;gene-C2845_PM01G13580;gene-C2845_PM01G29980;gene-C2845_PM02G02440;gene-C2845_PM02G07130;gene-C2845_PM02G20020;gene-C2845_PM03G04050;gene-C2845_PM04G18000;gene-C2845_PM04G21210;gene-C2845_PM04G34230;gene-C2845_PM05G04420;gene-C2845_PM05G11260;gene-C2845_PM05G11800;gene-C28…	51
GO:0004565	beta-galactosidase activity	0.0037	0.001	3.84	0.00180482	0.030697	gene-C2845_PM05G37180;gene-C2845_PM06G20900;gene-C2845_PM07G35000;gene-C2845_PM09G16760;gene-C2845_PM10G15120;gene-C2845_PM13G25070;gene-C2845_PM14G21470	7
GO:0036374	glutathione hydrolase activity	0.0016	0.0002	10.21	0.00185156	0.030697	Panicum_miliaceum_newGene_14833;gene-C2845_PM07G01440;gene-C2845_PM08G05140	3
GO:0050242	pyruvate, phosphate dikinase activity	0.0016	0.0002	10.21	0.00185156	0.030697	gene-C2845_PM02G22320;gene-C2845_PM05G24990;gene-C2845_PM06G22130	3
GO:0004143	diacylglycerol kinase activity	0.0026	0.0006	4.73	0.00313297	0.0410747	gene-C2845_PM05G07700;gene-C2845_PM06G13010;gene-C2845_PM13G05890;gene-C2845_PM14G04140;gene-C2845_PM15G25590	5
GO:0004174	electron-transferring-flavoprotein dehydrogenase activity	0.001	0.0001	17.02	0.00345084	0.0410747	gene-C2845_PM01G37380;gene-C2845_PM02G09520	2
GO:0004411	homogentisate 1,2-dioxygenase activity	0.001	0.0001	17.02	0.00345084	0.0410747	gene-C2845_PM09G00120;gene-C2845_PM10G01010	2
GO:0004419	hydroxymethylglutaryl-CoA lyase activity	0.001	0.0001	17.02	0.00345084	0.0410747	Panicum_miliaceum_newGene_14927;gene-C2845_PM07G06160	2
GO:0004451	isocitrate lyase activity	0.001	0.0001	17.02	0.00345084	0.0410747	gene-C2845_PM03G08930;gene-C2845_PM04G27110	2
GO:0004474	malate synthase activity	0.001	0.0001	17.02	0.00345084	0.0410747	gene-C2845_PM15G12450;gene-C2845_PM16G12760	2
GO:0004587	ornithine-oxo-acid transaminase activity	0.001	0.0001	17.02	0.00345084	0.0410747	gene-C2845_PM01G34120;gene-C2845_PM02G06630	2
GO:0004655	porphobilinogen synthase activity	0.001	0.0001	17.02	0.00345084	0.0410747	gene-C2845_PM09G23370;gene-C2845_PM10G21190	2
GO:0005345	purine nucleobase transmembrane transporter activity	0.001	0.0001	17.02	0.00345084	0.0410747	gene-C2845_PM17G08590;gene-C2845_PM18G06360	2
GO:0016624	oxidoreductase activity, acting on the aldehyde or oxo group of donors, disulfide as acceptor	0.001	0.0001	17.02	0.00345084	0.0410747	gene-C2845_PM05G07190;gene-C2845_PM06G12290	2
GO:0034256	chlorophyll(ide) b reductase activity	0.001	0.0001	17.02	0.00345084	0.0410747	gene-C2845_PM07G39630;gene-C2845_PM08G00770	2
GO:0071949	FAD binding	0.0079	0.0036	2.18	0.00358892	0.0416504	gene-C2845_PM01G19230;gene-C2845_PM02G22210;gene-C2845_PM03G21940;gene-C2845_PM04G04570;gene-C2845_PM07G24700;gene-C2845_PM08G02980;gene-C2845_PM09G03670;gene-C2845_PM09G11320;gene-C2845_PM09G15650;gene-C2845_PM10G03460;gene-C2845_PM10G14150;gene-C2845_PM13G23080;gene-C2845_PM15G09950;gene-C2845_PM17G13100;gene-C2845_PMPSC004480	15
GO:0008483	transaminase activity	0.0058	0.0023	2.53	0.00383405	0.0434099	gene-C2845_PM01G14410;gene-C2845_PM02G26770;gene-C2845_PM05G11360;gene-C2845_PM06G08180;gene-C2845_PM06G18640;gene-C2845_PM13G21680;gene-C2845_PM14G18290;gene-C2845_PM16G19910;gene-C2845_PM17G11330;gene-C2845_PM17G14110;gene-C2845_PM18G12010	11
GO:0004867	serine-type endopeptidase inhibitor activity	0.0052	0.002	2.62	0.00444517	0.0491308	Panicum_miliaceum_newGene_17453;gene-C2845_PM06G25230;gene-C2845_PM07G03100;gene-C2845_PM08G06240;gene-C2845_PM08G06490;gene-C2845_PM09G06690;gene-C2845_PM15G01470;gene-C2845_PM15G01480;gene-C2845_PM16G01550;gene-C2845_PM16G01670	10

## Sheet: Genes down-regulated at R1
ID	Description	GeneRatio	BgRatio	enrich_factor	pvalue	qvalue	geneID	gene_number
GO:0042744	hydrogen peroxide catabolic process	0.0585	0.0148	3.95	6.97258e-11	7.44965e-08	Panicum_miliaceum_newGene_2750;Panicum_miliaceum_newGene_5392;gene-C2845_PM01G16130;gene-C2845_PM01G16140;gene-C2845_PM01G46760;gene-C2845_PM02G18110;gene-C2845_PM02G25140;gene-C2845_PM03G07450;gene-C2845_PM03G14260;gene-C2845_PM03G17600;gene-C2845_PM04G00840;gene-C2845_PM04G29250;gene-C2845_PM04G29300;gene-C2845_PM04G29380;gene-C2845_PM04G30980;gene-C2845_PM04G33950;gene-C2845_PM05G12550;gene-C2…	31
GO:0006979	response to oxidative stress	0.0623	0.0254	2.45	2.09789e-06	0.00112072	Panicum_miliaceum_newGene_2750;Panicum_miliaceum_newGene_5392;gene-C2845_PM01G16130;gene-C2845_PM01G16140;gene-C2845_PM01G46760;gene-C2845_PM02G18110;gene-C2845_PM02G25140;gene-C2845_PM03G07450;gene-C2845_PM03G14260;gene-C2845_PM03G17600;gene-C2845_PM04G00840;gene-C2845_PM04G25130;gene-C2845_PM04G29250;gene-C2845_PM04G29300;gene-C2845_PM04G29380;gene-C2845_PM04G30980;gene-C2845_PM04G33950;gene-C2…	33
GO:0000160	phosphorelay signal transduction system	0.0226	0.0048	4.75	7.51926e-06	0.00267791	Panicum_miliaceum_newGene_18524;Panicum_miliaceum_newGene_6076;gene-C2845_PM04G21050;gene-C2845_PM05G05870;gene-C2845_PM07G31970;gene-C2845_PM07G34990;gene-C2845_PM12G17310;gene-C2845_PM12G31740;gene-C2845_PM13G16500;gene-C2845_PM14G11650;gene-C2845_PM14G12760;gene-C2845_PM17G01580	12
GO:0009690	cytokinin metabolic process	0.0132	0.0015	8.52	1.21106e-05	0.00323482	gene-C2845_PM01G39370;gene-C2845_PM02G11270;gene-C2845_PM07G37200;gene-C2845_PM11G01550;gene-C2845_PM12G06910;gene-C2845_PM14G16340;gene-C2845_PM15G14870	7
GO:0008643	carbohydrate transport	0.0208	0.0052	4.02	8.81725e-05	0.0188411	Panicum_miliaceum_newGene_10824;gene-C2845_PM07G39150;gene-C2845_PM08G01220;gene-C2845_PM11G08820;gene-C2845_PM11G16120;gene-C2845_PM11G16410;gene-C2845_PM12G18120;gene-C2845_PM12G18130;gene-C2845_PM12G20410;gene-C2845_PM16G09470;gene-C2845_PM17G09920	11
GO:0005576	extracellular region	0.0661	0.0284	2.33	7.71911e-08	1.72258e-05	Panicum_miliaceum_newGene_14421;Panicum_miliaceum_newGene_2750;Panicum_miliaceum_newGene_5192;Panicum_miliaceum_newGene_5392;gene-C2845_PM01G16130;gene-C2845_PM01G16140;gene-C2845_PM01G19930;gene-C2845_PM01G21140;gene-C2845_PM01G41250;gene-C2845_PM01G41860;gene-C2845_PM01G41870;gene-C2845_PM01G46760;gene-C2845_PM02G13810;gene-C2845_PM02G13820;gene-C2845_PM02G13850;gene-C2845_PM02G18110;gene-C2845…	47
GO:0000796	condensin complex	0.0042	0.0002	22.33	0.00014715	0.0164188	gene-C2845_PM08G15500;gene-C2845_PM09G07030;gene-C2845_PM10G06510	3
GO:0004601	peroxidase activity	0.0317	0.0107	2.95	3.85373e-08	1.28187e-05	Panicum_miliaceum_newGene_2750;Panicum_miliaceum_newGene_5392;gene-C2845_PM01G16130;gene-C2845_PM01G16140;gene-C2845_PM01G46760;gene-C2845_PM02G18110;gene-C2845_PM02G25140;gene-C2845_PM03G07450;gene-C2845_PM03G14260;gene-C2845_PM03G17600;gene-C2845_PM04G00840;gene-C2845_PM04G25130;gene-C2845_PM04G29250;gene-C2845_PM04G29300;gene-C2845_PM04G29380;gene-C2845_PM04G30980;gene-C2845_PM04G33950;gene-C2…	33
GO:0020037	heme binding	0.0614	0.0318	1.93	4.91739e-07	8.17839e-05	Panicum_miliaceum_newGene_2750;Panicum_miliaceum_newGene_5392;gene-C2845_PM01G02190;gene-C2845_PM01G15800;gene-C2845_PM01G16130;gene-C2845_PM01G16140;gene-C2845_PM01G36490;gene-C2845_PM01G37430;gene-C2845_PM01G46490;gene-C2845_PM01G46760;gene-C2845_PM01G48850;gene-C2845_PM02G08770;gene-C2845_PM02G09590;gene-C2845_PM02G18110;gene-C2845_PM02G25140;gene-C2845_PM02G38330;gene-C2845_PM03G07450;gene-C2…	64
GO:0019139	cytokinin dehydrogenase activity	0.0067	0.0007	9.48	5.3645e-06	0.000594801	gene-C2845_PM01G39370;gene-C2845_PM02G11270;gene-C2845_PM07G37200;gene-C2845_PM11G01550;gene-C2845_PM12G06910;gene-C2845_PM14G16340;gene-C2845_PM15G14870	7
GO:0022857	transmembrane transporter activity	0.0451	0.0229	1.97	1.01786e-05	0.000846431	Panicum_miliaceum_newGene_5447;Panicum_miliaceum_newGene_5477;Panicum_miliaceum_newGene_9992;gene-C2845_PM01G03250;gene-C2845_PM01G20420;gene-C2845_PM01G24660;gene-C2845_PM02G24910;gene-C2845_PM02G42920;gene-C2845_PM03G00470;gene-C2845_PM03G03660;gene-C2845_PM03G08790;gene-C2845_PM03G31580;gene-C2845_PM03G33230;gene-C2845_PM04G18730;gene-C2845_PM04G19650;gene-C2845_PM04G21560;gene-C2845_PM04G2698…	47
GO:0004672	protein kinase activity	0.0777	0.0491	1.58	3.35806e-05	0.00223399	Panicum_miliaceum_newGene_10330;Panicum_miliaceum_newGene_11900;Panicum_miliaceum_newGene_14855;Panicum_miliaceum_newGene_14856;Panicum_miliaceum_newGene_4398;Panicum_miliaceum_newGene_5318;Panicum_miliaceum_newGene_5523;Panicum_miliaceum_newGene_6709;Panicum_miliaceum_newGene_8203;Panicum_miliaceum_newGene_8311;Panicum_miliaceum_newGene_9533;Panicum_miliaceum_newGene_9697;gene-C2845_PM01G04400;g…	81
GO:0043565	sequence-specific DNA binding	0.0345	0.0174	1.98	9.12601e-05	0.00505933	Panicum_miliaceum_newGene_12465;Panicum_miliaceum_newGene_2347;gene-C2845_PM01G10130;gene-C2845_PM01G48250;gene-C2845_PM02G03590;gene-C2845_PM02G05780;gene-C2845_PM02G22420;gene-C2845_PM02G30900;gene-C2845_PM03G10150;gene-C2845_PM03G10390;gene-C2845_PM03G11750;gene-C2845_PM03G12450;gene-C2845_PM03G21240;gene-C2845_PM03G34660;gene-C2845_PM04G00440;gene-C2845_PM04G03870;gene-C2845_PM04G13020;gene-C…	36
GO:0003700	transcription factor activity, sequence-specific DNA binding	0.0633	0.041	1.55	0.000343392	0.0163176	Panicum_miliaceum_newGene_12465;Panicum_miliaceum_newGene_2347;gene-C2845_PM01G05220;gene-C2845_PM01G10130;gene-C2845_PM01G33930;gene-C2845_PM02G03590;gene-C2845_PM02G05780;gene-C2845_PM02G06470;gene-C2845_PM02G22420;gene-C2845_PM02G30900;gene-C2845_PM02G35930;gene-C2845_PM03G07640;gene-C2845_PM03G10150;gene-C2845_PM03G11750;gene-C2845_PM03G19940;gene-C2845_PM03G21240;gene-C2845_PM03G24160;gene-C…	66
GO:0005385	zinc ion transmembrane transporter activity	0.0048	0.0007	6.49	0.000861312	0.0244427	gene-C2845_PM04G06630;gene-C2845_PM05G26380;gene-C2845_PM05G34850;gene-C2845_PM06G18790;gene-C2845_PM13G06180	5
GO:0008863	formate dehydrogenase (NAD+) activity	0.0019	0.0001	31.16	0.00102876	0.0244427	gene-C2845_PM09G09770;gene-C2845_PM10G08770	2
GO:0016855	racemase and epimerase activity, acting on amino acids and derivatives	0.0019	0.0001	31.16	0.00102876	0.0244427	gene-C2845_PM07G01800;gene-C2845_PM08G05770	2
GO:0046522	S-methyl-5-thioribose kinase activity	0.0019	0.0001	31.16	0.00102876	0.0244427	gene-C2845_PM15G24900;gene-C2845_PM16G23480	2
GO:0046608	carotenoid isomerase activity	0.0019	0.0001	31.16	0.00102876	0.0244427	gene-C2845_PM17G11690;gene-C2845_PM18G10130	2
GO:0070204	2-succinyl-5-enolpyruvyl-6-hydroxy-3-cyclohexene-1-carboxylic-acid synthase activity	0.0019	0.0001	31.16	0.00102876	0.0244427	gene-C2845_PM11G09350;gene-C2845_PM12G18590	2
GO:0070205	2-succinyl-6-hydroxy-2,4-cyclohexadiene-1-carboxylate synthase activity	0.0019	0.0001	31.16	0.00102876	0.0244427	gene-C2845_PM11G09350;gene-C2845_PM12G18590	2
GO:0005524	ATP binding	0.1651	0.1325	1.25	0.00124641	0.0276398	Panicum_miliaceum_newGene_10330;Panicum_miliaceum_newGene_11900;Panicum_miliaceum_newGene_14855;Panicum_miliaceum_newGene_14856;Panicum_miliaceum_newGene_16903;Panicum_miliaceum_newGene_3186;Panicum_miliaceum_newGene_4398;Panicum_miliaceum_newGene_5318;Panicum_miliaceum_newGene_5523;Panicum_miliaceum_newGene_6709;Panicum_miliaceum_newGene_8095;Panicum_miliaceum_newGene_8203;Panicum_miliaceum_newG…	172
GO:0004674	protein serine/threonine kinase activity	0.0384	0.0235	1.64	0.00178057	0.037017	Panicum_miliaceum_newGene_3186;Panicum_miliaceum_newGene_8095;Panicum_miliaceum_newGene_9014;Panicum_miliaceum_newGene_9022;gene-C2845_PM01G25850;gene-C2845_PM01G41970;gene-C2845_PM01G43380;gene-C2845_PM02G13550;gene-C2845_PM02G18270;gene-C2845_PM03G01410;gene-C2845_PM05G02430;gene-C2845_PM05G11750;gene-C2845_PM05G34240;gene-C2845_PM06G07800;gene-C2845_PM06G23720;gene-C2845_PM06G34530;gene-C2845_…	40
