# Supplementary material for: Identification of Drought-Resistant Response in Proso Millet (Panicum miliaceum L.) Root through Physiological and Transcriptomic Analysis
Source: Plants (Basel). 2024 Jun 19;13(12):1693. doi: 10.3390/plants13121693 (PMC11207614; doi:10.3390/plants13121693)
Supplement: Supplementary file 1 [file plants-13-01693-s001.zip › Supplemental Table S5-KEGG analysis.xlsx]

## Sheet: up-regulated DEGs at D1 stage 
ID	Description	gene_number
ko04016	MAPK signaling pathway - plant	165
ko00280	Valine, leucine and isoleucine degradation	45
ko04626	Plant-pathogen interaction	224
ko04075	Plant hormone signal transduction	202
ko00592	alpha-Linolenic acid metabolism	42
ko00515	Mannose type O-glycan biosynthesis	16
ko00250	Alanine, aspartate and glutamate metabolism	26
ko00906	Carotenoid biosynthesis	25
ko00591	Linoleic acid metabolism	11
ko00330	Arginine and proline metabolism	27
ko00520	Amino sugar and nucleotide sugar metabolism	65
ko04070	Phosphatidylinositol signaling system	44
ko00400	Phenylalanine, tyrosine and tryptophan biosynthesis	24
ko00910	Nitrogen metabolism	18
ko00564	Glycerophospholipid metabolism	56
ko00514	Other types of O-glycan biosynthesis	13
ko04712	Circadian rhythm - plant	37
ko00941	Flavonoid biosynthesis	39
ko00480	Glutathione metabolism	37
ko00640	Propanoate metabolism	13
ko00220	Arginine biosynthesis	14
ko00232	Caffeine metabolism	2
ko00410	beta-Alanine metabolism	17
ko00051	Fructose and mannose metabolism	26
ko00500	Starch and sucrose metabolism	86
ko00052	Galactose metabolism	33
ko01230	Biosynthesis of amino acids	71
ko00270	Cysteine and methionine metabolism	35
ko00943	Isoflavonoid biosynthesis	6
ko00760	Nicotinate and nicotinamide metabolism	11
ko00905	Brassinosteroid biosynthesis	9
ko00053	Ascorbate and aldarate metabolism	21
ko04120	Ubiquitin mediated proteolysis	62
ko00430	Taurine and hypotaurine metabolism	3
ko00565	Ether lipid metabolism	12
ko00620	Pyruvate metabolism	26
ko00240	Pyrimidine metabolism	23
ko00071	Fatty acid degradation	16
ko00940	Phenylpropanoid biosynthesis	85
ko00562	Inositol phosphate metabolism	32
ko00360	Phenylalanine metabolism	17
ko02010	ABC transporters	32
ko00072	Synthesis and degradation of ketone bodies	3
ko00440	Phosphonate and phosphinate metabolism	3
ko00860	Porphyrin and chlorophyll metabolism	15
ko00945	Stilbenoid, diarylheptanoid and gingerol biosynthesis	17
ko00740	Riboflavin metabolism	8
ko04144	Endocytosis	58
ko01040	Biosynthesis of unsaturated fatty acids	9
ko00600	Sphingolipid metabolism	19
ko00650	Butanoate metabolism	8
ko01212	Fatty acid metabolism	20
ko04122	Sulfur relay system	3
ko00010	Glycolysis / Gluconeogenesis	42
ko00770	Pantothenate and CoA biosynthesis	11
ko00900	Terpenoid backbone biosynthesis	16
ko00730	Thiamine metabolism	6
ko00561	Glycerolipid metabolism	32
ko04146	Peroxisome	30
ko00966	Glucosinolate biosynthesis	3
ko00511	Other glycan degradation	19
ko00710	Carbon fixation in photosynthetic organisms	19
ko01210	2-Oxocarboxylic acid metabolism	15
ko00340	Histidine metabolism	5
ko00290	Valine, leucine and isoleucine biosynthesis	4
ko04130	SNARE interactions in vesicular transport	9
ko00450	Selenocompound metabolism	5
ko00790	Folate biosynthesis	7
ko00260	Glycine, serine and threonine metabolism	21
ko00902	Monoterpenoid biosynthesis	2
ko00590	Arachidonic acid metabolism	7
ko00130	Ubiquinone and other terpenoid-quinone biosynthesis	14
ko00030	Pentose phosphate pathway	13
ko00942	Anthocyanin biosynthesis	1
ko00630	Glyoxylate and dicarboxylate metabolism	21
ko00660	C5-Branched dibasic acid metabolism	1
ko00061	Fatty acid biosynthesis	10
ko03060	Protein export	13
ko00904	Diterpenoid biosynthesis	13
ko00750	Vitamin B6 metabolism	2
ko00531	Glycosaminoglycan degradation	9
ko00604	Glycosphingolipid biosynthesis - ganglio series	6
ko00780	Biotin metabolism	4
ko00903	Limonene and pinene degradation	1
ko00920	Sulfur metabolism	6
ko00510	N-Glycan biosynthesis	9
ko01200	Carbon metabolism	60
ko00310	Lysine degradation	9
ko00100	Steroid biosynthesis	6
ko00908	Zeatin biosynthesis	11
ko00040	Pentose and glucuronate interconversions	26
ko03015	mRNA surveillance pathway	22
ko00965	Betalain biosynthesis	3
ko00950	Isoquinoline alkaloid biosynthesis	7
ko00196	Photosynthesis - antenna proteins	1
ko00230	Purine metabolism	21
ko00901	Indole alkaloid biosynthesis	1
ko00603	Glycosphingolipid biosynthesis - globo and isoglobo series	1
ko00960	Tropane, piperidine and pyridine alkaloid biosynthesis	4
ko00062	Fatty acid elongation	6
ko00460	Cyanoamino acid metabolism	14
ko00380	Tryptophan metabolism	13
ko00350	Tyrosine metabolism	9
ko00909	Sesquiterpenoid and triterpenoid biosynthesis	4
ko00020	Citrate cycle (TCA cycle)	7
ko00944	Flavone and flavonol biosynthesis	1
ko04136	Autophagy - other	4
ko04145	Phagosome	10
ko00195	Photosynthesis	6
ko03018	RNA degradation	21
ko03022	Basal transcription factors	4
ko03020	RNA polymerase	5
ko00402	Benzoxazinoid biosynthesis	2
ko00513	Various types of N-glycan biosynthesis	3
ko03410	Base excision repair	4
ko03420	Nucleotide excision repair	8
ko03430	Mismatch repair	5
ko00073	Cutin, suberine and wax biosynthesis	4
ko04141	Protein processing in endoplasmic reticulum	41
ko03050	Proteasome	3
ko00190	Oxidative phosphorylation	10
ko03008	Ribosome biogenesis in eukaryotes	10
ko03013	RNA transport	26
ko03030	DNA replication	4
ko03040	Spliceosome	31
ko03440	Homologous recombination	8
ko00970	Aminoacyl-tRNA biosynthesis	8
ko03010	Ribosome	7
		2757

## Sheet: dow-regulated DEGs at D1 stage 
ID	Description	gene_number
ko04075	Plant hormone signal transduction	99
ko03008	Ribosome biogenesis in eukaryotes	32
ko00940	Phenylpropanoid biosynthesis	60
ko04626	Plant-pathogen interaction	91
ko04016	MAPK signaling pathway - plant	62
ko04141	Protein processing in endoplasmic reticulum	48
ko00270	Cysteine and methionine metabolism	25
ko00730	Thiamine metabolism	7
ko00030	Pentose phosphate pathway	12
ko00250	Alanine, aspartate and glutamate metabolism	10
ko00910	Nitrogen metabolism	8
ko00790	Folate biosynthesis	6
ko00460	Cyanoamino acid metabolism	14
ko00261	Monobactam biosynthesis	3
ko00904	Diterpenoid biosynthesis	10
ko00230	Purine metabolism	17
ko00960	Tropane, piperidine and pyridine alkaloid biosynthesis	6
ko00908	Zeatin biosynthesis	10
ko02010	ABC transporters	16
ko00300	Lysine biosynthesis	3
ko03020	RNA polymerase	8
ko00514	Other types of O-glycan biosynthesis	4
ko00710	Carbon fixation in photosynthetic organisms	10
ko03030	DNA replication	10
ko00920	Sulfur metabolism	5
ko00515	Mannose type O-glycan biosynthesis	3
ko00750	Vitamin B6 metabolism	2
ko00073	Cutin, suberine and wax biosynthesis	8
ko00051	Fructose and mannose metabolism	9
ko00590	Arachidonic acid metabolism	4
ko00053	Ascorbate and aldarate metabolism	8
ko00943	Isoflavonoid biosynthesis	2
ko01200	Carbon metabolism	31
ko00592	alpha-Linolenic acid metabolism	8
ko00430	Taurine and hypotaurine metabolism	1
ko04712	Circadian rhythm - plant	11
ko00402	Benzoxazinoid biosynthesis	4
ko00630	Glyoxylate and dicarboxylate metabolism	10
ko00500	Starch and sucrose metabolism	31
ko00562	Inositol phosphate metabolism	12
ko00511	Other glycan degradation	8
ko00072	Synthesis and degradation of ketone bodies	1
ko00513	Various types of N-glycan biosynthesis	5
ko00650	Butanoate metabolism	3
ko00360	Phenylalanine metabolism	6
ko03440	Homologous recombination	11
ko00970	Aminoacyl-tRNA biosynthesis	11
ko04070	Phosphatidylinositol signaling system	11
ko00410	beta-Alanine metabolism	4
ko00350	Tyrosine metabolism	6
ko00260	Glycine, serine and threonine metabolism	8
ko00480	Glutathione metabolism	10
ko03018	RNA degradation	13
ko03013	RNA transport	20
ko00905	Brassinosteroid biosynthesis	2
ko00950	Isoquinoline alkaloid biosynthesis	4
ko00010	Glycolysis / Gluconeogenesis	15
ko03040	Spliceosome	23
ko01230	Biosynthesis of amino acids	23
ko00591	Linoleic acid metabolism	1
ko00900	Terpenoid backbone biosynthesis	5
ko00040	Pentose and glucuronate interconversions	12
ko04145	Phagosome	6
ko03410	Base excision repair	4
ko00531	Glycosaminoglycan degradation	3
ko00670	One carbon pool by folate	1
ko00340	Histidine metabolism	1
ko00220	Arginine biosynthesis	2
ko04146	Peroxisome	9
ko00941	Flavonoid biosynthesis	8
ko00450	Selenocompound metabolism	1
ko00780	Biotin metabolism	1
ko00280	Valine, leucine and isoleucine degradation	4
ko04130	SNARE interactions in vesicular transport	2
ko00510	N-Glycan biosynthesis	3
ko00520	Amino sugar and nucleotide sugar metabolism	14
ko00909	Sesquiterpenoid and triterpenoid biosynthesis	2
ko00240	Pyrimidine metabolism	5
ko00071	Fatty acid degradation	3
ko00860	Porphyrin and chlorophyll metabolism	3
ko00100	Steroid biosynthesis	2
ko00600	Sphingolipid metabolism	4
ko00740	Riboflavin metabolism	1
ko00330	Arginine and proline metabolism	3
ko00945	Stilbenoid, diarylheptanoid and gingerol biosynthesis	3
ko00061	Fatty acid biosynthesis	2
ko04144	Endocytosis	16
ko00563	Glycosylphosphatidylinositol (GPI)-anchor biosynthesis	1
ko00640	Propanoate metabolism	1
ko00604	Glycosphingolipid biosynthesis - ganglio series	1
ko00400	Phenylalanine, tyrosine and tryptophan biosynthesis	2
ko00380	Tryptophan metabolism	4
ko00561	Glycerolipid metabolism	7
ko04136	Autophagy - other	1
ko00052	Galactose metabolism	5
ko00620	Pyruvate metabolism	4
ko03010	Ribosome	18
ko03060	Protein export	2
ko00770	Pantothenate and CoA biosynthesis	1
ko00130	Ubiquinone and other terpenoid-quinone biosynthesis	2
ko03050	Proteasome	2
ko00062	Fatty acid elongation	1
ko00906	Carotenoid biosynthesis	1
ko03430	Mismatch repair	2
ko03420	Nucleotide excision repair	3
ko00310	Lysine degradation	1
ko00195	Photosynthesis	1
ko01212	Fatty acid metabolism	2
ko00190	Oxidative phosphorylation	4
ko00020	Citrate cycle (TCA cycle)	1
ko01210	2-Oxocarboxylic acid metabolism	1
ko00564	Glycerophospholipid metabolism	6
ko03015	mRNA surveillance pathway	3
ko04120	Ubiquitin mediated proteolysis	8
		1110

## Sheet: up-regulated DEGs at D2 stage 
ID	Description	gene_number
ko00280	Valine, leucine and isoleucine degradation	51
ko04016	MAPK signaling pathway - plant	190
ko00592	alpha-Linolenic acid metabolism	49
ko00250	Alanine, aspartate and glutamate metabolism	38
ko04626	Plant-pathogen interaction	269
ko00480	Glutathione metabolism	65
ko04075	Plant hormone signal transduction	243
ko00520	Amino sugar and nucleotide sugar metabolism	94
ko00400	Phenylalanine, tyrosine and tryptophan biosynthesis	36
ko00232	Caffeine metabolism	4
ko01230	Biosynthesis of amino acids	116
ko00330	Arginine and proline metabolism	36
ko00051	Fructose and mannose metabolism	43
ko00071	Fatty acid degradation	32
ko00591	Linoleic acid metabolism	12
ko00760	Nicotinate and nicotinamide metabolism	20
ko00640	Propanoate metabolism	20
ko00515	Mannose type O-glycan biosynthesis	14
ko00052	Galactose metabolism	51
ko00220	Arginine biosynthesis	21
ko00410	beta-Alanine metabolism	25
ko00564	Glycerophospholipid metabolism	73
ko00941	Flavonoid biosynthesis	51
ko00620	Pyruvate metabolism	43
ko00440	Phosphonate and phosphinate metabolism	7
ko00910	Nitrogen metabolism	21
ko04712	Circadian rhythm - plant	46
ko00906	Carotenoid biosynthesis	24
ko04070	Phosphatidylinositol signaling system	50
ko00514	Other types of O-glycan biosynthesis	14
ko00943	Isoflavonoid biosynthesis	9
ko00511	Other glycan degradation	35
ko04120	Ubiquitin mediated proteolysis	89
ko00500	Starch and sucrose metabolism	116
ko00561	Glycerolipid metabolism	53
ko00240	Pyrimidine metabolism	34
ko00270	Cysteine and methionine metabolism	48
ko00650	Butanoate metabolism	14
ko00053	Ascorbate and aldarate metabolism	29
ko00565	Ether lipid metabolism	17
ko00010	Glycolysis / Gluconeogenesis	65
ko00740	Riboflavin metabolism	13
ko00905	Brassinosteroid biosynthesis	12
ko00600	Sphingolipid metabolism	30
ko01210	2-Oxocarboxylic acid metabolism	25
ko00903	Limonene and pinene degradation	4
ko04122	Sulfur relay system	5
ko01212	Fatty acid metabolism	30
ko00562	Inositol phosphate metabolism	44
ko00710	Carbon fixation in photosynthetic organisms	30
ko01200	Carbon metabolism	104
ko04144	Endocytosis	82
ko00072	Synthesis and degradation of ketone bodies	4
ko00290	Valine, leucine and isoleucine biosynthesis	7
ko00430	Taurine and hypotaurine metabolism	3
ko00785	Lipoic acid metabolism	2
ko02010	ABC transporters	43
ko00902	Monoterpenoid biosynthesis	4
ko00860	Porphyrin and chlorophyll metabolism	20
ko00770	Pantothenate and CoA biosynthesis	16
ko00531	Glycosaminoglycan degradation	17
ko00945	Stilbenoid, diarylheptanoid and gingerol biosynthesis	23
ko00230	Purine metabolism	43
ko00590	Arachidonic acid metabolism	12
ko00604	Glycosphingolipid biosynthesis - ganglio series	12
ko04146	Peroxisome	43
ko04145	Phagosome	27
ko00450	Selenocompound metabolism	8
ko00260	Glycine, serine and threonine metabolism	31
ko04136	Autophagy - other	14
ko04130	SNARE interactions in vesicular transport	13
ko00340	Histidine metabolism	7
ko00630	Glyoxylate and dicarboxylate metabolism	32
ko01040	Biosynthesis of unsaturated fatty acids	11
ko00660	C5-Branched dibasic acid metabolism	2
ko00750	Vitamin B6 metabolism	4
ko00966	Glucosinolate biosynthesis	4
ko00130	Ubiquinone and other terpenoid-quinone biosynthesis	20
ko00100	Steroid biosynthesis	13
ko00360	Phenylalanine metabolism	19
ko00061	Fatty acid biosynthesis	15
ko00920	Sulfur metabolism	11
ko00310	Lysine degradation	17
ko00790	Folate biosynthesis	9
ko00900	Terpenoid backbone biosynthesis	19
ko00020	Citrate cycle (TCA cycle)	17
ko00780	Biotin metabolism	6
ko00510	N-Glycan biosynthesis	15
ko00730	Thiamine metabolism	6
ko00942	Anthocyanin biosynthesis	1
ko03022	Basal transcription factors	13
ko00940	Phenylpropanoid biosynthesis	100
ko00030	Pentose phosphate pathway	16
ko00261	Monobactam biosynthesis	2
ko00402	Benzoxazinoid biosynthesis	8
ko03015	mRNA surveillance pathway	33
ko00040	Pentose and glucuronate interconversions	38
ko03450	Non-homologous end-joining	1
ko00944	Flavone and flavonol biosynthesis	3
ko03430	Mismatch repair	17
ko03060	Protein export	14
ko00670	One carbon pool by folate	3
ko00904	Diterpenoid biosynthesis	14
ko00460	Cyanoamino acid metabolism	21
ko00350	Tyrosine metabolism	14
ko00073	Cutin, suberine and wax biosynthesis	13
ko03013	RNA transport	56
ko00901	Indole alkaloid biosynthesis	1
ko04141	Protein processing in endoplasmic reticulum	75
ko00960	Tropane, piperidine and pyridine alkaloid biosynthesis	5
ko00300	Lysine biosynthesis	1
ko00603	Glycosphingolipid biosynthesis - globo and isoglobo series	1
ko00965	Betalain biosynthesis	3
ko00190	Oxidative phosphorylation	25
ko00380	Tryptophan metabolism	17
ko03420	Nucleotide excision repair	18
ko00908	Zeatin biosynthesis	12
ko00950	Isoquinoline alkaloid biosynthesis	7
ko00513	Various types of N-glycan biosynthesis	7
ko00970	Aminoacyl-tRNA biosynthesis	23
ko00195	Photosynthesis	8
ko03040	Spliceosome	59
ko00909	Sesquiterpenoid and triterpenoid biosynthesis	4
ko03008	Ribosome biogenesis in eukaryotes	21
ko00062	Fatty acid elongation	5
ko00563	Glycosylphosphatidylinositol (GPI)-anchor biosynthesis	2
ko03020	RNA polymerase	6
ko03440	Homologous recombination	17
ko03050	Proteasome	6
ko03410	Base excision repair	5
ko03018	RNA degradation	24
ko03030	DNA replication	9
ko03010	Ribosome	20
		3963

## Sheet: dow-regulated DEGs at D2 stage 
ID	Description	gene_number
ko04075	Plant hormone signal transduction	146
ko03008	Ribosome biogenesis in eukaryotes	40
ko03018	RNA degradation	41
ko00730	Thiamine metabolism	11
ko00940	Phenylpropanoid biosynthesis	79
ko03040	Spliceosome	60
ko03020	RNA polymerase	18
ko00230	Purine metabolism	31
ko04070	Phosphatidylinositol signaling system	30
ko04626	Plant-pathogen interaction	126
ko00260	Glycine, serine and threonine metabolism	23
ko00630	Glyoxylate and dicarboxylate metabolism	24
ko04016	MAPK signaling pathway - plant	81
ko00910	Nitrogen metabolism	11
ko04141	Protein processing in endoplasmic reticulum	59
ko00943	Isoflavonoid biosynthesis	5
ko00515	Mannose type O-glycan biosynthesis	6
ko00513	Various types of N-glycan biosynthesis	12
ko00790	Folate biosynthesis	8
ko00072	Synthesis and degradation of ketone bodies	3
ko00562	Inositol phosphate metabolism	25
ko00904	Diterpenoid biosynthesis	14
ko00650	Butanoate metabolism	7
ko00030	Pentose phosphate pathway	13
ko00270	Cysteine and methionine metabolism	24
ko00514	Other types of O-glycan biosynthesis	6
ko00908	Zeatin biosynthesis	14
ko00563	Glycosylphosphatidylinositol (GPI)-anchor biosynthesis	7
ko04712	Circadian rhythm - plant	20
ko00903	Limonene and pinene degradation	2
ko00250	Alanine, aspartate and glutamate metabolism	10
ko04136	Autophagy - other	8
ko00531	Glycosaminoglycan degradation	9
ko00960	Tropane, piperidine and pyridine alkaloid biosynthesis	7
ko00920	Sulfur metabolism	7
ko00510	N-Glycan biosynthesis	10
ko00970	Aminoacyl-tRNA biosynthesis	21
ko00603	Glycosphingolipid biosynthesis - globo and isoglobo series	3
ko00770	Pantothenate and CoA biosynthesis	8
ko00340	Histidine metabolism	4
ko00590	Arachidonic acid metabolism	6
ko00360	Phenylalanine metabolism	11
ko03440	Homologous recombination	20
ko00500	Starch and sucrose metabolism	53
ko02010	ABC transporters	21
ko03410	Base excision repair	10
ko00261	Monobactam biosynthesis	2
ko00280	Valine, leucine and isoleucine degradation	11
ko00402	Benzoxazinoid biosynthesis	6
ko00660	C5-Branched dibasic acid metabolism	1
ko00944	Flavone and flavonol biosynthesis	3
ko00600	Sphingolipid metabolism	12
ko00620	Pyruvate metabolism	15
ko04130	SNARE interactions in vesicular transport	6
ko00430	Taurine and hypotaurine metabolism	1
ko00480	Glutathione metabolism	18
ko00051	Fructose and mannose metabolism	12
ko04144	Endocytosis	37
ko00300	Lysine biosynthesis	2
ko03013	RNA transport	35
ko01200	Carbon metabolism	47
ko04146	Peroxisome	19
ko00591	Linoleic acid metabolism	2
ko00240	Pyrimidine metabolism	12
ko00350	Tyrosine metabolism	10
ko00780	Biotin metabolism	3
ko00900	Terpenoid backbone biosynthesis	9
ko00902	Monoterpenoid biosynthesis	1
ko00592	alpha-Linolenic acid metabolism	10
ko00410	beta-Alanine metabolism	6
ko00460	Cyanoamino acid metabolism	13
ko00010	Glycolysis / Gluconeogenesis	25
ko00561	Glycerolipid metabolism	19
ko04122	Sulfur relay system	1
ko00330	Arginine and proline metabolism	8
ko00380	Tryptophan metabolism	12
ko00053	Ascorbate and aldarate metabolism	9
ko00310	Lysine degradation	7
ko00130	Ubiquinone and other terpenoid-quinone biosynthesis	8
ko00670	One carbon pool by folate	2
ko00520	Amino sugar and nucleotide sugar metabolism	27
ko00040	Pentose and glucuronate interconversions	20
ko00740	Riboflavin metabolism	3
ko00750	Vitamin B6 metabolism	1
ko00220	Arginine biosynthesis	4
ko00073	Cutin, suberine and wax biosynthesis	8
ko00565	Ether lipid metabolism	4
ko00400	Phenylalanine, tyrosine and tryptophan biosynthesis	6
ko03015	mRNA surveillance pathway	16
ko04145	Phagosome	9
ko00640	Propanoate metabolism	3
ko00604	Glycosphingolipid biosynthesis - ganglio series	3
ko03420	Nucleotide excision repair	11
ko00511	Other glycan degradation	9
ko03030	DNA replication	9
ko04120	Ubiquitin mediated proteolysis	31
ko00905	Brassinosteroid biosynthesis	2
ko00290	Valine, leucine and isoleucine biosynthesis	1
ko03060	Protein export	6
ko00860	Porphyrin and chlorophyll metabolism	5
ko03050	Proteasome	6
ko00710	Carbon fixation in photosynthetic organisms	8
ko00195	Photosynthesis	5
ko03430	Mismatch repair	7
ko00950	Isoquinoline alkaloid biosynthesis	4
ko00760	Nicotinate and nicotinamide metabolism	2
ko00941	Flavonoid biosynthesis	12
ko00020	Citrate cycle (TCA cycle)	5
ko00450	Selenocompound metabolism	1
ko00071	Fatty acid degradation	4
ko00052	Galactose metabolism	10
ko03022	Basal transcription factors	3
ko00061	Fatty acid biosynthesis	3
ko00062	Fatty acid elongation	3
ko00909	Sesquiterpenoid and triterpenoid biosynthesis	2
ko00945	Stilbenoid, diarylheptanoid and gingerol biosynthesis	4
ko01230	Biosynthesis of amino acids	29
ko01040	Biosynthesis of unsaturated fatty acids	1
ko00906	Carotenoid biosynthesis	2
ko00564	Glycerophospholipid metabolism	15
ko00100	Steroid biosynthesis	1
ko01212	Fatty acid metabolism	3
ko01210	2-Oxocarboxylic acid metabolism	1
ko00190	Oxidative phosphorylation	5
ko03010	Ribosome	20
		1872

## Sheet: up-regulated DEGs at D3 stage 
ID	Description	gene_number
ko00592	alpha-Linolenic acid metabolism	56
ko04016	MAPK signaling pathway - plant	216
ko00280	Valine, leucine and isoleucine degradation	50
ko00480	Glutathione metabolism	75
ko00330	Arginine and proline metabolism	47
ko00250	Alanine, aspartate and glutamate metabolism	40
ko00400	Phenylalanine, tyrosine and tryptophan biosynthesis	42
ko01230	Biosynthesis of amino acids	142
ko00071	Fatty acid degradation	41
ko00051	Fructose and mannose metabolism	53
ko04626	Plant-pathogen interaction	300
ko00564	Glycerophospholipid metabolism	93
ko04075	Plant hormone signal transduction	268
ko04712	Circadian rhythm - plant	61
ko00591	Linoleic acid metabolism	14
ko04120	Ubiquitin mediated proteolysis	118
ko04070	Phosphatidylinositol signaling system	66
ko00410	beta-Alanine metabolism	30
ko00010	Glycolysis / Gluconeogenesis	88
ko00220	Arginine biosynthesis	24
ko00620	Pyruvate metabolism	51
ko00941	Flavonoid biosynthesis	60
ko00760	Nicotinate and nicotinamide metabolism	21
ko00440	Phosphonate and phosphinate metabolism	8
ko00910	Nitrogen metabolism	25
ko00232	Caffeine metabolism	3
ko00052	Galactose metabolism	55
ko00520	Amino sugar and nucleotide sugar metabolism	91
ko00561	Glycerolipid metabolism	66
ko04144	Endocytosis	109
ko00514	Other types of O-glycan biosynthesis	16
ko00565	Ether lipid metabolism	22
ko00640	Propanoate metabolism	19
ko00943	Isoflavonoid biosynthesis	10
ko00903	Limonene and pinene degradation	6
ko00770	Pantothenate and CoA biosynthesis	23
ko00740	Riboflavin metabolism	16
ko00430	Taurine and hypotaurine metabolism	5
ko00053	Ascorbate and aldarate metabolism	34
ko00906	Carotenoid biosynthesis	25
ko00860	Porphyrin and chlorophyll metabolism	27
ko00515	Mannose type O-glycan biosynthesis	11
ko01212	Fatty acid metabolism	37
ko00562	Inositol phosphate metabolism	54
ko00710	Carbon fixation in photosynthetic organisms	37
ko00966	Glucosinolate biosynthesis	7
ko00270	Cysteine and methionine metabolism	54
ko00650	Butanoate metabolism	15
ko00290	Valine, leucine and isoleucine biosynthesis	9
ko04122	Sulfur relay system	6
ko01200	Carbon metabolism	125
ko03015	mRNA surveillance pathway	55
ko00945	Stilbenoid, diarylheptanoid and gingerol biosynthesis	29
ko04136	Autophagy - other	19
ko00240	Pyrimidine metabolism	36
ko00500	Starch and sucrose metabolism	128
ko01210	2-Oxocarboxylic acid metabolism	28
ko00590	Arachidonic acid metabolism	15
ko00230	Purine metabolism	52
ko01040	Biosynthesis of unsaturated fatty acids	15
ko02010	ABC transporters	51
ko04146	Peroxisome	52
ko00450	Selenocompound metabolism	10
ko00310	Lysine degradation	24
ko00600	Sphingolipid metabolism	31
ko00072	Synthesis and degradation of ketone bodies	4
ko00340	Histidine metabolism	9
ko00730	Thiamine metabolism	10
ko00905	Brassinosteroid biosynthesis	11
ko00061	Fatty acid biosynthesis	20
ko00902	Monoterpenoid biosynthesis	4
ko04130	SNARE interactions in vesicular transport	15
ko00601	Glycosphingolipid biosynthesis - lacto and neolacto series	1
ko00920	Sulfur metabolism	14
ko00630	Glyoxylate and dicarboxylate metabolism	36
ko00750	Vitamin B6 metabolism	4
ko00030	Pentose phosphate pathway	22
ko00900	Terpenoid backbone biosynthesis	23
ko00511	Other glycan degradation	28
ko04145	Phagosome	27
ko00785	Lipoic acid metabolism	1
ko00360	Phenylalanine metabolism	21
ko00790	Folate biosynthesis	10
ko00260	Glycine, serine and threonine metabolism	32
ko04141	Protein processing in endoplasmic reticulum	106
ko00130	Ubiquinone and other terpenoid-quinone biosynthesis	21
ko00604	Glycosphingolipid biosynthesis - ganglio series	10
ko03040	Spliceosome	92
ko03013	RNA transport	79
ko00020	Citrate cycle (TCA cycle)	19
ko00510	N-Glycan biosynthesis	17
ko00942	Anthocyanin biosynthesis	1
ko03060	Protein export	20
ko00660	C5-Branched dibasic acid metabolism	1
ko00780	Biotin metabolism	6
ko00100	Steroid biosynthesis	12
ko03420	Nucleotide excision repair	30
ko03022	Basal transcription factors	14
ko00940	Phenylpropanoid biosynthesis	116
ko00531	Glycosaminoglycan degradation	13
ko00261	Monobactam biosynthesis	2
ko00603	Glycosphingolipid biosynthesis - globo and isoglobo series	3
ko00944	Flavone and flavonol biosynthesis	4
ko00040	Pentose and glucuronate interconversions	46
ko00402	Benzoxazinoid biosynthesis	9
ko00904	Diterpenoid biosynthesis	18
ko03430	Mismatch repair	21
ko00670	One carbon pool by folate	4
ko00073	Cutin, suberine and wax biosynthesis	18
ko00460	Cyanoamino acid metabolism	27
ko03450	Non-homologous end-joining	1
ko00062	Fatty acid elongation	11
ko00960	Tropane, piperidine and pyridine alkaloid biosynthesis	7
ko00350	Tyrosine metabolism	17
ko00380	Tryptophan metabolism	23
ko00196	Photosynthesis - antenna proteins	1
ko00908	Zeatin biosynthesis	16
ko00901	Indole alkaloid biosynthesis	1
ko00513	Various types of N-glycan biosynthesis	10
ko03018	RNA degradation	40
ko00300	Lysine biosynthesis	1
ko00950	Isoquinoline alkaloid biosynthesis	9
ko00195	Photosynthesis	11
ko03008	Ribosome biogenesis in eukaryotes	30
ko03020	RNA polymerase	11
ko00965	Betalain biosynthesis	3
ko00909	Sesquiterpenoid and triterpenoid biosynthesis	6
ko03050	Proteasome	10
ko00970	Aminoacyl-tRNA biosynthesis	25
ko03440	Homologous recombination	23
ko03030	DNA replication	13
ko00563	Glycosylphosphatidylinositol (GPI)-anchor biosynthesis	2
ko00190	Oxidative phosphorylation	20
ko03410	Base excision repair	5
ko03010	Ribosome	24
		4737

## Sheet: dow-regulated DEGs at D3 stage 
ID	Description	gene_number
ko00940	Phenylpropanoid biosynthesis	131
ko00513	Various types of N-glycan biosynthesis	30
ko04141	Protein processing in endoplasmic reticulum	113
ko00510	N-Glycan biosynthesis	30
ko00730	Thiamine metabolism	16
ko00260	Glycine, serine and threonine metabolism	43
ko03008	Ribosome biogenesis in eukaryotes	50
ko03018	RNA degradation	59
ko00515	Mannose type O-glycan biosynthesis	12
ko03040	Spliceosome	92
ko00630	Glyoxylate and dicarboxylate metabolism	40
ko04075	Plant hormone signal transduction	188
ko00230	Purine metabolism	48
ko00563	Glycosylphosphatidylinositol (GPI)-anchor biosynthesis	16
ko00340	Histidine metabolism	11
ko00073	Cutin, suberine and wax biosynthesis	26
ko03020	RNA polymerase	22
ko00531	Glycosaminoglycan degradation	18
ko01200	Carbon metabolism	92
ko04070	Phosphatidylinositol signaling system	39
ko00740	Riboflavin metabolism	11
ko00670	One carbon pool by folate	8
ko00072	Synthesis and degradation of ketone bodies	4
ko04146	Peroxisome	40
ko02010	ABC transporters	39
ko00562	Inositol phosphate metabolism	38
ko00910	Nitrogen metabolism	14
ko00053	Ascorbate and aldarate metabolism	23
ko00790	Folate biosynthesis	11
ko03030	DNA replication	26
ko00514	Other types of O-glycan biosynthesis	9
ko03060	Protein export	20
ko00650	Butanoate metabolism	10
ko03013	RNA transport	66
ko00270	Cysteine and methionine metabolism	36
ko00460	Cyanoamino acid metabolism	28
ko00603	Glycosphingolipid biosynthesis - globo and isoglobo series	5
ko00061	Fatty acid biosynthesis	15
ko00590	Arachidonic acid metabolism	10
ko00750	Vitamin B6 metabolism	4
ko00944	Flavone and flavonol biosynthesis	6
ko00130	Ubiquinone and other terpenoid-quinone biosynthesis	19
ko00601	Glycosphingolipid biosynthesis - lacto and neolacto series	1
ko00660	C5-Branched dibasic acid metabolism	2
ko00250	Alanine, aspartate and glutamate metabolism	15
ko00780	Biotin metabolism	7
ko04136	Autophagy - other	12
ko04122	Sulfur relay system	3
ko00960	Tropane, piperidine and pyridine alkaloid biosynthesis	10
ko00770	Pantothenate and CoA biosynthesis	12
ko00604	Glycosphingolipid biosynthesis - ganglio series	9
ko00920	Sulfur metabolism	10
ko00520	Amino sugar and nucleotide sugar metabolism	52
ko00261	Monobactam biosynthesis	3
ko00300	Lysine biosynthesis	4
ko00943	Isoflavonoid biosynthesis	4
ko00480	Glutathione metabolism	31
ko03440	Homologous recombination	31
ko00600	Sphingolipid metabolism	20
ko00620	Pyruvate metabolism	25
ko00030	Pentose phosphate pathway	16
ko00785	Lipoic acid metabolism	1
ko00360	Phenylalanine metabolism	16
ko04626	Plant-pathogen interaction	170
ko04145	Phagosome	20
ko00640	Propanoate metabolism	8
ko00240	Pyrimidine metabolism	21
ko00020	Citrate cycle (TCA cycle)	15
ko00190	Oxidative phosphorylation	30
ko03450	Non-homologous end-joining	2
ko00511	Other glycan degradation	20
ko00970	Aminoacyl-tRNA biosynthesis	30
ko00905	Brassinosteroid biosynthesis	6
ko03015	mRNA surveillance pathway	32
ko00500	Starch and sucrose metabolism	81
ko00280	Valine, leucine and isoleucine degradation	16
ko00071	Fatty acid degradation	13
ko03050	Proteasome	15
ko00040	Pentose and glucuronate interconversions	36
ko00220	Arginine biosynthesis	8
ko00310	Lysine degradation	13
ko04016	MAPK signaling pathway - plant	104
ko00591	Linoleic acid metabolism	3
ko00592	alpha-Linolenic acid metabolism	17
ko03430	Mismatch repair	17
ko00430	Taurine and hypotaurine metabolism	1
ko03420	Nucleotide excision repair	22
ko04144	Endocytosis	58
ko00565	Ether lipid metabolism	8
ko00904	Diterpenoid biosynthesis	14
ko00350	Tyrosine metabolism	15
ko03010	Ribosome	69
ko00903	Limonene and pinene degradation	1
ko00908	Zeatin biosynthesis	15
ko00760	Nicotinate and nicotinamide metabolism	6
ko03410	Base excision repair	12
ko04712	Circadian rhythm - plant	23
ko00410	beta-Alanine metabolism	9
ko04130	SNARE interactions in vesicular transport	7
ko00902	Monoterpenoid biosynthesis	1
ko01212	Fatty acid metabolism	16
ko00330	Arginine and proline metabolism	12
ko00402	Benzoxazinoid biosynthesis	6
ko00010	Glycolysis / Gluconeogenesis	38
ko00290	Valine, leucine and isoleucine biosynthesis	2
ko00450	Selenocompound metabolism	3
ko00100	Steroid biosynthesis	7
ko00966	Glucosinolate biosynthesis	1
ko03022	Basal transcription factors	8
ko01230	Biosynthesis of amino acids	59
ko00561	Glycerolipid metabolism	27
ko00196	Photosynthesis - antenna proteins	1
ko00195	Photosynthesis	9
ko00380	Tryptophan metabolism	16
ko00052	Galactose metabolism	20
ko01040	Biosynthesis of unsaturated fatty acids	4
ko00950	Isoquinoline alkaloid biosynthesis	7
ko00945	Stilbenoid, diarylheptanoid and gingerol biosynthesis	10
ko00400	Phenylalanine, tyrosine and tryptophan biosynthesis	8
ko00860	Porphyrin and chlorophyll metabolism	8
ko00900	Terpenoid backbone biosynthesis	10
ko00564	Glycerophospholipid metabolism	33
ko00941	Flavonoid biosynthesis	20
ko00051	Fructose and mannose metabolism	12
ko00909	Sesquiterpenoid and triterpenoid biosynthesis	4
ko00710	Carbon fixation in photosynthetic organisms	11
ko04120	Ubiquitin mediated proteolysis	44
ko00062	Fatty acid elongation	5
ko00906	Carotenoid biosynthesis	5
ko00965	Betalain biosynthesis	1
ko01210	2-Oxocarboxylic acid metabolism	4
		3151

## Sheet: up-regulated DEGs at D4 stage 
ID	Description	gene_number
ko00480	Glutathione metabolism	81
ko00280	Valine, leucine and isoleucine degradation	52
ko01230	Biosynthesis of amino acids	135
ko00071	Fatty acid degradation	41
ko00250	Alanine, aspartate and glutamate metabolism	38
ko00330	Arginine and proline metabolism	43
ko00640	Propanoate metabolism	27
ko00620	Pyruvate metabolism	57
ko00592	alpha-Linolenic acid metabolism	47
ko00400	Phenylalanine, tyrosine and tryptophan biosynthesis	38
ko00561	Glycerolipid metabolism	74
ko00051	Fructose and mannose metabolism	49
ko00010	Glycolysis / Gluconeogenesis	88
ko00440	Phosphonate and phosphinate metabolism	10
ko00591	Linoleic acid metabolism	14
ko04070	Phosphatidylinositol signaling system	63
ko04120	Ubiquitin mediated proteolysis	110
ko00232	Caffeine metabolism	4
ko01212	Fatty acid metabolism	45
ko00564	Glycerophospholipid metabolism	83
ko00562	Inositol phosphate metabolism	62
ko01200	Carbon metabolism	131
ko04712	Circadian rhythm - plant	53
ko00052	Galactose metabolism	53
ko00410	beta-Alanine metabolism	27
ko04016	MAPK signaling pathway - plant	168
ko04136	Autophagy - other	24
ko00565	Ether lipid metabolism	22
ko04146	Peroxisome	58
ko00760	Nicotinate and nicotinamide metabolism	18
ko00860	Porphyrin and chlorophyll metabolism	28
ko00920	Sulfur metabolism	20
ko00061	Fatty acid biosynthesis	25
ko00310	Lysine degradation	28
ko00941	Flavonoid biosynthesis	51
ko00220	Arginine biosynthesis	19
ko03015	mRNA surveillance pathway	55
ko00430	Taurine and hypotaurine metabolism	5
ko00020	Citrate cycle (TCA cycle)	28
ko00630	Glyoxylate and dicarboxylate metabolism	43
ko00943	Isoflavonoid biosynthesis	9
ko01040	Biosynthesis of unsaturated fatty acids	17
ko00906	Carotenoid biosynthesis	24
ko00230	Purine metabolism	52
ko00650	Butanoate metabolism	15
ko02010	ABC transporters	51
ko00740	Riboflavin metabolism	14
ko00770	Pantothenate and CoA biosynthesis	20
ko00240	Pyrimidine metabolism	35
ko00270	Cysteine and methionine metabolism	50
ko04122	Sulfur relay system	6
ko00710	Carbon fixation in photosynthetic organisms	34
ko00900	Terpenoid backbone biosynthesis	28
ko00590	Arachidonic acid metabolism	15
ko00072	Synthesis and degradation of ketone bodies	5
ko01210	2-Oxocarboxylic acid metabolism	27
ko00910	Nitrogen metabolism	18
ko03022	Basal transcription factors	21
ko00514	Other types of O-glycan biosynthesis	12
ko04144	Endocytosis	89
ko00290	Valine, leucine and isoleucine biosynthesis	8
ko00450	Selenocompound metabolism	10
ko00515	Mannose type O-glycan biosynthesis	9
ko00903	Limonene and pinene degradation	4
ko00520	Amino sugar and nucleotide sugar metabolism	71
ko04141	Protein processing in endoplasmic reticulum	105
ko04130	SNARE interactions in vesicular transport	15
ko00750	Vitamin B6 metabolism	5
ko00261	Monobactam biosynthesis	4
ko00905	Brassinosteroid biosynthesis	9
ko00660	C5-Branched dibasic acid metabolism	2
ko00730	Thiamine metabolism	8
ko00053	Ascorbate and aldarate metabolism	24
ko00340	Histidine metabolism	7
ko00966	Glucosinolate biosynthesis	4
ko00100	Steroid biosynthesis	14
ko00600	Sphingolipid metabolism	25
ko00902	Monoterpenoid biosynthesis	3
ko00790	Folate biosynthesis	10
ko00500	Starch and sucrose metabolism	104
ko00130	Ubiquinone and other terpenoid-quinone biosynthesis	20
ko03420	Nucleotide excision repair	30
ko00785	Lipoic acid metabolism	1
ko00030	Pentose phosphate pathway	19
ko04145	Phagosome	24
ko04626	Plant-pathogen interaction	208
ko04075	Plant hormone signal transduction	189
ko00511	Other glycan degradation	24
ko00780	Biotin metabolism	6
ko00670	One carbon pool by folate	5
ko03040	Spliceosome	82
ko00945	Stilbenoid, diarylheptanoid and gingerol biosynthesis	18
ko00460	Cyanoamino acid metabolism	27
ko00603	Glycosphingolipid biosynthesis - globo and isoglobo series	3
ko00944	Flavone and flavonol biosynthesis	4
ko03430	Mismatch repair	20
ko00360	Phenylalanine metabolism	16
ko00260	Glycine, serine and threonine metabolism	25
ko03013	RNA transport	66
ko00604	Glycosphingolipid biosynthesis - ganglio series	7
ko00909	Sesquiterpenoid and triterpenoid biosynthesis	9
ko00904	Diterpenoid biosynthesis	16
ko03018	RNA degradation	41
ko03450	Non-homologous end-joining	1
ko00380	Tryptophan metabolism	22
ko00073	Cutin, suberine and wax biosynthesis	15
ko00062	Fatty acid elongation	10
ko00510	N-Glycan biosynthesis	11
ko00531	Glycosaminoglycan degradation	9
ko00908	Zeatin biosynthesis	15
ko00960	Tropane, piperidine and pyridine alkaloid biosynthesis	6
ko00196	Photosynthesis - antenna proteins	1
ko00402	Benzoxazinoid biosynthesis	6
ko03050	Proteasome	13
ko00901	Indole alkaloid biosynthesis	1
ko00350	Tyrosine metabolism	14
ko03008	Ribosome biogenesis in eukaryotes	28
ko03060	Protein export	12
ko00300	Lysine biosynthesis	1
ko00965	Betalain biosynthesis	3
ko00195	Photosynthesis	10
ko00190	Oxidative phosphorylation	26
ko00040	Pentose and glucuronate interconversions	34
ko03020	RNA polymerase	9
ko00940	Phenylpropanoid biosynthesis	87
ko00970	Aminoacyl-tRNA biosynthesis	24
ko00563	Glycosylphosphatidylinositol (GPI)-anchor biosynthesis	3
ko00950	Isoquinoline alkaloid biosynthesis	6
ko03440	Homologous recombination	21
ko00513	Various types of N-glycan biosynthesis	5
ko03030	DNA replication	10
ko03410	Base excision repair	5
ko03010	Ribosome	24
		4292

## Sheet: dow-regulated DEGs at D4 stage 
ID	Description	gene_number
ko00940	Phenylpropanoid biosynthesis	154
ko03008	Ribosome biogenesis in eukaryotes	70
ko04075	Plant hormone signal transduction	205
ko00230	Purine metabolism	54
ko03030	DNA replication	38
ko00515	Mannose type O-glycan biosynthesis	14
ko03010	Ribosome	103
ko00513	Various types of N-glycan biosynthesis	25
ko00270	Cysteine and methionine metabolism	49
ko00510	N-Glycan biosynthesis	24
ko04626	Plant-pathogen interaction	197
ko03020	RNA polymerase	24
ko03450	Non-homologous end-joining	6
ko04141	Protein processing in endoplasmic reticulum	96
ko04070	Phosphatidylinositol signaling system	43
ko00531	Glycosaminoglycan degradation	18
ko00910	Nitrogen metabolism	16
ko04016	MAPK signaling pathway - plant	124
ko00514	Other types of O-glycan biosynthesis	11
ko03018	RNA degradation	49
ko00730	Thiamine metabolism	10
ko00603	Glycosphingolipid biosynthesis - globo and isoglobo series	7
ko00943	Isoflavonoid biosynthesis	7
ko00250	Alanine, aspartate and glutamate metabolism	19
ko00460	Cyanoamino acid metabolism	32
ko00360	Phenylalanine metabolism	22
ko00920	Sulfur metabolism	14
ko04122	Sulfur relay system	5
ko00790	Folate biosynthesis	12
ko00260	Glycine, serine and threonine metabolism	31
ko03060	Protein export	22
ko00450	Selenocompound metabolism	9
ko00905	Brassinosteroid biosynthesis	10
ko00590	Arachidonic acid metabolism	12
ko00340	Histidine metabolism	8
ko00300	Lysine biosynthesis	6
ko01230	Biosynthesis of amino acids	78
ko03040	Spliceosome	77
ko00785	Lipoic acid metabolism	2
ko00562	Inositol phosphate metabolism	37
ko00563	Glycosylphosphatidylinositol (GPI)-anchor biosynthesis	11
ko00960	Tropane, piperidine and pyridine alkaloid biosynthesis	12
ko00604	Glycosphingolipid biosynthesis - ganglio series	11
ko00030	Pentose phosphate pathway	19
ko00261	Monobactam biosynthesis	4
ko03410	Base excision repair	18
ko00630	Glyoxylate and dicarboxylate metabolism	29
ko00908	Zeatin biosynthesis	21
ko00040	Pentose and glucuronate interconversions	42
ko00440	Phosphonate and phosphinate metabolism	3
ko00402	Benzoxazinoid biosynthesis	11
ko03440	Homologous recombination	33
ko00601	Glycosphingolipid biosynthesis - lacto and neolacto series	1
ko00660	C5-Branched dibasic acid metabolism	2
ko00600	Sphingolipid metabolism	21
ko00240	Pyrimidine metabolism	23
ko02010	ABC transporters	34
ko00220	Arginine biosynthesis	10
ko00350	Tyrosine metabolism	19
ko01200	Carbon metabolism	81
ko00650	Butanoate metabolism	8
ko00944	Flavone and flavonol biosynthesis	5
ko00061	Fatty acid biosynthesis	13
ko03013	RNA transport	60
ko00780	Biotin metabolism	6
ko00511	Other glycan degradation	21
ko00750	Vitamin B6 metabolism	3
ko04146	Peroxisome	33
ko03430	Mismatch repair	19
ko04145	Phagosome	20
ko00904	Diterpenoid biosynthesis	16
ko00950	Isoquinoline alkaloid biosynthesis	12
ko00770	Pantothenate and CoA biosynthesis	10
ko00970	Aminoacyl-tRNA biosynthesis	29
ko00591	Linoleic acid metabolism	3
ko00592	alpha-Linolenic acid metabolism	17
ko00740	Riboflavin metabolism	6
ko00670	One carbon pool by folate	4
ko00520	Amino sugar and nucleotide sugar metabolism	47
ko00100	Steroid biosynthesis	9
ko00430	Taurine and hypotaurine metabolism	1
ko00290	Valine, leucine and isoleucine biosynthesis	3
ko00052	Galactose metabolism	25
ko00053	Ascorbate and aldarate metabolism	15
ko01212	Fatty acid metabolism	17
ko00400	Phenylalanine, tyrosine and tryptophan biosynthesis	11
ko01040	Biosynthesis of unsaturated fatty acids	6
ko00072	Synthesis and degradation of ketone bodies	1
ko00410	beta-Alanine metabolism	9
ko00565	Ether lipid metabolism	7
ko00480	Glutathione metabolism	25
ko03022	Basal transcription factors	9
ko00500	Starch and sucrose metabolism	73
ko00965	Betalain biosynthesis	4
ko04136	Autophagy - other	7
ko00071	Fatty acid degradation	10
ko00966	Glucosinolate biosynthesis	1
ko03420	Nucleotide excision repair	18
ko00380	Tryptophan metabolism	17
ko00010	Glycolysis / Gluconeogenesis	36
ko00640	Propanoate metabolism	4
ko00330	Arginine and proline metabolism	10
ko04712	Circadian rhythm - plant	19
ko04130	SNARE interactions in vesicular transport	5
ko00130	Ubiquinone and other terpenoid-quinone biosynthesis	10
ko04144	Endocytosis	49
ko00620	Pyruvate metabolism	16
ko00710	Carbon fixation in photosynthetic organisms	13
ko00073	Cutin, suberine and wax biosynthesis	10
ko01210	2-Oxocarboxylic acid metabolism	9
ko00561	Glycerolipid metabolism	24
ko00945	Stilbenoid, diarylheptanoid and gingerol biosynthesis	9
ko00900	Terpenoid backbone biosynthesis	9
ko00906	Carotenoid biosynthesis	6
ko00909	Sesquiterpenoid and triterpenoid biosynthesis	4
ko03015	mRNA surveillance pathway	21
ko00051	Fructose and mannose metabolism	11
ko00941	Flavonoid biosynthesis	18
ko00860	Porphyrin and chlorophyll metabolism	6
ko00760	Nicotinate and nicotinamide metabolism	2
ko00020	Citrate cycle (TCA cycle)	6
ko00280	Valine, leucine and isoleucine degradation	7
ko00062	Fatty acid elongation	4
ko00310	Lysine degradation	5
ko00195	Photosynthesis	5
ko03050	Proteasome	6
ko00564	Glycerophospholipid metabolism	25
ko04120	Ubiquitin mediated proteolysis	37
ko00190	Oxidative phosphorylation	6
		3137

## Sheet: up-regulated DEGs at R1 stage 
ID	Description	gene_number
ko04136	Autophagy - other	32
ko00280	Valine, leucine and isoleucine degradation	40
ko00071	Fatty acid degradation	32
ko00410	beta-Alanine metabolism	26
ko04146	Peroxisome	43
ko00592	alpha-Linolenic acid metabolism	29
ko00640	Propanoate metabolism	17
ko00330	Arginine and proline metabolism	24
ko00564	Glycerophospholipid metabolism	47
ko00052	Galactose metabolism	32
ko00561	Glycerolipid metabolism	37
ko00270	Cysteine and methionine metabolism	34
ko01212	Fatty acid metabolism	25
ko00511	Other glycan degradation	23
ko00770	Pantothenate and CoA biosynthesis	15
ko00240	Pyrimidine metabolism	23
ko00515	Mannose type O-glycan biosynthesis	9
ko00250	Alanine, aspartate and glutamate metabolism	16
ko01040	Biosynthesis of unsaturated fatty acids	12
ko00565	Ether lipid metabolism	13
ko00350	Tyrosine metabolism	18
ko00514	Other types of O-glycan biosynthesis	9
ko00860	Porphyrin and chlorophyll metabolism	15
ko00220	Arginine biosynthesis	11
ko00232	Caffeine metabolism	2
ko00630	Glyoxylate and dicarboxylate metabolism	22
ko00906	Carotenoid biosynthesis	13
ko00960	Tropane, piperidine and pyridine alkaloid biosynthesis	10
ko00604	Glycosphingolipid biosynthesis - ganglio series	9
ko00400	Phenylalanine, tyrosine and tryptophan biosynthesis	13
ko00430	Taurine and hypotaurine metabolism	3
ko04120	Ubiquitin mediated proteolysis	42
ko00591	Linoleic acid metabolism	5
ko02010	ABC transporters	24
ko00905	Brassinosteroid biosynthesis	7
ko00760	Nicotinate and nicotinamide metabolism	8
ko00590	Arachidonic acid metabolism	8
ko01200	Carbon metabolism	51
ko01230	Biosynthesis of amino acids	45
ko00260	Glycine, serine and threonine metabolism	18
ko00600	Sphingolipid metabolism	15
ko00072	Synthesis and degradation of ketone bodies	3
ko00620	Pyruvate metabolism	18
ko01210	2-Oxocarboxylic acid metabolism	13
ko00460	Cyanoamino acid metabolism	18
ko00908	Zeatin biosynthesis	14
ko04144	Endocytosis	40
ko00531	Glycosaminoglycan degradation	10
ko00520	Amino sugar and nucleotide sugar metabolism	33
ko04145	Phagosome	15
ko00402	Benzoxazinoid biosynthesis	8
ko00051	Fructose and mannose metabolism	15
ko00943	Isoflavonoid biosynthesis	4
ko00710	Carbon fixation in photosynthetic organisms	15
ko00340	Histidine metabolism	5
ko04070	Phosphatidylinositol signaling system	21
ko00053	Ascorbate and aldarate metabolism	13
ko00230	Purine metabolism	21
ko00040	Pentose and glucuronate interconversions	24
ko00360	Phenylalanine metabolism	11
ko00562	Inositol phosphate metabolism	20
ko00950	Isoquinoline alkaloid biosynthesis	9
ko00310	Lysine degradation	10
ko00903	Limonene and pinene degradation	2
ko00500	Starch and sucrose metabolism	47
ko00440	Phosphonate and phosphinate metabolism	2
ko00480	Glutathione metabolism	18
ko00902	Monoterpenoid biosynthesis	2
ko00061	Fatty acid biosynthesis	8
ko00513	Various types of N-glycan biosynthesis	8
ko00790	Folate biosynthesis	5
ko00073	Cutin, suberine and wax biosynthesis	10
ko00966	Glucosinolate biosynthesis	2
ko04712	Circadian rhythm - plant	15
ko03060	Protein export	9
ko00010	Glycolysis / Gluconeogenesis	24
ko00740	Riboflavin metabolism	4
ko00650	Butanoate metabolism	4
ko00290	Valine, leucine and isoleucine biosynthesis	2
ko00904	Diterpenoid biosynthesis	8
ko00062	Fatty acid elongation	6
ko00940	Phenylpropanoid biosynthesis	44
ko00100	Steroid biosynthesis	5
ko00020	Citrate cycle (TCA cycle)	7
ko04141	Protein processing in endoplasmic reticulum	37
ko00670	One carbon pool by folate	2
ko00130	Ubiquinone and other terpenoid-quinone biosynthesis	7
ko04130	SNARE interactions in vesicular transport	4
ko04016	MAPK signaling pathway - plant	51
ko00750	Vitamin B6 metabolism	1
ko00450	Selenocompound metabolism	2
ko00901	Indole alkaloid biosynthesis	1
ko00030	Pentose phosphate pathway	6
ko03013	RNA transport	26
ko00603	Glycosphingolipid biosynthesis - globo and isoglobo series	1
ko00510	N-Glycan biosynthesis	5
ko00920	Sulfur metabolism	3
ko00944	Flavone and flavonol biosynthesis	1
ko04626	Plant-pathogen interaction	76
ko00380	Tryptophan metabolism	8
ko03040	Spliceosome	28
ko04075	Plant hormone signal transduction	68
ko03050	Proteasome	5
ko03430	Mismatch repair	6
ko00945	Stilbenoid, diarylheptanoid and gingerol biosynthesis	5
ko00941	Flavonoid biosynthesis	10
ko00780	Biotin metabolism	1
ko00730	Thiamine metabolism	1
ko03410	Base excision repair	4
ko00965	Betalain biosynthesis	1
ko00909	Sesquiterpenoid and triterpenoid biosynthesis	2
ko00910	Nitrogen metabolism	2
ko03018	RNA degradation	12
ko00900	Terpenoid backbone biosynthesis	3
ko03008	Ribosome biogenesis in eukaryotes	8
ko03015	mRNA surveillance pathway	7
ko03022	Basal transcription factors	1
ko03420	Nucleotide excision repair	4
ko00970	Aminoacyl-tRNA biosynthesis	6
ko00195	Photosynthesis	1
ko03020	RNA polymerase	1
ko03030	DNA replication	2
ko03440	Homologous recombination	4
ko00190	Oxidative phosphorylation	2
ko03010	Ribosome	10
		1874

## Sheet: dow-regulated DEGs at R1 stage 
ID	Description	gene_number
ko04075	Plant hormone signal transduction	76
ko00940	Phenylpropanoid biosynthesis	47
ko04070	Phosphatidylinositol signaling system	16
ko00908	Zeatin biosynthesis	10
ko04016	MAPK signaling pathway - plant	39
ko00250	Alanine, aspartate and glutamate metabolism	8
ko02010	ABC transporters	15
ko00230	Purine metabolism	15
ko04626	Plant-pathogen interaction	56
ko00960	Tropane, piperidine and pyridine alkaloid biosynthesis	6
ko00660	C5-Branched dibasic acid metabolism	2
ko00340	Histidine metabolism	4
ko00941	Flavonoid biosynthesis	13
ko00260	Glycine, serine and threonine metabolism	11
ko00130	Ubiquinone and other terpenoid-quinone biosynthesis	8
ko00945	Stilbenoid, diarylheptanoid and gingerol biosynthesis	8
ko00562	Inositol phosphate metabolism	13
ko00290	Valine, leucine and isoleucine biosynthesis	3
ko00410	beta-Alanine metabolism	6
ko00072	Synthesis and degradation of ketone bodies	2
ko00350	Tyrosine metabolism	8
ko04712	Circadian rhythm - plant	11
ko00240	Pyrimidine metabolism	9
ko00906	Carotenoid biosynthesis	6
ko00500	Starch and sucrose metabolism	27
ko00270	Cysteine and methionine metabolism	12
ko00010	Glycolysis / Gluconeogenesis	16
ko00790	Folate biosynthesis	4
ko00073	Cutin, suberine and wax biosynthesis	7
ko00071	Fatty acid degradation	6
ko00966	Glucosinolate biosynthesis	2
ko00450	Selenocompound metabolism	3
ko00785	Lipoic acid metabolism	1
ko00360	Phenylalanine metabolism	6
ko00905	Brassinosteroid biosynthesis	3
ko00591	Linoleic acid metabolism	2
ko01230	Biosynthesis of amino acids	21
ko00740	Riboflavin metabolism	3
ko00650	Butanoate metabolism	3
ko00400	Phenylalanine, tyrosine and tryptophan biosynthesis	5
ko00770	Pantothenate and CoA biosynthesis	4
ko03020	RNA polymerase	5
ko00640	Propanoate metabolism	3
ko03440	Homologous recombination	9
ko01210	2-Oxocarboxylic acid metabolism	5
ko00950	Isoquinoline alkaloid biosynthesis	4
ko00460	Cyanoamino acid metabolism	7
ko04122	Sulfur relay system	1
ko00910	Nitrogen metabolism	3
ko00750	Vitamin B6 metabolism	1
ko00592	alpha-Linolenic acid metabolism	5
ko03410	Base excision repair	4
ko00970	Aminoacyl-tRNA biosynthesis	8
ko03013	RNA transport	15
ko00030	Pentose phosphate pathway	4
ko00760	Nicotinate and nicotinamide metabolism	2
ko04146	Peroxisome	8
ko00590	Arachidonic acid metabolism	2
ko00511	Other glycan degradation	5
ko00061	Fatty acid biosynthesis	3
ko01040	Biosynthesis of unsaturated fatty acids	2
ko00520	Amino sugar and nucleotide sugar metabolism	12
ko00480	Glutathione metabolism	7
ko00220	Arginine biosynthesis	2
ko00670	One carbon pool by folate	1
ko00310	Lysine degradation	3
ko01200	Carbon metabolism	18
ko00100	Steroid biosynthesis	2
ko00051	Fructose and mannose metabolism	4
ko01212	Fatty acid metabolism	4
ko00561	Glycerolipid metabolism	7
ko00965	Betalain biosynthesis	1
ko00280	Valine, leucine and isoleucine degradation	3
ko00052	Galactose metabolism	5
ko03430	Mismatch repair	3
ko00604	Glycosphingolipid biosynthesis - ganglio series	1
ko00860	Porphyrin and chlorophyll metabolism	2
ko00564	Glycerophospholipid metabolism	8
ko00630	Glyoxylate and dicarboxylate metabolism	4
ko00920	Sulfur metabolism	1
ko03008	Ribosome biogenesis in eukaryotes	5
ko04130	SNARE interactions in vesicular transport	1
ko03060	Protein export	2
ko00909	Sesquiterpenoid and triterpenoid biosynthesis	1
ko00904	Diterpenoid biosynthesis	2
ko00040	Pentose and glucuronate interconversions	6
ko00620	Pyruvate metabolism	3
ko03420	Nucleotide excision repair	3
ko00531	Glycosaminoglycan degradation	1
ko04145	Phagosome	2
ko03040	Spliceosome	11
ko00710	Carbon fixation in photosynthetic organisms	2
ko03030	DNA replication	2
ko00195	Photosynthesis	1
ko00020	Citrate cycle (TCA cycle)	1
ko00330	Arginine and proline metabolism	1
ko03050	Proteasome	1
ko00900	Terpenoid backbone biosynthesis	1
ko04120	Ubiquitin mediated proteolysis	8
ko04141	Protein processing in endoplasmic reticulum	11
ko03018	RNA degradation	4
ko00053	Ascorbate and aldarate metabolism	1
ko04144	Endocytosis	8
ko00600	Sphingolipid metabolism	1
ko00190	Oxidative phosphorylation	2
ko00380	Tryptophan metabolism	1
ko03015	mRNA surveillance pathway	2
ko03010	Ribosome	7
		792
