# Supplementary material for: Identification of Drought-Resistant Response in Proso Millet (Panicum miliaceum L.) Root through Physiological and Transcriptomic Analysis
Source: Plants (Basel). 2024 Jun 19;13(12):1693. doi: 10.3390/plants13121693 (PMC11207614; doi:10.3390/plants13121693)
Supplement: Supplementary file 1 [file plants-13-01693-s001.zip › Supplemental Table S6-Transcriptional Factors.xlsx]

## Sheet: up-regulated DEGs at D1 stage
TFs of up-regulated DEGs at D1 stage
Gene_ID	TF Family	Gene_ID	TF Family
Panicum_miliaceum_newGene_11870	MYB	gene-C2845_PM07G21370	B3
Panicum_miliaceum_newGene_12049	WRKY	gene-C2845_PM07G22730	C2C2-GATA
Panicum_miliaceum_newGene_16649	bZIP	gene-C2845_PM07G22990	OFP
Panicum_miliaceum_newGene_17918	bZIP	gene-C2845_PM07G23150	WRKY
Panicum_miliaceum_newGene_3461	TCP	gene-C2845_PM07G23250	AP2/ERF-ERF
Panicum_miliaceum_newGene_4230	Trihelix	gene-C2845_PM07G23300	VOZ
Panicum_miliaceum_newGene_5413	WRKY	gene-C2845_PM07G23600	C2C2-Dof
Panicum_miliaceum_newGene_584	GRF	gene-C2845_PM07G24630	bHLH
Panicum_miliaceum_newGene_8107	Trihelix	gene-C2845_PM07G25280	WRKY
Panicum_miliaceum_newGene_8410	HB-WOX	gene-C2845_PM07G27200	WRKY
Panicum_miliaceum_newGene_8562	Tify	gene-C2845_PM07G27930	C2H2
Panicum_miliaceum_newGene_8689	AP2/ERF-ERF	gene-C2845_PM07G27960	C2H2
gene-C2845_PM01G02090	NAC	gene-C2845_PM07G29340	C2H2
gene-C2845_PM01G04500	bHLH	gene-C2845_PM07G29550	NAC
gene-C2845_PM01G05080	Tify	gene-C2845_PM07G29560	MYB-related
gene-C2845_PM01G05090	Tify	gene-C2845_PM07G29850	AP2/ERF-ERF
gene-C2845_PM01G05100	Tify	gene-C2845_PM07G30170	MYB
gene-C2845_PM01G05910	AP2/ERF-ERF	gene-C2845_PM07G30520	NAC
gene-C2845_PM01G06010	GRAS	gene-C2845_PM07G30660	NAC
gene-C2845_PM01G06340	C2H2	gene-C2845_PM07G30910	Alfin-like
gene-C2845_PM01G07890	GARP-ARR-B	gene-C2845_PM07G33160	CAMTA
gene-C2845_PM01G07940	HSF	gene-C2845_PM07G33360	NAC
gene-C2845_PM01G08620	BBR-BPC	gene-C2845_PM07G33530	B3-ARF
gene-C2845_PM01G13290	MYB	gene-C2845_PM07G34640	GRAS
gene-C2845_PM01G13580	WRKY	gene-C2845_PM07G35110	SRS
gene-C2845_PM01G13700	EIL	gene-C2845_PM07G35430	GRAS
gene-C2845_PM01G13860	NAC	gene-C2845_PM07G37090	WRKY
gene-C2845_PM01G16910	CAMTA	gene-C2845_PM07G37100	WRKY
gene-C2845_PM01G17560	Tify	gene-C2845_PM07G37210	MYB-related
gene-C2845_PM01G18760	C2H2	gene-C2845_PM07G37330	MYB
gene-C2845_PM01G18770	C2H2	gene-C2845_PM07G37350	MYB-related
gene-C2845_PM01G18780	C2H2	gene-C2845_PM07G37440	MYB-related
gene-C2845_PM01G18890	LOB	gene-C2845_PM07G37560	bHLH
gene-C2845_PM01G19560	AP2/ERF-ERF	gene-C2845_PM07G38020	BES1
gene-C2845_PM01G21240	C2C2-GATA	gene-C2845_PM07G38580	bZIP
gene-C2845_PM01G21400	AP2/ERF-ERF	gene-C2845_PM07G38660	TCP
gene-C2845_PM01G21500	MYB-related	gene-C2845_PM07G40200	bHLH
gene-C2845_PM01G21520	HB-HD-ZIP	gene-C2845_PM07G40560	WRKY
gene-C2845_PM01G21860	TCP	gene-C2845_PM08G00050	WRKY
gene-C2845_PM01G21880	C2H2	gene-C2845_PM08G01760	bZIP
gene-C2845_PM01G21890	C2H2	gene-C2845_PM08G02200	BES1
gene-C2845_PM01G22270	NAC	gene-C2845_PM08G02600	bHLH
gene-C2845_PM01G23100	bHLH	gene-C2845_PM08G02730	MYB-related
gene-C2845_PM01G23610	bZIP	gene-C2845_PM08G02970	MYB-related
gene-C2845_PM01G25610	C2H2	gene-C2845_PM08G03100	WRKY
gene-C2845_PM01G27240	GARP-G2-like	gene-C2845_PM08G03930	bZIP
gene-C2845_PM01G28660	bHLH	gene-C2845_PM08G05570	MYB
gene-C2845_PM01G29860	bHLH	gene-C2845_PM08G05680	AP2/ERF-RAV
gene-C2845_PM01G30830	GeBP	gene-C2845_PM08G06370	LOB
gene-C2845_PM01G31510	C3H	gene-C2845_PM08G08950	C2C2-Dof
gene-C2845_PM01G31560	NF-YA	gene-C2845_PM08G09130	NAC
gene-C2845_PM01G34340	C2C2-LSD	gene-C2845_PM08G10910	DBP
gene-C2845_PM01G35190	NAC	gene-C2845_PM08G11020	MYB
gene-C2845_PM01G35230	LOB	gene-C2845_PM08G11580	AP2/ERF-ERF
gene-C2845_PM01G37340	Trihelix	gene-C2845_PM08G15590	C2H2
gene-C2845_PM01G43880	Tify	gene-C2845_PM08G17280	WRKY
gene-C2845_PM01G43890	Tify	gene-C2845_PM08G20400	GRAS
gene-C2845_PM01G43900	Tify	gene-C2845_PM08G20930	AP2/ERF-ERF
gene-C2845_PM01G44380	Tify	gene-C2845_PM08G21340	WRKY
gene-C2845_PM01G45610	C2C2-Dof	gene-C2845_PM08G21760	Trihelix
gene-C2845_PM01G47160	PLATZ	gene-C2845_PM08G21910	NAC
gene-C2845_PM01G47220	bHLH	gene-C2845_PM08G22270	MYB
gene-C2845_PM02G00070	bHLH	gene-C2845_PM08G23260	bHLH
gene-C2845_PM02G00210	GRAS	gene-C2845_PM08G24060	OFP
gene-C2845_PM02G03980	GRF	gene-C2845_PM08G25530	OFP
gene-C2845_PM02G04810	bHLH	gene-C2845_PM08G25550	WRKY
gene-C2845_PM02G06860	C2C2-LSD	gene-C2845_PM08G25670	AP2/ERF-ERF
gene-C2845_PM02G07130	WRKY	gene-C2845_PM08G26010	C2C2-Dof
gene-C2845_PM02G11660	MYB	gene-C2845_PM08G27080	bHLH
gene-C2845_PM02G14590	C2C2-Dof	gene-C2845_PM08G27800	C2H2
gene-C2845_PM02G15170	Tify	gene-C2845_PM08G29220	NAC
gene-C2845_PM02G15210	Tify	gene-C2845_PM08G29440	WRKY
gene-C2845_PM02G15220	Tify	gene-C2845_PM08G29730	WRKY
gene-C2845_PM02G15240	Tify	gene-C2845_PM08G30560	C2H2
gene-C2845_PM02G19230	PLATZ	gene-C2845_PM08G30900	MYB
gene-C2845_PM02G19330	NAC	gene-C2845_PM09G02830	DBB
gene-C2845_PM02G19900	AP2/ERF-ERF	gene-C2845_PM09G06100	B3-ARF
gene-C2845_PM02G19910	AP2/ERF-ERF	gene-C2845_PM09G06270	bHLH
gene-C2845_PM02G20020	HB-HD-ZIP	gene-C2845_PM09G07660	E2F-DP
gene-C2845_PM02G20040	MYB-related	gene-C2845_PM09G18500	bHLH
gene-C2845_PM02G20150	AP2/ERF-ERF	gene-C2845_PM09G18580	GARP-G2-like
gene-C2845_PM02G21460	HB-BELL	gene-C2845_PM09G19310	MYB
gene-C2845_PM02G22490	LOB	gene-C2845_PM09G19860	HB-KNOX
gene-C2845_PM02G22620	C2H2	gene-C2845_PM09G20000	WRKY
gene-C2845_PM02G22630	C2H2	gene-C2845_PM09G20530	AP2/ERF-AP2
gene-C2845_PM02G23820	Tify	gene-C2845_PM09G21470	NAC
gene-C2845_PM02G24450	CAMTA	gene-C2845_PM10G00160	AP2/ERF-ERF
gene-C2845_PM02G24740	MYB	gene-C2845_PM10G02910	DBB
gene-C2845_PM02G26900	bZIP	gene-C2845_PM10G03220	WRKY
gene-C2845_PM02G27290	NAC	gene-C2845_PM10G05230	bHLH
gene-C2845_PM02G27310	NAC	gene-C2845_PM10G05390	B3-ARF
gene-C2845_PM02G27630	WRKY	gene-C2845_PM10G06640	NF-X1
gene-C2845_PM02G27880	MYB	gene-C2845_PM10G06820	E2F-DP
gene-C2845_PM02G29920	C2H2	gene-C2845_PM10G14220	BES1
gene-C2845_PM02G32920	HSF	gene-C2845_PM10G15490	HB-other
gene-C2845_PM02G32960	GARP-ARR-B	gene-C2845_PM10G16190	bHLH
gene-C2845_PM02G34390	HB-other	gene-C2845_PM10G16910	MYB-related
gene-C2845_PM02G34780	GRAS	gene-C2845_PM10G17300	C2H2
gene-C2845_PM02G34880	AP2/ERF-ERF	gene-C2845_PM10G17440	WRKY
gene-C2845_PM02G35430	AP2/ERF-ERF	gene-C2845_PM10G17950	AP2/ERF-AP2
gene-C2845_PM02G35460	AP2/ERF-ERF	gene-C2845_PM10G19000	B3-ARF
gene-C2845_PM02G35590	Tify	gene-C2845_PM10G19480	B3-ARF
gene-C2845_PM02G35600	Tify	gene-C2845_PM10G21300	B3-ARF
gene-C2845_PM02G35610	Tify	gene-C2845_PM11G00920	WRKY
gene-C2845_PM02G36180	HB-HD-ZIP	gene-C2845_PM11G01760	HB-BELL
gene-C2845_PM02G36250	C2C2-Dof	gene-C2845_PM11G03780	WRKY
gene-C2845_PM02G36580	HB-BELL	gene-C2845_PM11G07030	E2F-DP
gene-C2845_PM02G42070	C2H2	gene-C2845_PM11G09090	NAC
gene-C2845_PM02G43180	C2H2	gene-C2845_PM11G10610	DBB
gene-C2845_PM02G43190	C2H2	gene-C2845_PM11G10880	HB-HD-ZIP
gene-C2845_PM02G43390	Alfin-like	gene-C2845_PM11G11230	AP2/ERF-ERF
gene-C2845_PM02G43690	NAC	gene-C2845_PM11G14260	B3-ARF
gene-C2845_PM02G44930	bZIP	gene-C2845_PM11G14490	HB-HD-ZIP
gene-C2845_PM02G45790	TCP	gene-C2845_PM11G14790	AP2/ERF-ERF
gene-C2845_PM02G46890	GARP-G2-like	gene-C2845_PM11G16350	PLATZ
gene-C2845_PM02G46930	C2H2	gene-C2845_PM11G17580	NAC
gene-C2845_PM03G00720	bHLH	gene-C2845_PM11G19430	bZIP
gene-C2845_PM03G01550	EIL	gene-C2845_PM11G20690	GARP-G2-like
gene-C2845_PM03G01570	SBP	gene-C2845_PM11G22520	C2C2-GATA
gene-C2845_PM03G04050	HB-HD-ZIP	gene-C2845_PM11G22880	DBP
gene-C2845_PM03G04810	bZIP	gene-C2845_PM11G23880	AP2/ERF-ERF
gene-C2845_PM03G08020	C2C2-Dof	gene-C2845_PM11G24100	GRF
gene-C2845_PM03G09360	GRAS	gene-C2845_PM11G24760	bZIP
gene-C2845_PM03G09880	B3	gene-C2845_PM11G27020	bHLH
gene-C2845_PM03G10180	C3H	gene-C2845_PM11G29540	PLATZ
gene-C2845_PM03G10300	C2H2	gene-C2845_PM12G02780	B3-ARF
gene-C2845_PM03G10470	BES1	gene-C2845_PM12G03010	HB-HD-ZIP
gene-C2845_PM03G11220	LOB	gene-C2845_PM12G04180	PLATZ
gene-C2845_PM03G11240	C2H2	gene-C2845_PM12G04820	WRKY
gene-C2845_PM03G11630	GRAS	gene-C2845_PM12G05270	AP2/ERF-ERF
gene-C2845_PM03G12780	Tify	gene-C2845_PM12G06270	GARP-G2-like
gene-C2845_PM03G16120	AP2/ERF-ERF	gene-C2845_PM12G10290	C2C2-GATA
gene-C2845_PM03G16610	NAC	gene-C2845_PM12G10490	MYB
gene-C2845_PM03G21240	CPP	gene-C2845_PM12G10650	AP2/ERF-ERF
gene-C2845_PM03G24140	Alfin-like	gene-C2845_PM12G11210	B3-ARF
gene-C2845_PM03G27850	MYB	gene-C2845_PM12G11590	MYB
gene-C2845_PM03G27900	AP2/ERF-ERF	gene-C2845_PM12G13540	WRKY
gene-C2845_PM03G32090	WRKY	gene-C2845_PM12G17360	B3-ARF
gene-C2845_PM03G33820	GARP-G2-like	gene-C2845_PM12G18390	NAC
gene-C2845_PM03G34040	MYB	gene-C2845_PM12G19740	DBB
gene-C2845_PM03G34060	MYB	gene-C2845_PM12G20600	MYB
gene-C2845_PM03G34070	MYB	gene-C2845_PM12G20850	MYB
gene-C2845_PM03G34080	Tify	gene-C2845_PM12G21000	B3-ARF
gene-C2845_PM03G34530	MYB-related	gene-C2845_PM12G21590	AP2/ERF-ERF
gene-C2845_PM03G34650	bHLH	gene-C2845_PM12G21970	C2C2-GATA
gene-C2845_PM03G35710	Tify	gene-C2845_PM12G21990	DBB
gene-C2845_PM03G36420	C2H2	gene-C2845_PM12G23100	C2C2-Dof
gene-C2845_PM04G00080	GARP-G2-like	gene-C2845_PM12G23880	PLATZ
gene-C2845_PM04G03870	CPP	gene-C2845_PM12G24230	WRKY
gene-C2845_PM04G06610	Alfin-like	gene-C2845_PM12G25560	C2C2-CO-like
gene-C2845_PM04G06780	NAC	gene-C2845_PM12G27070	bHLH
gene-C2845_PM04G06830	AP2/ERF-ERF	gene-C2845_PM12G28000	AP2/ERF-ERF
gene-C2845_PM04G10630	AP2/ERF-ERF	gene-C2845_PM12G28720	GRF
gene-C2845_PM04G10810	MYB	gene-C2845_PM12G28880	AP2/ERF-ERF
gene-C2845_PM04G12190	Tify	gene-C2845_PM12G29020	AP2/ERF-ERF
gene-C2845_PM04G12710	AP2/ERF-AP2	gene-C2845_PM12G29930	DBP
gene-C2845_PM04G13050	bHLH	gene-C2845_PM13G03670	NAC
gene-C2845_PM04G13420	Tify	gene-C2845_PM13G05540	AP2/ERF-ERF
gene-C2845_PM04G15180	WRKY	gene-C2845_PM13G05550	AP2/ERF-ERF
gene-C2845_PM04G15190	WRKY	gene-C2845_PM13G07160	WRKY
gene-C2845_PM04G17590	C2H2	gene-C2845_PM13G08090	MYB
gene-C2845_PM04G18000	HSF	gene-C2845_PM13G11770	WRKY
gene-C2845_PM04G19760	bHLH	gene-C2845_PM13G11990	AP2/ERF-ERF
gene-C2845_PM04G19830	EIL	gene-C2845_PM13G12840	Tify
gene-C2845_PM04G20440	bHLH	gene-C2845_PM13G13990	C2H2
gene-C2845_PM04G20900	NAC	gene-C2845_PM13G14160	NAC
gene-C2845_PM04G23860	Trihelix	gene-C2845_PM13G14170	MYB-related
gene-C2845_PM04G25710	C2C2-Dof	gene-C2845_PM13G14470	bZIP
gene-C2845_PM04G26550	B3	gene-C2845_PM13G14520	AP2/ERF-ERF
gene-C2845_PM04G27600	GRAS	gene-C2845_PM13G15200	NAC
gene-C2845_PM04G29700	GRAS	gene-C2845_PM13G15270	GRAS
gene-C2845_PM04G29740	C3H	gene-C2845_PM13G15440	NAC
gene-C2845_PM04G30770	GRAS	gene-C2845_PM13G15550	AP2/ERF-ERF
gene-C2845_PM04G31200	C2H2	gene-C2845_PM13G16520	B3
gene-C2845_PM04G31220	LOB	gene-C2845_PM13G17690	CAMTA
gene-C2845_PM04G32490	Tify	gene-C2845_PM13G18620	AP2/ERF-AP2
gene-C2845_PM04G34370	EIL	gene-C2845_PM13G20090	AP2/ERF-ERF
gene-C2845_PM05G01850	NF-YA	gene-C2845_PM13G20950	bHLH
gene-C2845_PM05G03290	C2H2	gene-C2845_PM13G20960	C2C2-Dof
gene-C2845_PM05G04830	TUB	gene-C2845_PM13G23150	bHLH
gene-C2845_PM05G04900	GRAS	gene-C2845_PM13G24510	bZIP
gene-C2845_PM05G11260	Trihelix	gene-C2845_PM13G24550	TCP
gene-C2845_PM05G11280	C3H	gene-C2845_PM14G03210	NAC
gene-C2845_PM05G11380	bZIP	gene-C2845_PM14G05320	AP2/ERF-ERF
gene-C2845_PM05G11560	MYB	gene-C2845_PM14G05330	AP2/ERF-ERF
gene-C2845_PM05G11600	DBP	gene-C2845_PM14G09100	AP2/ERF-ERF
gene-C2845_PM05G12890	C2C2-GATA	gene-C2845_PM14G10380	WRKY
gene-C2845_PM05G14060	GRAS	gene-C2845_PM14G10910	AP2/ERF-ERF
gene-C2845_PM05G18280	NAC	gene-C2845_PM14G12620	SRS
gene-C2845_PM05G20440	WRKY	gene-C2845_PM14G14050	B3-ARF
gene-C2845_PM05G22050	AP2/ERF-ERF	gene-C2845_PM14G14190	NAC
gene-C2845_PM05G24090	AP2/ERF-ERF	gene-C2845_PM14G14850	Tify
gene-C2845_PM05G27860	WRKY	gene-C2845_PM14G15660	AP2/ERF-ERF
gene-C2845_PM05G29070	MYB	gene-C2845_PM14G16840	AP2/ERF-ERF
gene-C2845_PM05G29120	bZIP	gene-C2845_PM14G17610	bHLH
gene-C2845_PM05G29870	Trihelix	gene-C2845_PM14G18630	bHLH
gene-C2845_PM05G29890	TUB	gene-C2845_PM14G19990	bZIP
gene-C2845_PM05G30440	AP2/ERF-RAV	gene-C2845_PM14G20030	AP2/ERF-ERF
gene-C2845_PM05G30970	WRKY	gene-C2845_PM15G00710	E2F-DP
gene-C2845_PM05G32300	C2C2-Dof	gene-C2845_PM15G03090	WRKY
gene-C2845_PM05G36030	bHLH	gene-C2845_PM15G03180	bHLH
gene-C2845_PM05G36430	C2H2	gene-C2845_PM15G03190	bHLH
gene-C2845_PM05G36500	NAC	gene-C2845_PM15G04900	bHLH
gene-C2845_PM05G36510	MYB	gene-C2845_PM15G06610	Tify
gene-C2845_PM05G36760	TUB	gene-C2845_PM15G06790	AP2/ERF-ERF
gene-C2845_PM05G36770	bZIP	gene-C2845_PM15G06840	Trihelix
gene-C2845_PM05G36820	AP2/ERF-ERF	gene-C2845_PM15G10760	NAC
gene-C2845_PM05G37440	GRAS	gene-C2845_PM15G12780	DBB
gene-C2845_PM05G37580	NAC	gene-C2845_PM15G14490	MYB
gene-C2845_PM06G00140	C3H	gene-C2845_PM15G14670	B3-ARF
gene-C2845_PM06G00640	WRKY	gene-C2845_PM15G15630	MYB
gene-C2845_PM06G02050	Trihelix	gene-C2845_PM15G15990	C2C2-GATA
gene-C2845_PM06G02480	WRKY	gene-C2845_PM15G16010	DBB
gene-C2845_PM06G02700	bZIP	gene-C2845_PM15G16070	HB-HD-ZIP
gene-C2845_PM06G04450	WRKY	gene-C2845_PM15G16420	AP2/ERF-ERF
gene-C2845_PM06G04480	WRKY	gene-C2845_PM15G16440	AP2/ERF-ERF
gene-C2845_PM06G06220	MYB-related	gene-C2845_PM15G16620	AP2/ERF-ERF
gene-C2845_PM06G06560	C2C2-GATA	gene-C2845_PM15G17350	NAC
gene-C2845_PM06G07650	bHLH	gene-C2845_PM15G18540	bHLH
gene-C2845_PM06G07940	DBP	gene-C2845_PM15G20190	PLATZ
gene-C2845_PM06G08160	bZIP	gene-C2845_PM15G21580	AP2/ERF-ERF
gene-C2845_PM06G08220	C3H	gene-C2845_PM15G23810	AP2/ERF-AP2
gene-C2845_PM06G08240	Trihelix	gene-C2845_PM15G25530	C2C2-Dof
gene-C2845_PM06G11620	AP2/ERF-ERF	gene-C2845_PM15G26600	OFP
gene-C2845_PM06G14180	OFP	gene-C2845_PM16G02490	WRKY
gene-C2845_PM06G14410	bZIP	gene-C2845_PM16G03550	bHLH
gene-C2845_PM06G15610	WRKY	gene-C2845_PM16G03560	bHLH
gene-C2845_PM06G15630	WRKY	gene-C2845_PM16G04670	bHLH
gene-C2845_PM06G16400	C2C2-GATA	gene-C2845_PM16G06150	Tify
gene-C2845_PM06G18390	WRKY	gene-C2845_PM16G06260	Trihelix
gene-C2845_PM06G18410	WRKY	gene-C2845_PM16G06290	AP2/ERF-ERF
gene-C2845_PM06G18430	WRKY	gene-C2845_PM16G10650	WRKY
gene-C2845_PM06G18680	WRKY	gene-C2845_PM16G10770	MYB
gene-C2845_PM06G19780	bHLH	gene-C2845_PM16G11300	NAC
gene-C2845_PM06G20160	C2H2	gene-C2845_PM16G12330	DBB
gene-C2845_PM06G20230	NAC	gene-C2845_PM16G13750	B3-ARF
gene-C2845_PM06G20240	MYB-related	gene-C2845_PM16G13940	MYB
gene-C2845_PM06G20450	TUB	gene-C2845_PM16G15080	NAC
gene-C2845_PM06G20460	bZIP	gene-C2845_PM16G15230	DBB
gene-C2845_PM06G20530	AP2/ERF-ERF	gene-C2845_PM16G15300	Trihelix
gene-C2845_PM06G20840	MYB	gene-C2845_PM16G15330	HB-HD-ZIP
gene-C2845_PM06G21130	GRAS	gene-C2845_PM16G15660	AP2/ERF-ERF
gene-C2845_PM06G21280	NAC	gene-C2845_PM16G15680	AP2/ERF-ERF
gene-C2845_PM06G21690	bZIP	gene-C2845_PM16G17510	GRAS
gene-C2845_PM06G25470	WRKY	gene-C2845_PM16G17620	B3
gene-C2845_PM06G26570	WRKY	gene-C2845_PM16G17770	MYB-related
gene-C2845_PM06G31500	MYB	gene-C2845_PM16G18320	PLATZ
gene-C2845_PM06G31890	GRAS	gene-C2845_PM16G18700	WRKY
gene-C2845_PM06G32440	C2H2	gene-C2845_PM16G19580	AP2/ERF-ERF
gene-C2845_PM06G33720	bHLH	gene-C2845_PM16G22000	AP2/ERF-ERF
gene-C2845_PM06G35020	bHLH	gene-C2845_PM16G22330	Tify
gene-C2845_PM07G00440	bZIP	gene-C2845_PM16G22420	AP2/ERF-AP2
gene-C2845_PM07G01870	AP2/ERF-RAV	gene-C2845_PM17G00790	AP2/ERF-ERF
gene-C2845_PM07G03010	LOB	gene-C2845_PM17G02060	NAC
gene-C2845_PM07G03910	NAC	gene-C2845_PM17G02160	OFP
gene-C2845_PM07G04210	bHLH	gene-C2845_PM17G02180	OFP
gene-C2845_PM07G05560	NAC	gene-C2845_PM17G03080	AP2/ERF-ERF
gene-C2845_PM07G05760	C2C2-Dof	gene-C2845_PM17G07170	MYB
gene-C2845_PM07G07530	DBP	gene-C2845_PM17G08190	AP2/ERF-AP2
gene-C2845_PM07G07610	MYB	gene-C2845_PM17G15060	C2H2
gene-C2845_PM07G08230	AP2/ERF-ERF	gene-C2845_PM17G15240	GRAS
gene-C2845_PM07G10060	LOB	gene-C2845_PM18G01000	OFP
gene-C2845_PM07G10390	C2H2	gene-C2845_PM18G01010	OFP
gene-C2845_PM07G13350	bHLH	gene-C2845_PM18G01220	bZIP
gene-C2845_PM07G17190	GRAS	gene-C2845_PM18G01500	AP2/ERF-ERF
gene-C2845_PM07G17430	WRKY	gene-C2845_PM18G02230	C2C2-Dof
gene-C2845_PM07G17750	bZIP	gene-C2845_PM18G02470	NAC
gene-C2845_PM07G17810	AP2/ERF-ERF	gene-C2845_PM18G06970	WRKY
gene-C2845_PM07G18510	Trihelix	gene-C2845_PM18G12780	GRAS
gene-C2845_PM07G18690	NAC	gene-C2845_PM18G13200	MYB
gene-C2845_PM07G19590	AP2/ERF-RAV	gene-C2845_PMPSC048918	WRKY
gene-C2845_PM07G20350	bHLH

## Sheet: down-regulated DEGs at D1 stage
TFs of down-regulated DEGs at D12 stage
Gene_ID	TF Family	Gene_ID	TF Family
Panicum_miliaceum_newGene_11695	WRKY	gene-C2845_PM08G07210	bHLH
Panicum_miliaceum_newGene_1673	Trihelix	gene-C2845_PM08G18170	MYB-related
Panicum_miliaceum_newGene_3865	bHLH	gene-C2845_PM08G24600	MYB
Panicum_miliaceum_newGene_6598	MYB-related	gene-C2845_PM09G01250	GRAS
gene-C2845_PM01G12600	bZIP	gene-C2845_PM09G04740	GARP-ARR-B
gene-C2845_PM01G17700	GRAS	gene-C2845_PM09G07260	GRF
gene-C2845_PM01G23560	bHLH	gene-C2845_PM09G08920	MYB
gene-C2845_PM01G27940	MADS-MIKC	gene-C2845_PM09G12940	WRKY
gene-C2845_PM01G33930	NF-YA	gene-C2845_PM09G18180	GRAS
gene-C2845_PM01G38350	C2C2-Dof	gene-C2845_PM09G18590	bZIP
gene-C2845_PM01G45720	AP2/ERF-ERF	gene-C2845_PM09G21590	C3H
gene-C2845_PM01G49090	NF-YC	gene-C2845_PM09G24100	bZIP
gene-C2845_PM02G06470	NF-YA	gene-C2845_PM10G00890	NAC
gene-C2845_PM02G14670	HB-HD-ZIP	gene-C2845_PM10G03680	CSD
gene-C2845_PM02G17270	GRAS	gene-C2845_PM10G11790	WRKY
gene-C2845_PM02G18330	bHLH	gene-C2845_PM10G13020	WRKY
gene-C2845_PM02G22420	GRAS	gene-C2845_PM10G16000	GRAS
gene-C2845_PM02G31760	HB-other	gene-C2845_PM10G21570	bZIP
gene-C2845_PM02G35930	NF-YA	gene-C2845_PM11G07490	FAR1
gene-C2845_PM02G36150	bHLH	gene-C2845_PM11G08280	Alfin-like
gene-C2845_PM02G36730	HSF	gene-C2845_PM11G08480	HB-HD-ZIP
gene-C2845_PM02G38570	RWP-RK	gene-C2845_PM11G13790	bZIP
gene-C2845_PM02G43010	GRAS	gene-C2845_PM11G16250	SBP
gene-C2845_PM02G44830	WRKY	gene-C2845_PM11G17850	GeBP
gene-C2845_PM03G00660	bZIP	gene-C2845_PM11G20550	bZIP
gene-C2845_PM03G01110	NF-YC	gene-C2845_PM11G27350	bHLH
gene-C2845_PM03G11210	GRAS	gene-C2845_PM12G00920	C2H2
gene-C2845_PM03G11250	bHLH	gene-C2845_PM12G01810	bZIP
gene-C2845_PM03G12790	FAR1	gene-C2845_PM12G04970	PLATZ
gene-C2845_PM03G12860	AP2/ERF-ERF	gene-C2845_PM12G05750	GRAS
gene-C2845_PM03G13960	GeBP	gene-C2845_PM12G10160	GeBP
gene-C2845_PM03G16300	OFP	gene-C2845_PM12G16590	Trihelix
gene-C2845_PM03G17450	C2H2	gene-C2845_PM12G17150	NAC
gene-C2845_PM03G28590	C2H2	gene-C2845_PM12G17600	Alfin-like
gene-C2845_PM03G29190	bZIP	gene-C2845_PM12G30670	GARP-G2-like
gene-C2845_PM04G12530	MYB	gene-C2845_PM12G31790	C3H
gene-C2845_PM04G13020	WRKY	gene-C2845_PM13G12180	FAR1
gene-C2845_PM04G13030	WRKY	gene-C2845_PM13G12530	HB-HD-ZIP
gene-C2845_PM04G19400	NF-YC	gene-C2845_PM13G13650	MYB
gene-C2845_PM04G23340	RWP-RK	gene-C2845_PM13G16500	GARP-ARR-B
gene-C2845_PM04G25270	FAR1	gene-C2845_PM13G20510	HB-HD-ZIP
gene-C2845_PM04G28710	bHLH	gene-C2845_PM13G23890	NAC
gene-C2845_PM04G31230	GRAS	gene-C2845_PM14G01850	C2C2-LSD
gene-C2845_PM04G34330	GARP-G2-like	gene-C2845_PM14G03320	MYB-related
gene-C2845_PM05G00370	HB-BELL	gene-C2845_PM14G04810	NAC
gene-C2845_PM05G00760	NAC	gene-C2845_PM14G11100	FAR1
gene-C2845_PM05G03340	AP2/ERF-ERF	gene-C2845_PM14G11370	HB-HD-ZIP
gene-C2845_PM05G05380	bZIP	gene-C2845_PM14G12710	bHLH
gene-C2845_PM05G10510	C2H2	gene-C2845_PM14G17480	bZIP
gene-C2845_PM05G10560	MYB-related	gene-C2845_PM14G18010	WRKY
gene-C2845_PM05G16440	C3H	gene-C2845_PM15G05630	HB-HD-ZIP
gene-C2845_PM05G26260	C3H	gene-C2845_PM15G05860	bHLH
gene-C2845_PM05G26290	MYB-related	gene-C2845_PM15G09590	Trihelix
gene-C2845_PM05G27190	MYB-related	gene-C2845_PM15G11760	FAR1
gene-C2845_PM05G34390	WRKY	gene-C2845_PM15G16270	C2C2-GATA
gene-C2845_PM06G05040	MYB-related	gene-C2845_PM15G16600	AP2/ERF-ERF
gene-C2845_PM06G08920	MYB-related	gene-C2845_PM15G18840	C2C2-Dof
gene-C2845_PM06G08940	MYB	gene-C2845_PM15G25820	bZIP
gene-C2845_PM06G08970	C2H2	gene-C2845_PM16G00900	C2H2
gene-C2845_PM06G18070	GARP-G2-like	gene-C2845_PM16G02780	FAR1
gene-C2845_PM06G21670	GARP-G2-like	gene-C2845_PM16G03240	MYB
gene-C2845_PM06G30010	C3H	gene-C2845_PM16G04880	bHLH
gene-C2845_PM06G32550	bHLH	gene-C2845_PM16G08160	C3H
gene-C2845_PM06G33990	B3-ARF	gene-C2845_PM16G21310	bZIP
gene-C2845_PM06G35250	HB-BELL	gene-C2845_PM16G21550	bHLH
gene-C2845_PM07G00130	MYB	gene-C2845_PM16G24760	TUB
gene-C2845_PM07G00140	MYB	gene-C2845_PM17G01920	bZIP
gene-C2845_PM07G14830	MYB-related	gene-C2845_PM17G04240	MYB
gene-C2845_PM07G21270	MYB	gene-C2845_PM17G07920	WRKY
gene-C2845_PM07G28890	FAR1	gene-C2845_PM17G11320	GRF
gene-C2845_PM07G29780	TUB	gene-C2845_PM17G13950	MYB
gene-C2845_PM07G30020	C2H2	gene-C2845_PM17G14930	MYB
gene-C2845_PM07G34040	NF-YB	gene-C2845_PM18G00820	bZIP
gene-C2845_PM07G35030	bHLH	gene-C2845_PM18G00970	B3
gene-C2845_PM07G38860	bHLH	gene-C2845_PM18G12770	GRAS
gene-C2845_PM08G01480	bHLH	gene-C2845_PMPSC004479	FAR1
gene-C2845_PM08G04220	MYB

## Sheet: up-regulated DEGs at D2 stage
TFs of up-regulated DEGs at D2 stage
Gene_ID	TF Family	Gene_ID	TF Family
Panicum_miliaceum_newGene_11870	MYB	gene-C2845_PM07G23300	VOZ
Panicum_miliaceum_newGene_12448	Tify	gene-C2845_PM07G23600	C2C2-Dof
Panicum_miliaceum_newGene_13156	NAC	gene-C2845_PM07G24630	bHLH
Panicum_miliaceum_newGene_17918	bZIP	gene-C2845_PM07G25030	ULT
Panicum_miliaceum_newGene_3461	TCP	gene-C2845_PM07G26870	C2H2
Panicum_miliaceum_newGene_4230	Trihelix	gene-C2845_PM07G27100	LOB
Panicum_miliaceum_newGene_584	GRF	gene-C2845_PM07G27200	WRKY
Panicum_miliaceum_newGene_8107	Trihelix	gene-C2845_PM07G27930	C2H2
Panicum_miliaceum_newGene_8410	HB-WOX	gene-C2845_PM07G27960	C2H2
Panicum_miliaceum_newGene_8562	Tify	gene-C2845_PM07G28150	MYB
Panicum_miliaceum_newGene_8689	AP2/ERF-ERF	gene-C2845_PM07G28190	GRAS
gene-C2845_PM01G02260	bHLH	gene-C2845_PM07G29340	C2H2
gene-C2845_PM01G03350	E2F-DP	gene-C2845_PM07G29370	bZIP
gene-C2845_PM01G04500	bHLH	gene-C2845_PM07G29550	NAC
gene-C2845_PM01G05080	Tify	gene-C2845_PM07G29560	MYB-related
gene-C2845_PM01G05090	Tify	gene-C2845_PM07G29810	bZIP
gene-C2845_PM01G05100	Tify	gene-C2845_PM07G29850	AP2/ERF-ERF
gene-C2845_PM01G05220	AP2/ERF-ERF	gene-C2845_PM07G30170	MYB
gene-C2845_PM01G05910	AP2/ERF-ERF	gene-C2845_PM07G30520	NAC
gene-C2845_PM01G06010	GRAS	gene-C2845_PM07G30660	NAC
gene-C2845_PM01G06340	C2H2	gene-C2845_PM07G30910	Alfin-like
gene-C2845_PM01G07890	GARP-ARR-B	gene-C2845_PM07G32090	C2H2
gene-C2845_PM01G07940	HSF	gene-C2845_PM07G32650	C3H
gene-C2845_PM01G08620	BBR-BPC	gene-C2845_PM07G33360	NAC
gene-C2845_PM01G13580	WRKY	gene-C2845_PM07G33530	B3-ARF
gene-C2845_PM01G13700	EIL	gene-C2845_PM07G34640	GRAS
gene-C2845_PM01G13860	NAC	gene-C2845_PM07G35430	GRAS
gene-C2845_PM01G14300	bZIP	gene-C2845_PM07G36760	bZIP
gene-C2845_PM01G16910	CAMTA	gene-C2845_PM07G37090	WRKY
gene-C2845_PM01G17560	Tify	gene-C2845_PM07G37100	WRKY
gene-C2845_PM01G18760	C2H2	gene-C2845_PM07G37210	MYB-related
gene-C2845_PM01G18770	C2H2	gene-C2845_PM07G37330	MYB
gene-C2845_PM01G18780	C2H2	gene-C2845_PM07G37350	MYB-related
gene-C2845_PM01G18890	LOB	gene-C2845_PM07G37440	MYB-related
gene-C2845_PM01G19950	MADS-MIKC	gene-C2845_PM07G37560	bHLH
gene-C2845_PM01G21500	MYB-related	gene-C2845_PM07G38020	BES1
gene-C2845_PM01G21520	HB-HD-ZIP	gene-C2845_PM07G38580	bZIP
gene-C2845_PM01G21860	TCP	gene-C2845_PM07G38660	TCP
gene-C2845_PM01G21880	C2H2	gene-C2845_PM07G39360	AP2/ERF-ERF
gene-C2845_PM01G21890	C2H2	gene-C2845_PM07G40200	bHLH
gene-C2845_PM01G21980	AP2/ERF-AP2	gene-C2845_PM07G40560	WRKY
gene-C2845_PM01G22270	NAC	gene-C2845_PM08G00050	WRKY
gene-C2845_PM01G23100	bHLH	gene-C2845_PM08G01760	bZIP
gene-C2845_PM01G23470	WRKY	gene-C2845_PM08G02200	BES1
gene-C2845_PM01G23610	bZIP	gene-C2845_PM08G02730	MYB-related
gene-C2845_PM01G25610	C2H2	gene-C2845_PM08G02970	MYB-related
gene-C2845_PM01G27240	GARP-G2-like	gene-C2845_PM08G03100	WRKY
gene-C2845_PM01G28660	bHLH	gene-C2845_PM08G03930	bZIP
gene-C2845_PM01G29860	bHLH	gene-C2845_PM08G05570	MYB
gene-C2845_PM01G29980	GRAS	gene-C2845_PM08G05680	AP2/ERF-RAV
gene-C2845_PM01G30830	GeBP	gene-C2845_PM08G06370	LOB
gene-C2845_PM01G31510	C3H	gene-C2845_PM08G07030	HB-HD-ZIP
gene-C2845_PM01G31560	NF-YA	gene-C2845_PM08G08310	C3H
gene-C2845_PM01G32230	HB-BELL	gene-C2845_PM08G08950	C2C2-Dof
gene-C2845_PM01G32710	GRF	gene-C2845_PM08G09130	NAC
gene-C2845_PM01G34340	C2C2-LSD	gene-C2845_PM08G09330	C3H
gene-C2845_PM01G34550	LOB	gene-C2845_PM08G10660	WRKY
gene-C2845_PM01G34990	WRKY	gene-C2845_PM08G10910	DBP
gene-C2845_PM01G37340	Trihelix	gene-C2845_PM08G11020	MYB
gene-C2845_PM01G39540	HB-HD-ZIP	gene-C2845_PM08G11580	AP2/ERF-ERF
gene-C2845_PM01G43880	Tify	gene-C2845_PM08G15590	C2H2
gene-C2845_PM01G43890	Tify	gene-C2845_PM08G17280	WRKY
gene-C2845_PM01G43900	Tify	gene-C2845_PM08G20930	AP2/ERF-ERF
gene-C2845_PM01G44370	Tify	gene-C2845_PM08G21340	WRKY
gene-C2845_PM01G44380	Tify	gene-C2845_PM08G21760	Trihelix
gene-C2845_PM01G45610	C2C2-Dof	gene-C2845_PM08G21910	NAC
gene-C2845_PM01G46540	Trihelix	gene-C2845_PM08G22270	MYB
gene-C2845_PM01G46980	NAC	gene-C2845_PM08G23260	bHLH
gene-C2845_PM01G47160	PLATZ	gene-C2845_PM08G23990	WRKY
gene-C2845_PM01G47220	bHLH	gene-C2845_PM08G24060	OFP
gene-C2845_PM02G00070	bHLH	gene-C2845_PM08G24140	WRKY
gene-C2845_PM02G00210	GRAS	gene-C2845_PM08G25530	OFP
gene-C2845_PM02G03980	GRF	gene-C2845_PM08G25550	WRKY
gene-C2845_PM02G04810	bHLH	gene-C2845_PM08G25670	AP2/ERF-ERF
gene-C2845_PM02G06860	C2C2-LSD	gene-C2845_PM08G25710	VOZ
gene-C2845_PM02G07130	WRKY	gene-C2845_PM08G26010	C2C2-Dof
gene-C2845_PM02G07550	LOB	gene-C2845_PM08G27080	bHLH
gene-C2845_PM02G10510	C2C2-Dof	gene-C2845_PM08G27800	C2H2
gene-C2845_PM02G11660	MYB	gene-C2845_PM08G29030	bZIP
gene-C2845_PM02G14590	C2C2-Dof	gene-C2845_PM08G29220	NAC
gene-C2845_PM02G15170	Tify	gene-C2845_PM08G29730	WRKY
gene-C2845_PM02G15210	Tify	gene-C2845_PM08G30560	C2H2
gene-C2845_PM02G15220	Tify	gene-C2845_PM08G30720	MYB
gene-C2845_PM02G15240	Tify	gene-C2845_PM08G30750	GRAS
gene-C2845_PM02G19230	PLATZ	gene-C2845_PM08G30900	MYB
gene-C2845_PM02G19330	NAC	gene-C2845_PM09G00940	GRF
gene-C2845_PM02G19720	Trihelix	gene-C2845_PM09G02830	DBB
gene-C2845_PM02G19900	AP2/ERF-ERF	gene-C2845_PM09G06100	B3-ARF
gene-C2845_PM02G19910	AP2/ERF-ERF	gene-C2845_PM09G06270	bHLH
gene-C2845_PM02G20020	HB-HD-ZIP	gene-C2845_PM09G07660	E2F-DP
gene-C2845_PM02G20040	MYB-related	gene-C2845_PM09G08980	AP2/ERF-ERF
gene-C2845_PM02G20310	C2C2-GATA	gene-C2845_PM09G15720	BES1
gene-C2845_PM02G21460	HB-BELL	gene-C2845_PM09G18500	bHLH
gene-C2845_PM02G22490	LOB	gene-C2845_PM09G18580	GARP-G2-like
gene-C2845_PM02G22620	C2H2	gene-C2845_PM09G19860	HB-KNOX
gene-C2845_PM02G22630	C2H2	gene-C2845_PM09G20000	WRKY
gene-C2845_PM02G22810	WRKY	gene-C2845_PM09G20530	AP2/ERF-AP2
gene-C2845_PM02G23820	Tify	gene-C2845_PM09G21200	GARP-G2-like
gene-C2845_PM02G24740	MYB	gene-C2845_PM09G21470	NAC
gene-C2845_PM02G26900	bZIP	gene-C2845_PM09G23470	GARP-G2-like
gene-C2845_PM02G27290	NAC	gene-C2845_PM10G00160	AP2/ERF-ERF
gene-C2845_PM02G27310	NAC	gene-C2845_PM10G00420	GRF
gene-C2845_PM02G27460	EIL	gene-C2845_PM10G01340	MYB
gene-C2845_PM02G27630	WRKY	gene-C2845_PM10G02910	DBB
gene-C2845_PM02G27880	MYB	gene-C2845_PM10G05230	bHLH
gene-C2845_PM02G29920	C2H2	gene-C2845_PM10G05390	B3-ARF
gene-C2845_PM02G32200	C2H2	gene-C2845_PM10G06640	NF-X1
gene-C2845_PM02G32580	HB-HD-ZIP	gene-C2845_PM10G06820	E2F-DP
gene-C2845_PM02G32920	HSF	gene-C2845_PM10G14220	BES1
gene-C2845_PM02G32960	GARP-ARR-B	gene-C2845_PM10G15490	HB-other
gene-C2845_PM02G34390	HB-other	gene-C2845_PM10G16190	bHLH
gene-C2845_PM02G34450	C2H2	gene-C2845_PM10G16910	MYB-related
gene-C2845_PM02G34780	GRAS	gene-C2845_PM10G17300	C2H2
gene-C2845_PM02G34880	AP2/ERF-ERF	gene-C2845_PM10G17340	HB-KNOX
gene-C2845_PM02G35460	AP2/ERF-ERF	gene-C2845_PM10G17440	WRKY
gene-C2845_PM02G35590	Tify	gene-C2845_PM10G17950	AP2/ERF-AP2
gene-C2845_PM02G35600	Tify	gene-C2845_PM10G18890	NAC
gene-C2845_PM02G35610	Tify	gene-C2845_PM10G19000	B3-ARF
gene-C2845_PM02G36250	C2C2-Dof	gene-C2845_PM10G21300	B3-ARF
gene-C2845_PM02G37290	C2H2	gene-C2845_PM11G00920	WRKY
gene-C2845_PM02G42070	C2H2	gene-C2845_PM11G01760	HB-BELL
gene-C2845_PM02G43180	C2H2	gene-C2845_PM11G02590	C2C2-CO-like
gene-C2845_PM02G43190	C2H2	gene-C2845_PM11G03780	WRKY
gene-C2845_PM02G43370	AP2/ERF-ERF	gene-C2845_PM11G07030	E2F-DP
gene-C2845_PM02G43390	Alfin-like	gene-C2845_PM11G09090	NAC
gene-C2845_PM02G43690	NAC	gene-C2845_PM11G10610	DBB
gene-C2845_PM02G44930	bZIP	gene-C2845_PM11G10880	HB-HD-ZIP
gene-C2845_PM02G46890	GARP-G2-like	gene-C2845_PM11G11230	AP2/ERF-ERF
gene-C2845_PM02G46930	C2H2	gene-C2845_PM11G14490	HB-HD-ZIP
gene-C2845_PM03G00720	bHLH	gene-C2845_PM11G14790	AP2/ERF-ERF
gene-C2845_PM03G01550	EIL	gene-C2845_PM11G16350	PLATZ
gene-C2845_PM03G01610	MYB-related	gene-C2845_PM11G17580	NAC
gene-C2845_PM03G01820	NAC	gene-C2845_PM11G20690	GARP-G2-like
gene-C2845_PM03G02170	bHLH	gene-C2845_PM11G21380	NAC
gene-C2845_PM03G04050	HB-HD-ZIP	gene-C2845_PM11G22880	DBP
gene-C2845_PM03G04650	MYB	gene-C2845_PM11G23790	AP2/ERF-ERF
gene-C2845_PM03G04810	bZIP	gene-C2845_PM11G23880	AP2/ERF-ERF
gene-C2845_PM03G06320	C2H2	gene-C2845_PM11G24100	GRF
gene-C2845_PM03G08020	C2C2-Dof	gene-C2845_PM11G24450	WRKY
gene-C2845_PM03G09360	GRAS	gene-C2845_PM11G24760	bZIP
gene-C2845_PM03G09880	B3	gene-C2845_PM11G25500	AP2/ERF-ERF
gene-C2845_PM03G10180	C3H	gene-C2845_PM11G27020	bHLH
gene-C2845_PM03G10300	C2H2	gene-C2845_PM11G29170	WRKY
gene-C2845_PM03G10470	BES1	gene-C2845_PM11G29540	PLATZ
gene-C2845_PM03G11220	LOB	gene-C2845_PM12G00160	Trihelix
gene-C2845_PM03G11240	C2H2	gene-C2845_PM12G02060	RWP-RK
gene-C2845_PM03G11620	WRKY	gene-C2845_PM12G02690	GARP-G2-like
gene-C2845_PM03G11630	GRAS	gene-C2845_PM12G02780	B3-ARF
gene-C2845_PM03G12780	Tify	gene-C2845_PM12G03010	HB-HD-ZIP
gene-C2845_PM03G16120	AP2/ERF-ERF	gene-C2845_PM12G03720	B3-ARF
gene-C2845_PM03G16560	NAC	gene-C2845_PM12G04180	PLATZ
gene-C2845_PM03G16610	NAC	gene-C2845_PM12G04820	WRKY
gene-C2845_PM03G19940	TCP	gene-C2845_PM12G05270	AP2/ERF-ERF
gene-C2845_PM03G21240	CPP	gene-C2845_PM12G06270	GARP-G2-like
gene-C2845_PM03G24140	Alfin-like	gene-C2845_PM12G06970	bHLH
gene-C2845_PM03G27850	MYB	gene-C2845_PM12G07240	HB-BELL
gene-C2845_PM03G27900	AP2/ERF-ERF	gene-C2845_PM12G10290	C2C2-GATA
gene-C2845_PM03G32090	WRKY	gene-C2845_PM12G10490	MYB
gene-C2845_PM03G34050	MYB	gene-C2845_PM12G10650	AP2/ERF-ERF
gene-C2845_PM03G34060	MYB	gene-C2845_PM12G11210	B3-ARF
gene-C2845_PM03G34070	MYB	gene-C2845_PM12G11360	MYB
gene-C2845_PM03G34080	Tify	gene-C2845_PM12G11590	MYB
gene-C2845_PM03G34530	MYB-related	gene-C2845_PM12G13540	WRKY
gene-C2845_PM03G34650	bHLH	gene-C2845_PM12G15790	HSF
gene-C2845_PM03G35710	Tify	gene-C2845_PM12G17360	B3-ARF
gene-C2845_PM03G36420	C2H2	gene-C2845_PM12G18390	NAC
gene-C2845_PM04G00080	GARP-G2-like	gene-C2845_PM12G19740	DBB
gene-C2845_PM04G03870	CPP	gene-C2845_PM12G20430	AP2/ERF-ERF
gene-C2845_PM04G06610	Alfin-like	gene-C2845_PM12G20600	MYB
gene-C2845_PM04G06780	NAC	gene-C2845_PM12G20850	MYB
gene-C2845_PM04G06830	AP2/ERF-ERF	gene-C2845_PM12G21000	B3-ARF
gene-C2845_PM04G10630	AP2/ERF-ERF	gene-C2845_PM12G21590	AP2/ERF-ERF
gene-C2845_PM04G10810	MYB	gene-C2845_PM12G21970	C2C2-GATA
gene-C2845_PM04G12190	Tify	gene-C2845_PM12G21990	DBB
gene-C2845_PM04G12710	AP2/ERF-AP2	gene-C2845_PM12G23100	C2C2-Dof
gene-C2845_PM04G13050	bHLH	gene-C2845_PM12G23290	OFP
gene-C2845_PM04G13350	bHLH	gene-C2845_PM12G23330	MYB-related
gene-C2845_PM04G13420	Tify	gene-C2845_PM12G23550	MYB-related
gene-C2845_PM04G13640	GARP-G2-like	gene-C2845_PM12G23880	PLATZ
gene-C2845_PM04G15190	WRKY	gene-C2845_PM12G24140	GARP-G2-like
gene-C2845_PM04G17590	C2H2	gene-C2845_PM12G24230	WRKY
gene-C2845_PM04G18000	HSF	gene-C2845_PM12G25310	C3H
gene-C2845_PM04G19760	bHLH	gene-C2845_PM12G25560	C2C2-CO-like
gene-C2845_PM04G19830	EIL	gene-C2845_PM12G27010	bZIP
gene-C2845_PM04G19890	MYB-related	gene-C2845_PM12G27070	bHLH
gene-C2845_PM04G20440	bHLH	gene-C2845_PM12G28000	AP2/ERF-ERF
gene-C2845_PM04G20900	NAC	gene-C2845_PM12G28080	bZIP
gene-C2845_PM04G23860	Trihelix	gene-C2845_PM12G28400	GeBP
gene-C2845_PM04G25710	C2C2-Dof	gene-C2845_PM12G28720	GRF
gene-C2845_PM04G26260	bHLH	gene-C2845_PM12G28880	AP2/ERF-ERF
gene-C2845_PM04G26550	B3	gene-C2845_PM12G29020	AP2/ERF-ERF
gene-C2845_PM04G27600	GRAS	gene-C2845_PM12G29930	DBP
gene-C2845_PM04G28260	CAMTA	gene-C2845_PM13G03000	MYB-related
gene-C2845_PM04G29540	bZIP	gene-C2845_PM13G03670	NAC
gene-C2845_PM04G29700	GRAS	gene-C2845_PM13G05540	AP2/ERF-ERF
gene-C2845_PM04G29740	C3H	gene-C2845_PM13G05550	AP2/ERF-ERF
gene-C2845_PM04G29850	C2H2	gene-C2845_PM13G11770	WRKY
gene-C2845_PM04G30540	BES1	gene-C2845_PM13G11990	AP2/ERF-ERF
gene-C2845_PM04G30630	C2H2	gene-C2845_PM13G12840	Tify
gene-C2845_PM04G30770	GRAS	gene-C2845_PM13G13990	C2H2
gene-C2845_PM04G30780	WRKY	gene-C2845_PM13G14160	NAC
gene-C2845_PM04G31200	C2H2	gene-C2845_PM13G14170	MYB-related
gene-C2845_PM04G31220	LOB	gene-C2845_PM13G14470	bZIP
gene-C2845_PM04G32490	Tify	gene-C2845_PM13G14520	AP2/ERF-ERF
gene-C2845_PM04G34030	bZIP	gene-C2845_PM13G15270	GRAS
gene-C2845_PM04G34070	WRKY	gene-C2845_PM13G15440	NAC
gene-C2845_PM05G01850	NF-YA	gene-C2845_PM13G15640	Alfin-like
gene-C2845_PM05G03290	C2H2	gene-C2845_PM13G16520	B3
gene-C2845_PM05G04830	TUB	gene-C2845_PM13G17220	C3H
gene-C2845_PM05G04900	GRAS	gene-C2845_PM13G17740	bHLH
gene-C2845_PM05G11180	MYB-related	gene-C2845_PM13G18620	AP2/ERF-AP2
gene-C2845_PM05G11260	Trihelix	gene-C2845_PM13G19990	bZIP
gene-C2845_PM05G11280	C3H	gene-C2845_PM13G20090	AP2/ERF-ERF
gene-C2845_PM05G11380	bZIP	gene-C2845_PM13G20950	bHLH
gene-C2845_PM05G11560	MYB	gene-C2845_PM13G20960	C2C2-Dof
gene-C2845_PM05G11600	DBP	gene-C2845_PM13G23150	bHLH
gene-C2845_PM05G11800	WRKY	gene-C2845_PM13G24510	bZIP
gene-C2845_PM05G12890	C2C2-GATA	gene-C2845_PM13G24550	TCP
gene-C2845_PM05G14060	GRAS	gene-C2845_PM13G26090	NAC
gene-C2845_PM05G18280	NAC	gene-C2845_PM14G03210	NAC
gene-C2845_PM05G19460	WRKY	gene-C2845_PM14G05320	AP2/ERF-ERF
gene-C2845_PM05G20440	WRKY	gene-C2845_PM14G05330	AP2/ERF-ERF
gene-C2845_PM05G21320	C3H	gene-C2845_PM14G09100	AP2/ERF-ERF
gene-C2845_PM05G22050	AP2/ERF-ERF	gene-C2845_PM14G10380	WRKY
gene-C2845_PM05G22120	MADS-M-type	gene-C2845_PM14G10910	AP2/ERF-ERF
gene-C2845_PM05G22930	AP2/ERF-ERF	gene-C2845_PM14G12620	SRS
gene-C2845_PM05G24090	AP2/ERF-ERF	gene-C2845_PM14G13050	GRAS
gene-C2845_PM05G25250	bZIP	gene-C2845_PM14G14050	B3-ARF
gene-C2845_PM05G26870	LOB	gene-C2845_PM14G14190	NAC
gene-C2845_PM05G27860	WRKY	gene-C2845_PM14G14300	TCP
gene-C2845_PM05G29070	MYB	gene-C2845_PM14G14850	Tify
gene-C2845_PM05G29120	bZIP	gene-C2845_PM14G15660	AP2/ERF-ERF
gene-C2845_PM05G29440	WRKY	gene-C2845_PM14G16840	AP2/ERF-ERF
gene-C2845_PM05G29870	Trihelix	gene-C2845_PM14G17500	bHLH
gene-C2845_PM05G29890	TUB	gene-C2845_PM14G17610	bHLH
gene-C2845_PM05G30440	AP2/ERF-RAV	gene-C2845_PM14G18630	bHLH
gene-C2845_PM05G30970	WRKY	gene-C2845_PM14G19990	bZIP
gene-C2845_PM05G31000	AP2/ERF-AP2	gene-C2845_PM14G20030	AP2/ERF-ERF
gene-C2845_PM05G34640	WRKY	gene-C2845_PM14G20040	AP2/ERF-ERF
gene-C2845_PM05G36030	bHLH	gene-C2845_PM15G00710	E2F-DP
gene-C2845_PM05G36430	C2H2	gene-C2845_PM15G03090	WRKY
gene-C2845_PM05G36500	NAC	gene-C2845_PM15G03190	bHLH
gene-C2845_PM05G36510	MYB	gene-C2845_PM15G04900	bHLH
gene-C2845_PM05G36760	TUB	gene-C2845_PM15G06610	Tify
gene-C2845_PM05G36770	bZIP	gene-C2845_PM15G06790	AP2/ERF-ERF
gene-C2845_PM05G36820	AP2/ERF-ERF	gene-C2845_PM15G06840	Trihelix
gene-C2845_PM05G37440	GRAS	gene-C2845_PM15G10760	NAC
gene-C2845_PM05G37580	NAC	gene-C2845_PM15G12780	DBB
gene-C2845_PM06G00140	C3H	gene-C2845_PM15G12970	bZIP
gene-C2845_PM06G00640	WRKY	gene-C2845_PM15G14490	MYB
gene-C2845_PM06G02050	Trihelix	gene-C2845_PM15G14670	B3-ARF
gene-C2845_PM06G02480	WRKY	gene-C2845_PM15G15300	AP2/ERF-ERF
gene-C2845_PM06G02700	bZIP	gene-C2845_PM15G15630	MYB
gene-C2845_PM06G03640	LOB	gene-C2845_PM15G15990	C2C2-GATA
gene-C2845_PM06G04450	WRKY	gene-C2845_PM15G16010	DBB
gene-C2845_PM06G04480	WRKY	gene-C2845_PM15G16070	HB-HD-ZIP
gene-C2845_PM06G05060	C3H	gene-C2845_PM15G16420	AP2/ERF-ERF
gene-C2845_PM06G06220	MYB-related	gene-C2845_PM15G16440	AP2/ERF-ERF
gene-C2845_PM06G06560	C2C2-GATA	gene-C2845_PM15G16620	AP2/ERF-ERF
gene-C2845_PM06G07650	bHLH	gene-C2845_PM15G17350	NAC
gene-C2845_PM06G07750	WRKY	gene-C2845_PM15G18540	bHLH
gene-C2845_PM06G07940	DBP	gene-C2845_PM15G18660	RWP-RK
gene-C2845_PM06G08160	bZIP	gene-C2845_PM15G18900	HB-HD-ZIP
gene-C2845_PM06G08220	C3H	gene-C2845_PM15G20190	PLATZ
gene-C2845_PM06G08240	Trihelix	gene-C2845_PM15G20530	WRKY
gene-C2845_PM06G08290	MYB-related	gene-C2845_PM15G21580	AP2/ERF-ERF
gene-C2845_PM06G11620	AP2/ERF-ERF	gene-C2845_PM15G23810	AP2/ERF-AP2
gene-C2845_PM06G14180	OFP	gene-C2845_PM15G25530	C2C2-Dof
gene-C2845_PM06G14410	bZIP	gene-C2845_PM15G26460	NF-YC
gene-C2845_PM06G15130	AP2/ERF-AP2	gene-C2845_PM15G26880	TUB
gene-C2845_PM06G15610	WRKY	gene-C2845_PM16G00820	E2F-DP
gene-C2845_PM06G16400	C2C2-GATA	gene-C2845_PM16G02490	WRKY
gene-C2845_PM06G18390	WRKY	gene-C2845_PM16G03550	bHLH
gene-C2845_PM06G18410	WRKY	gene-C2845_PM16G03560	bHLH
gene-C2845_PM06G18430	WRKY	gene-C2845_PM16G04670	bHLH
gene-C2845_PM06G18680	WRKY	gene-C2845_PM16G05070	MYB
gene-C2845_PM06G19780	bHLH	gene-C2845_PM16G06150	Tify
gene-C2845_PM06G20160	C2H2	gene-C2845_PM16G06260	Trihelix
gene-C2845_PM06G20230	NAC	gene-C2845_PM16G06290	AP2/ERF-ERF
gene-C2845_PM06G20240	MYB-related	gene-C2845_PM16G07830	GRAS
gene-C2845_PM06G20450	TUB	gene-C2845_PM16G10650	WRKY
gene-C2845_PM06G20460	bZIP	gene-C2845_PM16G10770	MYB
gene-C2845_PM06G20530	AP2/ERF-ERF	gene-C2845_PM16G11300	NAC
gene-C2845_PM06G20840	MYB	gene-C2845_PM16G12330	DBB
gene-C2845_PM06G21130	GRAS	gene-C2845_PM16G12710	bHLH
gene-C2845_PM06G21280	NAC	gene-C2845_PM16G13370	NAC
gene-C2845_PM06G21690	bZIP	gene-C2845_PM16G13750	B3-ARF
gene-C2845_PM06G25470	WRKY	gene-C2845_PM16G13940	MYB
gene-C2845_PM06G25690	AP2/ERF-ERF	gene-C2845_PM16G15230	DBB
gene-C2845_PM06G26570	WRKY	gene-C2845_PM16G15330	HB-HD-ZIP
gene-C2845_PM06G27370	C3H	gene-C2845_PM16G15660	AP2/ERF-ERF
gene-C2845_PM06G28640	NAC	gene-C2845_PM16G16420	NAC
gene-C2845_PM06G29630	WRKY	gene-C2845_PM16G17050	HB-HD-ZIP
gene-C2845_PM06G31880	GRAS	gene-C2845_PM16G17090	HSF
gene-C2845_PM06G31890	GRAS	gene-C2845_PM16G17510	GRAS
gene-C2845_PM06G32440	C2H2	gene-C2845_PM16G17620	B3
gene-C2845_PM06G33720	bHLH	gene-C2845_PM16G17770	MYB-related
gene-C2845_PM07G00440	bZIP	gene-C2845_PM16G18320	PLATZ
gene-C2845_PM07G01870	AP2/ERF-RAV	gene-C2845_PM16G18700	WRKY
gene-C2845_PM07G01950	MYB	gene-C2845_PM16G19580	AP2/ERF-ERF
gene-C2845_PM07G02130	HB-HD-ZIP	gene-C2845_PM16G22000	AP2/ERF-ERF
gene-C2845_PM07G03010	LOB	gene-C2845_PM16G22330	Tify
gene-C2845_PM07G04020	NAC	gene-C2845_PM16G22420	AP2/ERF-AP2
gene-C2845_PM07G04210	bHLH	gene-C2845_PM16G23640	C3H
gene-C2845_PM07G04920	C3H	gene-C2845_PM16G23650	B3-ARF
gene-C2845_PM07G05560	NAC	gene-C2845_PM17G00790	AP2/ERF-ERF
gene-C2845_PM07G05760	C2C2-Dof	gene-C2845_PM17G02060	NAC
gene-C2845_PM07G07420	SBP	gene-C2845_PM17G02160	OFP
gene-C2845_PM07G07530	DBP	gene-C2845_PM17G02180	OFP
gene-C2845_PM07G07610	MYB	gene-C2845_PM17G03080	AP2/ERF-ERF
gene-C2845_PM07G08230	AP2/ERF-ERF	gene-C2845_PM17G07170	MYB
gene-C2845_PM07G10060	LOB	gene-C2845_PM17G08190	AP2/ERF-AP2
gene-C2845_PM07G10390	C2H2	gene-C2845_PM17G15050	C2H2
gene-C2845_PM07G13350	bHLH	gene-C2845_PM17G15060	C2H2
gene-C2845_PM07G13820	WRKY	gene-C2845_PM17G15240	GRAS
gene-C2845_PM07G17190	GRAS	gene-C2845_PM18G01000	OFP
gene-C2845_PM07G17430	WRKY	gene-C2845_PM18G01010	OFP
gene-C2845_PM07G17750	bZIP	gene-C2845_PM18G01220	bZIP
gene-C2845_PM07G17810	AP2/ERF-ERF	gene-C2845_PM18G01500	AP2/ERF-ERF
gene-C2845_PM07G18510	Trihelix	gene-C2845_PM18G02230	C2C2-Dof
gene-C2845_PM07G18540	TUB	gene-C2845_PM18G02470	NAC
gene-C2845_PM07G18690	NAC	gene-C2845_PM18G06970	WRKY
gene-C2845_PM07G19590	AP2/ERF-RAV	gene-C2845_PM18G07380	C3H
gene-C2845_PM07G20350	bHLH	gene-C2845_PM18G12780	GRAS
gene-C2845_PM07G21370	B3	gene-C2845_PM18G13200	MYB
gene-C2845_PM07G22730	C2C2-GATA	gene-C2845_PM18G14290	NAC
gene-C2845_PM07G22990	OFP	gene-C2845_PM18G14300	NAC
gene-C2845_PM07G23150	WRKY	gene-C2845_PMPSC048918	WRKY
gene-C2845_PM07G23250	AP2/ERF-ERF

## Sheet: down-reguated DEGs at D2 stage
TFs of down-regulated DEGs at D2 stage
Gene_ID	TF Family	Gene_ID	TF Family
Panicum_miliaceum_newGene_11695	WRKY	gene-C2845_PM07G35030	bHLH
Panicum_miliaceum_newGene_301	TCP	gene-C2845_PM07G38860	bHLH
Panicum_miliaceum_newGene_3865	bHLH	gene-C2845_PM07G40320	B3-ARF
Panicum_miliaceum_newGene_6109	TUB	gene-C2845_PM08G00250	RWP-RK
Panicum_miliaceum_newGene_6598	MYB-related	gene-C2845_PM08G00260	B3-ARF
Panicum_miliaceum_newGene_7932	HB-HD-ZIP	gene-C2845_PM08G01480	bHLH
gene-C2845_PM01G00620	HB-BELL	gene-C2845_PM08G04220	MYB
gene-C2845_PM01G05250	AP2/ERF-ERF	gene-C2845_PM08G06270	AP2/ERF-ERF
gene-C2845_PM01G09220	HB-other	gene-C2845_PM08G07210	bHLH
gene-C2845_PM01G10880	C2C2-Dof	gene-C2845_PM08G10490	MYB
gene-C2845_PM01G12600	bZIP	gene-C2845_PM08G13040	FAR1
gene-C2845_PM01G13760	GARP-G2-like	gene-C2845_PM08G14990	PLATZ
gene-C2845_PM01G23560	bHLH	gene-C2845_PM08G18170	MYB-related
gene-C2845_PM01G24550	GRAS	gene-C2845_PM08G20350	C3H
gene-C2845_PM01G25080	SBP	gene-C2845_PM08G24600	MYB
gene-C2845_PM01G27940	MADS-MIKC	gene-C2845_PM08G25400	HB-PHD
gene-C2845_PM01G28100	MYB-related	gene-C2845_PM09G02050	HB-HD-ZIP
gene-C2845_PM01G33930	NF-YA	gene-C2845_PM09G07260	GRF
gene-C2845_PM01G38350	C2C2-Dof	gene-C2845_PM09G08550	TCP
gene-C2845_PM01G45720	AP2/ERF-ERF	gene-C2845_PM09G08920	MYB
gene-C2845_PM02G04820	WRKY	gene-C2845_PM09G12130	C2C2-CO-like
gene-C2845_PM02G06470	NF-YA	gene-C2845_PM09G12940	WRKY
gene-C2845_PM02G14130	LOB	gene-C2845_PM09G13850	CPP
gene-C2845_PM02G14670	HB-HD-ZIP	gene-C2845_PM09G18180	GRAS
gene-C2845_PM02G16760	HB-HD-ZIP	gene-C2845_PM09G24100	bZIP
gene-C2845_PM02G17270	GRAS	gene-C2845_PM09G24250	bZIP
gene-C2845_PM02G18330	bHLH	gene-C2845_PM10G00890	NAC
gene-C2845_PM02G22420	GRAS	gene-C2845_PM10G11790	WRKY
gene-C2845_PM02G26210	FAR1	gene-C2845_PM10G13020	WRKY
gene-C2845_PM02G27190	GARP-G2-like	gene-C2845_PM10G16000	GRAS
gene-C2845_PM02G27390	GARP-G2-like	gene-C2845_PM10G18740	MYB-related
gene-C2845_PM02G31760	HB-other	gene-C2845_PM10G21570	bZIP
gene-C2845_PM02G35440	AP2/ERF-ERF	gene-C2845_PM11G04010	bHLH
gene-C2845_PM02G35450	AP2/ERF-ERF	gene-C2845_PM11G07490	FAR1
gene-C2845_PM02G35930	NF-YA	gene-C2845_PM11G08280	Alfin-like
gene-C2845_PM02G36730	HSF	gene-C2845_PM11G08420	Trihelix
gene-C2845_PM02G38570	RWP-RK	gene-C2845_PM11G08480	HB-HD-ZIP
gene-C2845_PM02G39950	Trihelix	gene-C2845_PM11G13790	bZIP
gene-C2845_PM02G42520	SBP	gene-C2845_PM11G14160	GARP-G2-like
gene-C2845_PM02G43010	GRAS	gene-C2845_PM11G15010	C3H
gene-C2845_PM02G45280	bZIP	gene-C2845_PM11G16250	SBP
gene-C2845_PM02G46510	MYB	gene-C2845_PM11G17850	GeBP
gene-C2845_PM03G01110	NF-YC	gene-C2845_PM11G20050	AP2/ERF-ERF
gene-C2845_PM03G05440	RWP-RK	gene-C2845_PM11G20550	bZIP
gene-C2845_PM03G07560	FAR1	gene-C2845_PM11G25990	HB-HD-ZIP
gene-C2845_PM03G07580	FAR1	gene-C2845_PM12G00920	C2H2
gene-C2845_PM03G11250	bHLH	gene-C2845_PM12G01810	bZIP
gene-C2845_PM03G12640	GRAS	gene-C2845_PM12G02720	SBP
gene-C2845_PM03G12790	FAR1	gene-C2845_PM12G04070	NF-YC
gene-C2845_PM03G12860	AP2/ERF-ERF	gene-C2845_PM12G04970	PLATZ
gene-C2845_PM03G13960	GeBP	gene-C2845_PM12G05750	GRAS
gene-C2845_PM03G16300	OFP	gene-C2845_PM12G10160	GeBP
gene-C2845_PM03G16640	C2C2-Dof	gene-C2845_PM12G17600	Alfin-like
gene-C2845_PM03G16900	bZIP	gene-C2845_PM12G17720	Trihelix
gene-C2845_PM03G17450	C2H2	gene-C2845_PM12G30670	GARP-G2-like
gene-C2845_PM03G27890	WRKY	gene-C2845_PM12G31790	C3H
gene-C2845_PM03G36770	bZIP	gene-C2845_PM13G01300	NAC
gene-C2845_PM04G01100	C2H2	gene-C2845_PM13G02120	C2C2-LSD
gene-C2845_PM04G04280	bHLH	gene-C2845_PM13G03850	C3H
gene-C2845_PM04G11980	C2H2	gene-C2845_PM13G04150	FAR1
gene-C2845_PM04G12530	MYB	gene-C2845_PM13G12180	FAR1
gene-C2845_PM04G13900	HB-HD-ZIP	gene-C2845_PM13G12530	HB-HD-ZIP
gene-C2845_PM04G16050	GARP-G2-like	gene-C2845_PM13G13650	MYB
gene-C2845_PM04G16890	bZIP	gene-C2845_PM13G16500	GARP-ARR-B
gene-C2845_PM04G17970	bZIP	gene-C2845_PM13G18080	GARP-G2-like
gene-C2845_PM04G18760	HB-HD-ZIP	gene-C2845_PM13G19720	C2H2
gene-C2845_PM04G19400	NF-YC	gene-C2845_PM13G20510	HB-HD-ZIP
gene-C2845_PM04G23340	RWP-RK	gene-C2845_PM13G20790	MYB
gene-C2845_PM04G25250	FAR1	gene-C2845_PM13G21360	WRKY
gene-C2845_PM04G25270	FAR1	gene-C2845_PM13G25400	C2H2
gene-C2845_PM04G25930	FAR1	gene-C2845_PM13G26240	AP2/ERF-ERF
gene-C2845_PM04G26590	FAR1	gene-C2845_PM14G00200	OFP
gene-C2845_PM04G28710	bHLH	gene-C2845_PM14G00280	NAC
gene-C2845_PM04G29100	GeBP	gene-C2845_PM14G01850	C2C2-LSD
gene-C2845_PM04G32510	FAR1	gene-C2845_PM14G03320	MYB-related
gene-C2845_PM04G34330	GARP-G2-like	gene-C2845_PM14G03680	FAR1
gene-C2845_PM04G34490	bZIP	gene-C2845_PM14G04810	NAC
gene-C2845_PM05G00370	HB-BELL	gene-C2845_PM14G11100	FAR1
gene-C2845_PM05G00760	NAC	gene-C2845_PM14G11370	HB-HD-ZIP
gene-C2845_PM05G03340	AP2/ERF-ERF	gene-C2845_PM14G12710	bHLH
gene-C2845_PM05G05380	bZIP	gene-C2845_PM14G17250	HB-HD-ZIP
gene-C2845_PM05G10510	C2H2	gene-C2845_PM14G17480	bZIP
gene-C2845_PM05G10560	MYB-related	gene-C2845_PM14G18010	WRKY
gene-C2845_PM05G14560	MYB	gene-C2845_PM15G00770	C2H2
gene-C2845_PM05G16440	C3H	gene-C2845_PM15G00970	FAR1
gene-C2845_PM05G17410	MYB	gene-C2845_PM15G02920	bHLH
gene-C2845_PM05G19350	C3H	gene-C2845_PM15G04540	B3
gene-C2845_PM05G26260	C3H	gene-C2845_PM15G04780	MYB
gene-C2845_PM05G26290	MYB-related	gene-C2845_PM15G05630	HB-HD-ZIP
gene-C2845_PM05G27190	MYB-related	gene-C2845_PM15G05860	bHLH
gene-C2845_PM05G28490	C3H	gene-C2845_PM15G11760	FAR1
gene-C2845_PM05G33990	GARP-G2-like	gene-C2845_PM15G12740	C2C2-GATA
gene-C2845_PM05G38040	GARP-G2-like	gene-C2845_PM15G16270	C2C2-GATA
gene-C2845_PM06G03230	bHLH	gene-C2845_PM15G16600	AP2/ERF-ERF
gene-C2845_PM06G04060	MYB-related	gene-C2845_PM15G18840	C2C2-Dof
gene-C2845_PM06G05040	MYB-related	gene-C2845_PM15G24540	GARP-G2-like
gene-C2845_PM06G08540	C2H2	gene-C2845_PM15G25820	bZIP
gene-C2845_PM06G08920	MYB-related	gene-C2845_PM16G00900	C2H2
gene-C2845_PM06G08940	MYB	gene-C2845_PM16G02670	TCP
gene-C2845_PM06G08970	C2H2	gene-C2845_PM16G02780	FAR1
gene-C2845_PM06G10870	RWP-RK	gene-C2845_PM16G02790	FAR1
gene-C2845_PM06G14330	FAR1	gene-C2845_PM16G03240	MYB
gene-C2845_PM06G17640	bZIP	gene-C2845_PM16G04880	bHLH
gene-C2845_PM06G21670	GARP-G2-like	gene-C2845_PM16G08160	C3H
gene-C2845_PM06G29160	MYB	gene-C2845_PM16G15490	C2C2-GATA
gene-C2845_PM06G30010	C3H	gene-C2845_PM16G21310	bZIP
gene-C2845_PM06G32550	bHLH	gene-C2845_PM16G21550	bHLH
gene-C2845_PM06G32940	WRKY	gene-C2845_PM16G23190	GARP-G2-like
gene-C2845_PM06G33990	B3-ARF	gene-C2845_PM16G24760	TUB
gene-C2845_PM06G35250	HB-BELL	gene-C2845_PM17G01920	bZIP
gene-C2845_PM07G00130	MYB	gene-C2845_PM17G04240	MYB
gene-C2845_PM07G00140	MYB	gene-C2845_PM17G04980	Alfin-like
gene-C2845_PM07G06850	bZIP	gene-C2845_PM17G07920	WRKY
gene-C2845_PM07G07110	MYB	gene-C2845_PM17G08910	bHLH
gene-C2845_PM07G10230	bZIP	gene-C2845_PM17G13950	MYB
gene-C2845_PM07G14830	MYB-related	gene-C2845_PM17G14930	MYB
gene-C2845_PM07G17150	C3H	gene-C2845_PM18G00820	bZIP
gene-C2845_PM07G20070	MYB	gene-C2845_PM18G02810	B3
gene-C2845_PM07G21060	Trihelix	gene-C2845_PM18G08180	B3-ARF
gene-C2845_PM07G22950	HB-PHD	gene-C2845_PM18G11520	bHLH
gene-C2845_PM07G28890	FAR1	gene-C2845_PM18G12770	GRAS
gene-C2845_PM07G28960	MYB	gene-C2845_PM18G12790	GRAS
gene-C2845_PM07G29780	TUB	gene-C2845_PM18G13000	C2H2
gene-C2845_PM07G30020	C2H2	gene-C2845_PMPSC004479	FAR1
gene-C2845_PM07G33410	Tify

## Sheet: up-regulated DEGs at D3 stage
TFs of up-regulated DEGs at D3 stage
Gene_ID	TF Family	Gene_ID	TF Family
Panicum_miliaceum_newGene_11870	MYB	gene-C2845_PM07G23300	VOZ
Panicum_miliaceum_newGene_13156	NAC	gene-C2845_PM07G23600	C2C2-Dof
Panicum_miliaceum_newGene_13481	C2C2-GATA	gene-C2845_PM07G23780	CPP
Panicum_miliaceum_newGene_17918	bZIP	gene-C2845_PM07G24630	bHLH
Panicum_miliaceum_newGene_3461	TCP	gene-C2845_PM07G25030	ULT
Panicum_miliaceum_newGene_5413	WRKY	gene-C2845_PM07G27100	LOB
Panicum_miliaceum_newGene_5427	NAC	gene-C2845_PM07G27200	WRKY
Panicum_miliaceum_newGene_584	GRF	gene-C2845_PM07G27630	NF-YB
Panicum_miliaceum_newGene_6602	AP2/ERF-ERF	gene-C2845_PM07G27930	C2H2
Panicum_miliaceum_newGene_8107	Trihelix	gene-C2845_PM07G27960	C2H2
Panicum_miliaceum_newGene_8410	HB-WOX	gene-C2845_PM07G28150	MYB
Panicum_miliaceum_newGene_8562	Tify	gene-C2845_PM07G28190	GRAS
Panicum_miliaceum_newGene_8689	AP2/ERF-ERF	gene-C2845_PM07G29340	C2H2
gene-C2845_PM01G00370	bZIP	gene-C2845_PM07G29370	bZIP
gene-C2845_PM01G00830	B3	gene-C2845_PM07G29550	NAC
gene-C2845_PM01G01560	C2H2	gene-C2845_PM07G29560	MYB-related
gene-C2845_PM01G02090	NAC	gene-C2845_PM07G29810	bZIP
gene-C2845_PM01G03350	E2F-DP	gene-C2845_PM07G29850	AP2/ERF-ERF
gene-C2845_PM01G04500	bHLH	gene-C2845_PM07G30170	MYB
gene-C2845_PM01G05080	Tify	gene-C2845_PM07G30520	NAC
gene-C2845_PM01G05090	Tify	gene-C2845_PM07G30660	NAC
gene-C2845_PM01G05100	Tify	gene-C2845_PM07G30910	Alfin-like
gene-C2845_PM01G05220	AP2/ERF-ERF	gene-C2845_PM07G32650	C3H
gene-C2845_PM01G05910	AP2/ERF-ERF	gene-C2845_PM07G33360	NAC
gene-C2845_PM01G06010	GRAS	gene-C2845_PM07G33530	B3-ARF
gene-C2845_PM01G06340	C2H2	gene-C2845_PM07G34640	GRAS
gene-C2845_PM01G07890	GARP-ARR-B	gene-C2845_PM07G35110	SRS
gene-C2845_PM01G07940	HSF	gene-C2845_PM07G35430	GRAS
gene-C2845_PM01G08170	HB-HD-ZIP	gene-C2845_PM07G36760	bZIP
gene-C2845_PM01G08620	BBR-BPC	gene-C2845_PM07G37090	WRKY
gene-C2845_PM01G13580	WRKY	gene-C2845_PM07G37100	WRKY
gene-C2845_PM01G13700	EIL	gene-C2845_PM07G37210	MYB-related
gene-C2845_PM01G13860	NAC	gene-C2845_PM07G37330	MYB
gene-C2845_PM01G16910	CAMTA	gene-C2845_PM07G37440	MYB-related
gene-C2845_PM01G17560	Tify	gene-C2845_PM07G37560	bHLH
gene-C2845_PM01G18760	C2H2	gene-C2845_PM07G38020	BES1
gene-C2845_PM01G18770	C2H2	gene-C2845_PM07G38580	bZIP
gene-C2845_PM01G18780	C2H2	gene-C2845_PM07G38660	TCP
gene-C2845_PM01G18890	LOB	gene-C2845_PM07G39360	AP2/ERF-ERF
gene-C2845_PM01G19560	AP2/ERF-ERF	gene-C2845_PM07G40200	bHLH
gene-C2845_PM01G19950	MADS-MIKC	gene-C2845_PM07G40560	WRKY
gene-C2845_PM01G21500	MYB-related	gene-C2845_PM08G00050	WRKY
gene-C2845_PM01G21520	HB-HD-ZIP	gene-C2845_PM08G02200	BES1
gene-C2845_PM01G21860	TCP	gene-C2845_PM08G02730	MYB-related
gene-C2845_PM01G21880	C2H2	gene-C2845_PM08G02970	MYB-related
gene-C2845_PM01G21890	C2H2	gene-C2845_PM08G03100	WRKY
gene-C2845_PM01G21980	AP2/ERF-AP2	gene-C2845_PM08G03930	bZIP
gene-C2845_PM01G22000	Alfin-like	gene-C2845_PM08G05570	MYB
gene-C2845_PM01G22270	NAC	gene-C2845_PM08G06370	LOB
gene-C2845_PM01G23100	bHLH	gene-C2845_PM08G06430	MYB
gene-C2845_PM01G23470	WRKY	gene-C2845_PM08G08310	C3H
gene-C2845_PM01G23610	bZIP	gene-C2845_PM08G08950	C2C2-Dof
gene-C2845_PM01G25610	C2H2	gene-C2845_PM08G09130	NAC
gene-C2845_PM01G27240	GARP-G2-like	gene-C2845_PM08G09330	C3H
gene-C2845_PM01G28660	bHLH	gene-C2845_PM08G10660	WRKY
gene-C2845_PM01G29860	bHLH	gene-C2845_PM08G10800	SBP
gene-C2845_PM01G29980	GRAS	gene-C2845_PM08G10910	DBP
gene-C2845_PM01G30830	GeBP	gene-C2845_PM08G11020	MYB
gene-C2845_PM01G31510	C3H	gene-C2845_PM08G11580	AP2/ERF-ERF
gene-C2845_PM01G31560	NF-YA	gene-C2845_PM08G13750	TUB
gene-C2845_PM01G32230	HB-BELL	gene-C2845_PM08G15150	bHLH
gene-C2845_PM01G32710	GRF	gene-C2845_PM08G15590	C2H2
gene-C2845_PM01G34340	C2C2-LSD	gene-C2845_PM08G17280	WRKY
gene-C2845_PM01G34550	LOB	gene-C2845_PM08G20930	AP2/ERF-ERF
gene-C2845_PM01G34990	WRKY	gene-C2845_PM08G21340	WRKY
gene-C2845_PM01G37340	Trihelix	gene-C2845_PM08G21760	Trihelix
gene-C2845_PM01G39540	HB-HD-ZIP	gene-C2845_PM08G21780	TUB
gene-C2845_PM01G43880	Tify	gene-C2845_PM08G21910	NAC
gene-C2845_PM01G43890	Tify	gene-C2845_PM08G22270	MYB
gene-C2845_PM01G43900	Tify	gene-C2845_PM08G23260	bHLH
gene-C2845_PM01G44370	Tify	gene-C2845_PM08G23990	WRKY
gene-C2845_PM01G44380	Tify	gene-C2845_PM08G24060	OFP
gene-C2845_PM01G45610	C2C2-Dof	gene-C2845_PM08G24140	WRKY
gene-C2845_PM01G46980	NAC	gene-C2845_PM08G25530	OFP
gene-C2845_PM01G47160	PLATZ	gene-C2845_PM08G25550	WRKY
gene-C2845_PM01G47220	bHLH	gene-C2845_PM08G25670	AP2/ERF-ERF
gene-C2845_PM02G00070	bHLH	gene-C2845_PM08G25710	VOZ
gene-C2845_PM02G01130	GeBP	gene-C2845_PM08G26010	C2C2-Dof
gene-C2845_PM02G03980	GRF	gene-C2845_PM08G27080	bHLH
gene-C2845_PM02G04810	bHLH	gene-C2845_PM08G27520	ULT
gene-C2845_PM02G06860	C2C2-LSD	gene-C2845_PM08G29030	bZIP
gene-C2845_PM02G07130	WRKY	gene-C2845_PM08G29220	NAC
gene-C2845_PM02G10510	C2C2-Dof	gene-C2845_PM08G29310	HB-WOX
gene-C2845_PM02G11660	MYB	gene-C2845_PM08G29440	WRKY
gene-C2845_PM02G14590	C2C2-Dof	gene-C2845_PM08G29730	WRKY
gene-C2845_PM02G15150	Tify	gene-C2845_PM08G30560	C2H2
gene-C2845_PM02G15210	Tify	gene-C2845_PM08G30720	MYB
gene-C2845_PM02G15220	Tify	gene-C2845_PM08G30750	GRAS
gene-C2845_PM02G15240	Tify	gene-C2845_PM08G30900	MYB
gene-C2845_PM02G19230	PLATZ	gene-C2845_PM09G00940	GRF
gene-C2845_PM02G19330	NAC	gene-C2845_PM09G02830	DBB
gene-C2845_PM02G19900	AP2/ERF-ERF	gene-C2845_PM09G04010	AP2/ERF-ERF
gene-C2845_PM02G19910	AP2/ERF-ERF	gene-C2845_PM09G05050	LOB
gene-C2845_PM02G20020	HB-HD-ZIP	gene-C2845_PM09G06100	B3-ARF
gene-C2845_PM02G20040	MYB-related	gene-C2845_PM09G06270	bHLH
gene-C2845_PM02G21460	HB-BELL	gene-C2845_PM09G06850	MYB
gene-C2845_PM02G22490	LOB	gene-C2845_PM09G07660	E2F-DP
gene-C2845_PM02G22620	C2H2	gene-C2845_PM09G15720	BES1
gene-C2845_PM02G22630	C2H2	gene-C2845_PM09G18500	bHLH
gene-C2845_PM02G22810	WRKY	gene-C2845_PM09G18580	GARP-G2-like
gene-C2845_PM02G23820	Tify	gene-C2845_PM09G19860	HB-KNOX
gene-C2845_PM02G24740	MYB	gene-C2845_PM09G20000	WRKY
gene-C2845_PM02G26900	bZIP	gene-C2845_PM09G20530	AP2/ERF-AP2
gene-C2845_PM02G27290	NAC	gene-C2845_PM09G20800	bZIP
gene-C2845_PM02G27310	NAC	gene-C2845_PM09G21170	MYB-related
gene-C2845_PM02G27460	EIL	gene-C2845_PM09G21200	GARP-G2-like
gene-C2845_PM02G27630	WRKY	gene-C2845_PM09G21470	NAC
gene-C2845_PM02G27880	MYB	gene-C2845_PM09G23830	NAC
gene-C2845_PM02G29920	C2H2	gene-C2845_PM09G24950	MYB-related
gene-C2845_PM02G31350	FAR1	gene-C2845_PM10G00160	AP2/ERF-ERF
gene-C2845_PM02G32190	BBR-BPC	gene-C2845_PM10G00420	GRF
gene-C2845_PM02G32200	C2H2	gene-C2845_PM10G01340	MYB
gene-C2845_PM02G32580	HB-HD-ZIP	gene-C2845_PM10G02910	DBB
gene-C2845_PM02G32920	HSF	gene-C2845_PM10G03730	AP2/ERF-ERF
gene-C2845_PM02G32960	GARP-ARR-B	gene-C2845_PM10G04400	DBP
gene-C2845_PM02G34390	HB-other	gene-C2845_PM10G05230	bHLH
gene-C2845_PM02G34450	C2H2	gene-C2845_PM10G05390	B3-ARF
gene-C2845_PM02G34780	GRAS	gene-C2845_PM10G06050	bZIP
gene-C2845_PM02G34880	AP2/ERF-ERF	gene-C2845_PM10G06640	NF-X1
gene-C2845_PM02G35460	AP2/ERF-ERF	gene-C2845_PM10G06820	E2F-DP
gene-C2845_PM02G35590	Tify	gene-C2845_PM10G14220	BES1
gene-C2845_PM02G35600	Tify	gene-C2845_PM10G14550	NAC
gene-C2845_PM02G35610	Tify	gene-C2845_PM10G15490	HB-other
gene-C2845_PM02G36250	C2C2-Dof	gene-C2845_PM10G16190	bHLH
gene-C2845_PM02G37220	E2F-DP	gene-C2845_PM10G16410	bZIP
gene-C2845_PM02G37290	C2H2	gene-C2845_PM10G16910	MYB-related
gene-C2845_PM02G42070	C2H2	gene-C2845_PM10G17300	C2H2
gene-C2845_PM02G43180	C2H2	gene-C2845_PM10G17340	HB-KNOX
gene-C2845_PM02G43190	C2H2	gene-C2845_PM10G17440	WRKY
gene-C2845_PM02G43370	AP2/ERF-ERF	gene-C2845_PM10G17950	AP2/ERF-AP2
gene-C2845_PM02G43390	Alfin-like	gene-C2845_PM10G18890	NAC
gene-C2845_PM02G43690	NAC	gene-C2845_PM10G19000	B3-ARF
gene-C2845_PM02G44930	bZIP	gene-C2845_PM10G21300	B3-ARF
gene-C2845_PM02G46890	GARP-G2-like	gene-C2845_PM10G22000	MYB-related
gene-C2845_PM02G46930	C2H2	gene-C2845_PM11G00880	GARP-ARR-B
gene-C2845_PM03G00720	bHLH	gene-C2845_PM11G00920	WRKY
gene-C2845_PM03G01550	EIL	gene-C2845_PM11G02590	C2C2-CO-like
gene-C2845_PM03G01610	MYB-related	gene-C2845_PM11G02900	bZIP
gene-C2845_PM03G01820	NAC	gene-C2845_PM11G03780	WRKY
gene-C2845_PM03G02170	bHLH	gene-C2845_PM11G04770	AP2/ERF-ERF
gene-C2845_PM03G04050	HB-HD-ZIP	gene-C2845_PM11G07030	E2F-DP
gene-C2845_PM03G04650	MYB	gene-C2845_PM11G09090	NAC
gene-C2845_PM03G04810	bZIP	gene-C2845_PM11G10610	DBB
gene-C2845_PM03G06320	C2H2	gene-C2845_PM11G10880	HB-HD-ZIP
gene-C2845_PM03G08020	C2C2-Dof	gene-C2845_PM11G11230	AP2/ERF-ERF
gene-C2845_PM03G09360	GRAS	gene-C2845_PM11G11260	AP2/ERF-ERF
gene-C2845_PM03G09880	B3	gene-C2845_PM11G14260	B3-ARF
gene-C2845_PM03G10180	C3H	gene-C2845_PM11G14490	HB-HD-ZIP
gene-C2845_PM03G10300	C2H2	gene-C2845_PM11G14790	AP2/ERF-ERF
gene-C2845_PM03G10470	BES1	gene-C2845_PM11G15970	NAC
gene-C2845_PM03G11220	LOB	gene-C2845_PM11G16350	PLATZ
gene-C2845_PM03G11240	C2H2	gene-C2845_PM11G17580	NAC
gene-C2845_PM03G11620	WRKY	gene-C2845_PM11G20690	GARP-G2-like
gene-C2845_PM03G11630	GRAS	gene-C2845_PM11G21380	NAC
gene-C2845_PM03G12780	Tify	gene-C2845_PM11G22880	DBP
gene-C2845_PM03G13240	CAMTA	gene-C2845_PM11G23060	GARP-ARR-B
gene-C2845_PM03G16120	AP2/ERF-ERF	gene-C2845_PM11G23790	AP2/ERF-ERF
gene-C2845_PM03G16560	NAC	gene-C2845_PM11G23880	AP2/ERF-ERF
gene-C2845_PM03G16610	NAC	gene-C2845_PM11G24100	GRF
gene-C2845_PM03G19530	NAC	gene-C2845_PM11G24760	bZIP
gene-C2845_PM03G21240	CPP	gene-C2845_PM11G25000	MADS-MIKC
gene-C2845_PM03G24140	Alfin-like	gene-C2845_PM11G25500	AP2/ERF-ERF
gene-C2845_PM03G27540	C2H2	gene-C2845_PM11G27020	bHLH
gene-C2845_PM03G27850	MYB	gene-C2845_PM11G27990	C3H
gene-C2845_PM03G27900	AP2/ERF-ERF	gene-C2845_PM11G29170	WRKY
gene-C2845_PM03G31080	GARP-G2-like	gene-C2845_PM11G29540	PLATZ
gene-C2845_PM03G32090	WRKY	gene-C2845_PM12G00160	Trihelix
gene-C2845_PM03G34040	MYB	gene-C2845_PM12G02060	RWP-RK
gene-C2845_PM03G34050	MYB	gene-C2845_PM12G02690	GARP-G2-like
gene-C2845_PM03G34060	MYB	gene-C2845_PM12G02780	B3-ARF
gene-C2845_PM03G34070	MYB	gene-C2845_PM12G03010	HB-HD-ZIP
gene-C2845_PM03G34080	Tify	gene-C2845_PM12G03420	AP2/ERF-ERF
gene-C2845_PM03G34650	bHLH	gene-C2845_PM12G03720	B3-ARF
gene-C2845_PM03G34870	C2H2	gene-C2845_PM12G04180	PLATZ
gene-C2845_PM03G35710	Tify	gene-C2845_PM12G04540	C2C2-CO-like
gene-C2845_PM03G36420	C2H2	gene-C2845_PM12G04820	WRKY
gene-C2845_PM04G00080	GARP-G2-like	gene-C2845_PM12G05270	AP2/ERF-ERF
gene-C2845_PM04G06610	Alfin-like	gene-C2845_PM12G06270	GARP-G2-like
gene-C2845_PM04G06780	NAC	gene-C2845_PM12G06970	bHLH
gene-C2845_PM04G06830	AP2/ERF-ERF	gene-C2845_PM12G07240	HB-BELL
gene-C2845_PM04G10630	AP2/ERF-ERF	gene-C2845_PM12G07520	AP2/ERF-ERF
gene-C2845_PM04G10810	MYB	gene-C2845_PM12G10290	C2C2-GATA
gene-C2845_PM04G12190	Tify	gene-C2845_PM12G10490	MYB
gene-C2845_PM04G12710	AP2/ERF-AP2	gene-C2845_PM12G10650	AP2/ERF-ERF
gene-C2845_PM04G13050	bHLH	gene-C2845_PM12G11360	MYB
gene-C2845_PM04G13420	Tify	gene-C2845_PM12G11590	MYB
gene-C2845_PM04G13450	MYB	gene-C2845_PM12G12090	C2C2-CO-like
gene-C2845_PM04G15190	WRKY	gene-C2845_PM12G13540	WRKY
gene-C2845_PM04G17590	C2H2	gene-C2845_PM12G15790	HSF
gene-C2845_PM04G18000	HSF	gene-C2845_PM12G16380	FAR1
gene-C2845_PM04G19470	WRKY	gene-C2845_PM12G17360	B3-ARF
gene-C2845_PM04G19760	bHLH	gene-C2845_PM12G18190	EIL
gene-C2845_PM04G19830	EIL	gene-C2845_PM12G18390	NAC
gene-C2845_PM04G19890	MYB-related	gene-C2845_PM12G19740	DBB
gene-C2845_PM04G20210	NAC	gene-C2845_PM12G20430	AP2/ERF-ERF
gene-C2845_PM04G20440	bHLH	gene-C2845_PM12G20600	MYB
gene-C2845_PM04G20900	NAC	gene-C2845_PM12G20850	MYB
gene-C2845_PM04G21210	HB-HD-ZIP	gene-C2845_PM12G21000	B3-ARF
gene-C2845_PM04G21590	TCP	gene-C2845_PM12G21590	AP2/ERF-ERF
gene-C2845_PM04G23860	Trihelix	gene-C2845_PM12G21970	C2C2-GATA
gene-C2845_PM04G25710	C2C2-Dof	gene-C2845_PM12G23100	C2C2-Dof
gene-C2845_PM04G26260	bHLH	gene-C2845_PM12G23180	AP2/ERF-ERF
gene-C2845_PM04G26550	B3	gene-C2845_PM12G23330	MYB-related
gene-C2845_PM04G27600	GRAS	gene-C2845_PM12G23550	MYB-related
gene-C2845_PM04G28260	CAMTA	gene-C2845_PM12G23880	PLATZ
gene-C2845_PM04G28730	MYB	gene-C2845_PM12G24140	GARP-G2-like
gene-C2845_PM04G29540	bZIP	gene-C2845_PM12G24230	WRKY
gene-C2845_PM04G29740	C3H	gene-C2845_PM12G25310	C3H
gene-C2845_PM04G29850	C2H2	gene-C2845_PM12G25560	C2C2-CO-like
gene-C2845_PM04G30630	C2H2	gene-C2845_PM12G27070	bHLH
gene-C2845_PM04G30770	GRAS	gene-C2845_PM12G28000	AP2/ERF-ERF
gene-C2845_PM04G30780	WRKY	gene-C2845_PM12G28080	bZIP
gene-C2845_PM04G31200	C2H2	gene-C2845_PM12G28880	AP2/ERF-ERF
gene-C2845_PM04G31220	LOB	gene-C2845_PM12G29020	AP2/ERF-ERF
gene-C2845_PM04G32490	Tify	gene-C2845_PM12G29740	GARP-ARR-B
gene-C2845_PM05G01850	NF-YA	gene-C2845_PM12G29930	DBP
gene-C2845_PM05G03190	bHLH	gene-C2845_PM12G30400	NAC
gene-C2845_PM05G03290	C2H2	gene-C2845_PM13G03670	NAC
gene-C2845_PM05G04830	TUB	gene-C2845_PM13G03830	C2C2-LSD
gene-C2845_PM05G04900	GRAS	gene-C2845_PM13G05540	AP2/ERF-ERF
gene-C2845_PM05G05050	E2F-DP	gene-C2845_PM13G05550	AP2/ERF-ERF
gene-C2845_PM05G06110	NAC	gene-C2845_PM13G05680	AP2/ERF-ERF
gene-C2845_PM05G10380	C2C2-Dof	gene-C2845_PM13G11990	AP2/ERF-ERF
gene-C2845_PM05G10930	AP2/ERF-AP2	gene-C2845_PM13G12840	Tify
gene-C2845_PM05G11180	MYB-related	gene-C2845_PM13G13990	C2H2
gene-C2845_PM05G11260	Trihelix	gene-C2845_PM13G14160	NAC
gene-C2845_PM05G11280	C3H	gene-C2845_PM13G14170	MYB-related
gene-C2845_PM05G11380	bZIP	gene-C2845_PM13G14470	bZIP
gene-C2845_PM05G11560	MYB	gene-C2845_PM13G14520	AP2/ERF-ERF
gene-C2845_PM05G11600	DBP	gene-C2845_PM13G15200	NAC
gene-C2845_PM05G11800	WRKY	gene-C2845_PM13G15270	GRAS
gene-C2845_PM05G12890	C2C2-GATA	gene-C2845_PM13G15440	NAC
gene-C2845_PM05G16790	WRKY	gene-C2845_PM13G15550	AP2/ERF-ERF
gene-C2845_PM05G18280	NAC	gene-C2845_PM13G15640	Alfin-like
gene-C2845_PM05G19460	WRKY	gene-C2845_PM13G16520	B3
gene-C2845_PM05G20440	WRKY	gene-C2845_PM13G17220	C3H
gene-C2845_PM05G21320	C3H	gene-C2845_PM13G17740	bHLH
gene-C2845_PM05G22050	AP2/ERF-ERF	gene-C2845_PM13G18620	AP2/ERF-AP2
gene-C2845_PM05G22120	MADS-M-type	gene-C2845_PM13G19990	bZIP
gene-C2845_PM05G22930	AP2/ERF-ERF	gene-C2845_PM13G20090	AP2/ERF-ERF
gene-C2845_PM05G24090	AP2/ERF-ERF	gene-C2845_PM13G20750	C2H2
gene-C2845_PM05G24780	SBP	gene-C2845_PM13G20950	bHLH
gene-C2845_PM05G25250	bZIP	gene-C2845_PM13G20960	C2C2-Dof
gene-C2845_PM05G26870	LOB	gene-C2845_PM13G22370	SBP
gene-C2845_PM05G27860	WRKY	gene-C2845_PM13G24510	bZIP
gene-C2845_PM05G28780	AP2/ERF-ERF	gene-C2845_PM13G24550	TCP
gene-C2845_PM05G28800	WRKY	gene-C2845_PM13G26090	NAC
gene-C2845_PM05G29070	MYB	gene-C2845_PM14G02540	MYB-related
gene-C2845_PM05G29120	bZIP	gene-C2845_PM14G03170	MYB-related
gene-C2845_PM05G29440	WRKY	gene-C2845_PM14G03210	NAC
gene-C2845_PM05G29870	Trihelix	gene-C2845_PM14G05320	AP2/ERF-ERF
gene-C2845_PM05G29890	TUB	gene-C2845_PM14G05330	AP2/ERF-ERF
gene-C2845_PM05G30440	AP2/ERF-RAV	gene-C2845_PM14G09100	AP2/ERF-ERF
gene-C2845_PM05G30970	WRKY	gene-C2845_PM14G09130	AP2/ERF-ERF
gene-C2845_PM05G31000	AP2/ERF-AP2	gene-C2845_PM14G10380	WRKY
gene-C2845_PM05G31550	C3H	gene-C2845_PM14G10910	AP2/ERF-ERF
gene-C2845_PM05G33370	AP2/ERF-ERF	gene-C2845_PM14G12620	SRS
gene-C2845_PM05G34640	WRKY	gene-C2845_PM14G13050	GRAS
gene-C2845_PM05G36030	bHLH	gene-C2845_PM14G14050	B3-ARF
gene-C2845_PM05G36430	C2H2	gene-C2845_PM14G14190	NAC
gene-C2845_PM05G36500	NAC	gene-C2845_PM14G14300	TCP
gene-C2845_PM05G36510	MYB	gene-C2845_PM14G14850	Tify
gene-C2845_PM05G36760	TUB	gene-C2845_PM14G15100	bHLH
gene-C2845_PM05G36770	bZIP	gene-C2845_PM14G15660	AP2/ERF-ERF
gene-C2845_PM05G36820	AP2/ERF-ERF	gene-C2845_PM14G16770	bZIP
gene-C2845_PM05G37440	GRAS	gene-C2845_PM14G16840	AP2/ERF-ERF
gene-C2845_PM05G37580	NAC	gene-C2845_PM14G17500	bHLH
gene-C2845_PM05G37650	AP2/ERF-ERF	gene-C2845_PM14G17610	bHLH
gene-C2845_PM06G00140	C3H	gene-C2845_PM14G18630	bHLH
gene-C2845_PM06G00640	WRKY	gene-C2845_PM14G19990	bZIP
gene-C2845_PM06G02050	Trihelix	gene-C2845_PM14G20030	AP2/ERF-ERF
gene-C2845_PM06G02480	WRKY	gene-C2845_PM14G20040	AP2/ERF-ERF
gene-C2845_PM06G02700	bZIP	gene-C2845_PM14G21490	MYB
gene-C2845_PM06G02760	WRKY	gene-C2845_PM15G00710	E2F-DP
gene-C2845_PM06G04450	WRKY	gene-C2845_PM15G03090	WRKY
gene-C2845_PM06G04480	WRKY	gene-C2845_PM15G03190	bHLH
gene-C2845_PM06G05060	C3H	gene-C2845_PM15G04900	bHLH
gene-C2845_PM06G06090	bHLH	gene-C2845_PM15G05460	MYB
gene-C2845_PM06G06560	C2C2-GATA	gene-C2845_PM15G06610	Tify
gene-C2845_PM06G07650	bHLH	gene-C2845_PM15G06790	AP2/ERF-ERF
gene-C2845_PM06G07750	WRKY	gene-C2845_PM15G08290	AP2/ERF-ERF
gene-C2845_PM06G07940	DBP	gene-C2845_PM15G08560	GRAS
gene-C2845_PM06G08160	bZIP	gene-C2845_PM15G10760	NAC
gene-C2845_PM06G08220	C3H	gene-C2845_PM15G12780	DBB
gene-C2845_PM06G08240	Trihelix	gene-C2845_PM15G12970	bZIP
gene-C2845_PM06G08290	MYB-related	gene-C2845_PM15G14490	MYB
gene-C2845_PM06G11620	AP2/ERF-ERF	gene-C2845_PM15G14670	B3-ARF
gene-C2845_PM06G14180	OFP	gene-C2845_PM15G15300	AP2/ERF-ERF
gene-C2845_PM06G14210	E2F-DP	gene-C2845_PM15G15990	C2C2-GATA
gene-C2845_PM06G14410	bZIP	gene-C2845_PM15G16010	DBB
gene-C2845_PM06G15130	AP2/ERF-AP2	gene-C2845_PM15G16070	HB-HD-ZIP
gene-C2845_PM06G15610	WRKY	gene-C2845_PM15G16420	AP2/ERF-ERF
gene-C2845_PM06G15630	WRKY	gene-C2845_PM15G16440	AP2/ERF-ERF
gene-C2845_PM06G16400	C2C2-GATA	gene-C2845_PM15G17350	NAC
gene-C2845_PM06G16560	HB-PHD	gene-C2845_PM15G17980	B3-ARF
gene-C2845_PM06G16760	VOZ	gene-C2845_PM15G18540	bHLH
gene-C2845_PM06G17500	AP2/ERF-ERF	gene-C2845_PM15G18660	RWP-RK
gene-C2845_PM06G18390	WRKY	gene-C2845_PM15G18900	HB-HD-ZIP
gene-C2845_PM06G18430	WRKY	gene-C2845_PM15G20190	PLATZ
gene-C2845_PM06G18680	WRKY	gene-C2845_PM15G20320	MYB
gene-C2845_PM06G19780	bHLH	gene-C2845_PM15G21580	AP2/ERF-ERF
gene-C2845_PM06G20160	C2H2	gene-C2845_PM15G23810	AP2/ERF-AP2
gene-C2845_PM06G20230	NAC	gene-C2845_PM15G25530	C2C2-Dof
gene-C2845_PM06G20240	MYB-related	gene-C2845_PM15G26460	NF-YC
gene-C2845_PM06G20450	TUB	gene-C2845_PM15G26880	TUB
gene-C2845_PM06G20460	bZIP	gene-C2845_PM16G00820	E2F-DP
gene-C2845_PM06G20530	AP2/ERF-ERF	gene-C2845_PM16G02490	WRKY
gene-C2845_PM06G20840	MYB	gene-C2845_PM16G03550	bHLH
gene-C2845_PM06G21130	GRAS	gene-C2845_PM16G03560	bHLH
gene-C2845_PM06G21280	NAC	gene-C2845_PM16G04670	bHLH
gene-C2845_PM06G21320	AP2/ERF-ERF	gene-C2845_PM16G05070	MYB
gene-C2845_PM06G21690	bZIP	gene-C2845_PM16G06150	Tify
gene-C2845_PM06G21970	SBP	gene-C2845_PM16G06290	AP2/ERF-ERF
gene-C2845_PM06G24210	AP2/ERF-ERF	gene-C2845_PM16G07210	E2F-DP
gene-C2845_PM06G25470	WRKY	gene-C2845_PM16G07830	GRAS
gene-C2845_PM06G25690	AP2/ERF-ERF	gene-C2845_PM16G10650	WRKY
gene-C2845_PM06G26570	WRKY	gene-C2845_PM16G10770	MYB
gene-C2845_PM06G27250	C3H	gene-C2845_PM16G11300	NAC
gene-C2845_PM06G27370	C3H	gene-C2845_PM16G12330	DBB
gene-C2845_PM06G28640	NAC	gene-C2845_PM16G12710	bHLH
gene-C2845_PM06G29630	WRKY	gene-C2845_PM16G13370	NAC
gene-C2845_PM06G31500	MYB	gene-C2845_PM16G13750	B3-ARF
gene-C2845_PM06G31890	GRAS	gene-C2845_PM16G13940	MYB
gene-C2845_PM06G32440	C2H2	gene-C2845_PM16G15080	NAC
gene-C2845_PM06G33650	NAC	gene-C2845_PM16G15210	C2C2-GATA
gene-C2845_PM06G33720	bHLH	gene-C2845_PM16G15230	DBB
gene-C2845_PM06G34500	C2C2-YABBY	gene-C2845_PM16G15330	HB-HD-ZIP
gene-C2845_PM06G35020	bHLH	gene-C2845_PM16G15660	AP2/ERF-ERF
gene-C2845_PM07G00440	bZIP	gene-C2845_PM16G16420	NAC
gene-C2845_PM07G01680	MADS-M-type	gene-C2845_PM16G17090	HSF
gene-C2845_PM07G01870	AP2/ERF-RAV	gene-C2845_PM16G17510	GRAS
gene-C2845_PM07G01950	MYB	gene-C2845_PM16G17620	B3
gene-C2845_PM07G03010	LOB	gene-C2845_PM16G17770	MYB-related
gene-C2845_PM07G03910	NAC	gene-C2845_PM16G18700	WRKY
gene-C2845_PM07G04020	NAC	gene-C2845_PM16G19580	AP2/ERF-ERF
gene-C2845_PM07G04920	C3H	gene-C2845_PM16G22000	AP2/ERF-ERF
gene-C2845_PM07G05350	C3H	gene-C2845_PM16G22330	Tify
gene-C2845_PM07G05560	NAC	gene-C2845_PM16G22420	AP2/ERF-AP2
gene-C2845_PM07G05760	C2C2-Dof	gene-C2845_PM16G23640	C3H
gene-C2845_PM07G07280	WRKY	gene-C2845_PM17G00790	AP2/ERF-ERF
gene-C2845_PM07G07420	SBP	gene-C2845_PM17G02060	NAC
gene-C2845_PM07G07530	DBP	gene-C2845_PM17G02160	OFP
gene-C2845_PM07G07610	MYB	gene-C2845_PM17G02180	OFP
gene-C2845_PM07G08230	AP2/ERF-ERF	gene-C2845_PM17G03080	AP2/ERF-ERF
gene-C2845_PM07G08240	Trihelix	gene-C2845_PM17G07170	MYB
gene-C2845_PM07G10060	LOB	gene-C2845_PM17G08190	AP2/ERF-AP2
gene-C2845_PM07G10390	C2H2	gene-C2845_PM17G15050	C2H2
gene-C2845_PM07G11550	MYB-related	gene-C2845_PM17G15060	C2H2
gene-C2845_PM07G13350	bHLH	gene-C2845_PM17G15240	GRAS
gene-C2845_PM07G13820	WRKY	gene-C2845_PM18G01000	OFP
gene-C2845_PM07G14010	MYB-related	gene-C2845_PM18G01010	OFP
gene-C2845_PM07G16360	WRKY	gene-C2845_PM18G01500	AP2/ERF-ERF
gene-C2845_PM07G17190	GRAS	gene-C2845_PM18G02230	C2C2-Dof
gene-C2845_PM07G17430	WRKY	gene-C2845_PM18G02470	NAC
gene-C2845_PM07G17750	bZIP	gene-C2845_PM18G04930	MYB
gene-C2845_PM07G17810	AP2/ERF-ERF	gene-C2845_PM18G06970	WRKY
gene-C2845_PM07G18510	Trihelix	gene-C2845_PM18G07380	C3H
gene-C2845_PM07G18540	TUB	gene-C2845_PM18G12780	GRAS
gene-C2845_PM07G18690	NAC	gene-C2845_PM18G13200	MYB
gene-C2845_PM07G19590	AP2/ERF-RAV	gene-C2845_PM18G13390	GARP-G2-like
gene-C2845_PM07G20350	bHLH	gene-C2845_PM18G14290	NAC
gene-C2845_PM07G21370	B3	gene-C2845_PM18G14300	NAC
gene-C2845_PM07G22990	OFP	gene-C2845_PMPSC048918	WRKY
gene-C2845_PM07G23150	WRKY	gene-C2845_PMPSC055765	NAC
gene-C2845_PM07G23250	AP2/ERF-ERF

## Sheet: down-regulated DEGs at D3 stage
TFs of down-regulated DEGs at D3 stage
Gene_ID	TF Family	Gene_ID	TF Family
Panicum_miliaceum_newGene_11695	WRKY	gene-C2845_PM07G35030	bHLH
Panicum_miliaceum_newGene_13111	Alfin-like	gene-C2845_PM07G36320	GARP-G2-like
Panicum_miliaceum_newGene_1673	Trihelix	gene-C2845_PM07G38860	bHLH
Panicum_miliaceum_newGene_301	TCP	gene-C2845_PM07G40320	B3-ARF
Panicum_miliaceum_newGene_361	bHLH	gene-C2845_PM08G00260	B3-ARF
Panicum_miliaceum_newGene_3865	bHLH	gene-C2845_PM08G01480	bHLH
Panicum_miliaceum_newGene_6109	TUB	gene-C2845_PM08G04220	MYB
Panicum_miliaceum_newGene_6598	MYB-related	gene-C2845_PM08G06270	AP2/ERF-ERF
gene-C2845_PM01G01510	HB-HD-ZIP	gene-C2845_PM08G07210	bHLH
gene-C2845_PM01G03180	LOB	gene-C2845_PM08G10490	MYB
gene-C2845_PM01G05250	AP2/ERF-ERF	gene-C2845_PM08G14990	PLATZ
gene-C2845_PM01G06710	bHLH	gene-C2845_PM08G15840	C2H2
gene-C2845_PM01G09220	HB-other	gene-C2845_PM08G18170	MYB-related
gene-C2845_PM01G10880	C2C2-Dof	gene-C2845_PM08G23120	MYB
gene-C2845_PM01G11030	C2H2	gene-C2845_PM08G25890	bZIP
gene-C2845_PM01G12600	bZIP	gene-C2845_PM09G01250	GRAS
gene-C2845_PM01G13760	GARP-G2-like	gene-C2845_PM09G01500	BBR-BPC
gene-C2845_PM01G17700	GRAS	gene-C2845_PM09G02050	HB-HD-ZIP
gene-C2845_PM01G20870	GRAS	gene-C2845_PM09G08550	TCP
gene-C2845_PM01G21240	C2C2-GATA	gene-C2845_PM09G08920	MYB
gene-C2845_PM01G23560	bHLH	gene-C2845_PM09G12130	C2C2-CO-like
gene-C2845_PM01G24550	GRAS	gene-C2845_PM09G12940	WRKY
gene-C2845_PM01G25080	SBP	gene-C2845_PM09G13400	MADS-M-type
gene-C2845_PM01G27940	MADS-MIKC	gene-C2845_PM09G18180	GRAS
gene-C2845_PM01G28100	MYB-related	gene-C2845_PM09G24050	bHLH
gene-C2845_PM01G28650	WRKY	gene-C2845_PM09G24100	bZIP
gene-C2845_PM01G29110	C2C2-GATA	gene-C2845_PM09G24250	bZIP
gene-C2845_PM01G29600	bHLH	gene-C2845_PM10G00870	B3
gene-C2845_PM01G33930	NF-YA	gene-C2845_PM10G00890	NAC
gene-C2845_PM01G43740	HB-HD-ZIP	gene-C2845_PM10G01990	HB-HD-ZIP
gene-C2845_PM01G44870	HB-HD-ZIP	gene-C2845_PM10G09040	bHLH
gene-C2845_PM01G49090	NF-YC	gene-C2845_PM10G11790	WRKY
gene-C2845_PM02G03650	LOB	gene-C2845_PM10G13020	WRKY
gene-C2845_PM02G04820	WRKY	gene-C2845_PM10G16000	GRAS
gene-C2845_PM02G05410	MYB-related	gene-C2845_PM10G18740	MYB-related
gene-C2845_PM02G06470	NF-YA	gene-C2845_PM10G21570	bZIP
gene-C2845_PM02G07280	NAC	gene-C2845_PM11G01960	GRAS
gene-C2845_PM02G07700	LOB	gene-C2845_PM11G07490	FAR1
gene-C2845_PM02G14130	LOB	gene-C2845_PM11G08280	Alfin-like
gene-C2845_PM02G14670	HB-HD-ZIP	gene-C2845_PM11G08420	Trihelix
gene-C2845_PM02G16760	HB-HD-ZIP	gene-C2845_PM11G08480	HB-HD-ZIP
gene-C2845_PM02G17270	GRAS	gene-C2845_PM11G10760	FAR1
gene-C2845_PM02G18330	bHLH	gene-C2845_PM11G12290	MYB
gene-C2845_PM02G22420	GRAS	gene-C2845_PM11G12420	bHLH
gene-C2845_PM02G27390	GARP-G2-like	gene-C2845_PM11G13790	bZIP
gene-C2845_PM02G30900	GRAS	gene-C2845_PM11G14160	GARP-G2-like
gene-C2845_PM02G32080	C2H2	gene-C2845_PM11G14840	Whirly
gene-C2845_PM02G35440	AP2/ERF-ERF	gene-C2845_PM11G15010	C3H
gene-C2845_PM02G35450	AP2/ERF-ERF	gene-C2845_PM11G16250	SBP
gene-C2845_PM02G35930	NF-YA	gene-C2845_PM11G17850	GeBP
gene-C2845_PM02G36150	bHLH	gene-C2845_PM11G19430	bZIP
gene-C2845_PM02G36730	HSF	gene-C2845_PM11G20060	AP2/ERF-ERF
gene-C2845_PM02G39950	Trihelix	gene-C2845_PM11G20550	bZIP
gene-C2845_PM02G42520	SBP	gene-C2845_PM11G20760	bZIP
gene-C2845_PM02G43010	GRAS	gene-C2845_PM11G23310	C3H
gene-C2845_PM02G44830	WRKY	gene-C2845_PM11G27350	bHLH
gene-C2845_PM02G45280	bZIP	gene-C2845_PM12G00920	C2H2
gene-C2845_PM02G46510	MYB	gene-C2845_PM12G01810	bZIP
gene-C2845_PM03G01110	NF-YC	gene-C2845_PM12G02720	SBP
gene-C2845_PM03G02710	NAC	gene-C2845_PM12G04070	NF-YC
gene-C2845_PM03G04210	SRS	gene-C2845_PM12G04270	SBP
gene-C2845_PM03G05440	RWP-RK	gene-C2845_PM12G04970	PLATZ
gene-C2845_PM03G07560	FAR1	gene-C2845_PM12G05750	GRAS
gene-C2845_PM03G08350	FAR1	gene-C2845_PM12G07910	GARP-G2-like
gene-C2845_PM03G10150	GRAS	gene-C2845_PM12G08110	bZIP
gene-C2845_PM03G11250	bHLH	gene-C2845_PM12G10160	GeBP
gene-C2845_PM03G11360	GRAS	gene-C2845_PM12G16690	Trihelix
gene-C2845_PM03G12640	GRAS	gene-C2845_PM12G16930	C2H2
gene-C2845_PM03G12790	FAR1	gene-C2845_PM12G17150	NAC
gene-C2845_PM03G12860	AP2/ERF-ERF	gene-C2845_PM12G17600	Alfin-like
gene-C2845_PM03G13960	GeBP	gene-C2845_PM12G17720	Trihelix
gene-C2845_PM03G16640	C2C2-Dof	gene-C2845_PM12G19410	B3
gene-C2845_PM03G16900	bZIP	gene-C2845_PM12G25800	bHLH
gene-C2845_PM03G17450	C2H2	gene-C2845_PM12G30670	GARP-G2-like
gene-C2845_PM03G27890	WRKY	gene-C2845_PM12G31790	C3H
gene-C2845_PM03G28590	C2H2	gene-C2845_PM13G01300	NAC
gene-C2845_PM04G01100	C2H2	gene-C2845_PM13G02120	C2C2-LSD
gene-C2845_PM04G04280	bHLH	gene-C2845_PM13G04150	FAR1
gene-C2845_PM04G10280	NF-YB	gene-C2845_PM13G12180	FAR1
gene-C2845_PM04G11980	C2H2	gene-C2845_PM13G12530	HB-HD-ZIP
gene-C2845_PM04G12530	MYB	gene-C2845_PM13G13650	MYB
gene-C2845_PM04G15770	HB-other	gene-C2845_PM13G14440	TUB
gene-C2845_PM04G16050	GARP-G2-like	gene-C2845_PM13G16500	GARP-ARR-B
gene-C2845_PM04G17970	bZIP	gene-C2845_PM13G17710	MADS-MIKC
gene-C2845_PM04G18760	HB-HD-ZIP	gene-C2845_PM13G18080	GARP-G2-like
gene-C2845_PM04G19400	NF-YC	gene-C2845_PM13G19720	C2H2
gene-C2845_PM04G23340	RWP-RK	gene-C2845_PM13G20790	MYB
gene-C2845_PM04G25250	FAR1	gene-C2845_PM13G21360	WRKY
gene-C2845_PM04G25270	FAR1	gene-C2845_PM13G25400	C2H2
gene-C2845_PM04G25930	FAR1	gene-C2845_PM13G26240	AP2/ERF-ERF
gene-C2845_PM04G26590	FAR1	gene-C2845_PM14G00200	OFP
gene-C2845_PM04G28710	bHLH	gene-C2845_PM14G00280	NAC
gene-C2845_PM04G32110	NF-YB	gene-C2845_PM14G01850	C2C2-LSD
gene-C2845_PM04G32340	GRAS	gene-C2845_PM14G03320	MYB-related
gene-C2845_PM04G32510	FAR1	gene-C2845_PM14G04810	NAC
gene-C2845_PM04G34040	B3	gene-C2845_PM14G11100	FAR1
gene-C2845_PM04G34320	C2C2-Dof	gene-C2845_PM14G11370	HB-HD-ZIP
gene-C2845_PM04G34330	GARP-G2-like	gene-C2845_PM14G11620	WRKY
gene-C2845_PM05G00370	HB-BELL	gene-C2845_PM14G12710	bHLH
gene-C2845_PM05G00760	NAC	gene-C2845_PM14G15040	MADS-MIKC
gene-C2845_PM05G01390	NF-YA	gene-C2845_PM14G17480	bZIP
gene-C2845_PM05G01800	B3-ARF	gene-C2845_PM14G18010	WRKY
gene-C2845_PM05G02320	CPP	gene-C2845_PM14G19100	SBP
gene-C2845_PM05G03340	AP2/ERF-ERF	gene-C2845_PM14G19120	MADS-M-type
gene-C2845_PM05G04190	TCP	gene-C2845_PM14G20770	PLATZ
gene-C2845_PM05G05380	bZIP	gene-C2845_PM15G00260	C3H
gene-C2845_PM05G10510	C2H2	gene-C2845_PM15G00770	C2H2
gene-C2845_PM05G10560	MYB-related	gene-C2845_PM15G01220	C2H2
gene-C2845_PM05G14560	MYB	gene-C2845_PM15G02790	MYB-related
gene-C2845_PM05G16660	LIM	gene-C2845_PM15G02920	bHLH
gene-C2845_PM05G17410	MYB	gene-C2845_PM15G04780	MYB
gene-C2845_PM05G19350	C3H	gene-C2845_PM15G05630	HB-HD-ZIP
gene-C2845_PM05G26260	C3H	gene-C2845_PM15G05860	bHLH
gene-C2845_PM05G26290	MYB-related	gene-C2845_PM15G06600	FAR1
gene-C2845_PM05G27190	MYB-related	gene-C2845_PM15G11760	FAR1
gene-C2845_PM05G33990	GARP-G2-like	gene-C2845_PM15G12740	C2C2-GATA
gene-C2845_PM05G34390	WRKY	gene-C2845_PM15G16270	C2C2-GATA
gene-C2845_PM05G36060	HB-BELL	gene-C2845_PM15G16600	AP2/ERF-ERF
gene-C2845_PM05G36220	MYB	gene-C2845_PM15G24540	GARP-G2-like
gene-C2845_PM05G38040	GARP-G2-like	gene-C2845_PM15G24560	C3H
gene-C2845_PM06G03230	bHLH	gene-C2845_PM16G00900	C2H2
gene-C2845_PM06G04060	MYB-related	gene-C2845_PM16G01430	C2H2
gene-C2845_PM06G05040	MYB-related	gene-C2845_PM16G02670	TCP
gene-C2845_PM06G08540	C2H2	gene-C2845_PM16G02780	FAR1
gene-C2845_PM06G08920	MYB-related	gene-C2845_PM16G02790	FAR1
gene-C2845_PM06G08940	MYB	gene-C2845_PM16G03240	MYB
gene-C2845_PM06G08970	C2H2	gene-C2845_PM16G04880	bHLH
gene-C2845_PM06G14820	GRAS	gene-C2845_PM16G06120	FAR1
gene-C2845_PM06G15600	WRKY	gene-C2845_PM16G08160	C3H
gene-C2845_PM06G17640	bZIP	gene-C2845_PM16G15300	Trihelix
gene-C2845_PM06G19990	MYB	gene-C2845_PM16G15490	C2C2-GATA
gene-C2845_PM06G21670	GARP-G2-like	gene-C2845_PM16G19210	WRKY
gene-C2845_PM06G29810	LIM	gene-C2845_PM16G19670	NAC
gene-C2845_PM06G32550	bHLH	gene-C2845_PM16G23190	GARP-G2-like
gene-C2845_PM06G32940	WRKY	gene-C2845_PM17G00330	WRKY
gene-C2845_PM06G33990	B3-ARF	gene-C2845_PM17G01920	bZIP
gene-C2845_PM06G35250	HB-BELL	gene-C2845_PM17G04240	MYB
gene-C2845_PM07G00140	MYB	gene-C2845_PM17G04980	Alfin-like
gene-C2845_PM07G06850	bZIP	gene-C2845_PM17G07920	WRKY
gene-C2845_PM07G07110	MYB	gene-C2845_PM17G08910	bHLH
gene-C2845_PM07G13280	C2H2	gene-C2845_PM17G13950	MYB
gene-C2845_PM07G14830	MYB-related	gene-C2845_PM17G14930	MYB
gene-C2845_PM07G21060	Trihelix	gene-C2845_PM17G15010	C2H2
gene-C2845_PM07G22950	HB-PHD	gene-C2845_PM18G00820	bZIP
gene-C2845_PM07G23470	bZIP	gene-C2845_PM18G00970	B3
gene-C2845_PM07G28960	MYB	gene-C2845_PM18G02810	B3
gene-C2845_PM07G29780	TUB	gene-C2845_PM18G06450	bHLH
gene-C2845_PM07G30020	C2H2	gene-C2845_PM18G11520	bHLH
gene-C2845_PM07G32520	bHLH	gene-C2845_PM18G12770	GRAS
gene-C2845_PM07G34040	NF-YB	gene-C2845_PM18G14440	AP2/ERF-AP2
		gene-C2845_PMPSC004479	FAR1

## Sheet: up-regulated DEGs at D4 stage
TFs of up-regulated DEGs at D4 stage
Gene_ID	TF Family	Gene_ID	TF Family
Panicum_miliaceum_newGene_13481	C2C2-GATA	gene-C2845_PM07G27200	WRKY
Panicum_miliaceum_newGene_15744	NF-YB	gene-C2845_PM07G27630	NF-YB
Panicum_miliaceum_newGene_2456	MADS-M-type	gene-C2845_PM07G27930	C2H2
Panicum_miliaceum_newGene_5427	NAC	gene-C2845_PM07G27960	C2H2
Panicum_miliaceum_newGene_584	GRF	gene-C2845_PM07G28150	MYB
Panicum_miliaceum_newGene_6602	AP2/ERF-ERF	gene-C2845_PM07G28190	GRAS
Panicum_miliaceum_newGene_8107	Trihelix	gene-C2845_PM07G29340	C2H2
Panicum_miliaceum_newGene_8410	HB-WOX	gene-C2845_PM07G29550	NAC
Panicum_miliaceum_newGene_8562	Tify	gene-C2845_PM07G29560	MYB-related
Panicum_miliaceum_newGene_8689	AP2/ERF-ERF	gene-C2845_PM07G29810	bZIP
gene-C2845_PM01G02090	NAC	gene-C2845_PM07G29850	AP2/ERF-ERF
gene-C2845_PM01G02680	MYB	gene-C2845_PM07G30520	NAC
gene-C2845_PM01G03350	E2F-DP	gene-C2845_PM07G30660	NAC
gene-C2845_PM01G05090	Tify	gene-C2845_PM07G30910	Alfin-like
gene-C2845_PM01G05100	Tify	gene-C2845_PM07G32650	C3H
gene-C2845_PM01G05220	AP2/ERF-ERF	gene-C2845_PM07G33040	SBP
gene-C2845_PM01G06010	GRAS	gene-C2845_PM07G33050	MADS-M-type
gene-C2845_PM01G06340	C2H2	gene-C2845_PM07G33360	NAC
gene-C2845_PM01G07890	GARP-ARR-B	gene-C2845_PM07G33530	B3-ARF
gene-C2845_PM01G07940	HSF	gene-C2845_PM07G34640	GRAS
gene-C2845_PM01G08240	bHLH	gene-C2845_PM07G35110	SRS
gene-C2845_PM01G08610	C2H2	gene-C2845_PM07G35430	GRAS
gene-C2845_PM01G08620	BBR-BPC	gene-C2845_PM07G36760	bZIP
gene-C2845_PM01G10760	GRAS	gene-C2845_PM07G37090	WRKY
gene-C2845_PM01G13580	WRKY	gene-C2845_PM07G37210	MYB-related
gene-C2845_PM01G13860	NAC	gene-C2845_PM07G37440	MYB-related
gene-C2845_PM01G17560	Tify	gene-C2845_PM07G38020	BES1
gene-C2845_PM01G18760	C2H2	gene-C2845_PM07G40200	bHLH
gene-C2845_PM01G18770	C2H2	gene-C2845_PM07G40560	WRKY
gene-C2845_PM01G18780	C2H2	gene-C2845_PM08G00050	WRKY
gene-C2845_PM01G18890	LOB	gene-C2845_PM08G02730	MYB-related
gene-C2845_PM01G19950	MADS-MIKC	gene-C2845_PM08G02970	MYB-related
gene-C2845_PM01G21500	MYB-related	gene-C2845_PM08G03930	bZIP
gene-C2845_PM01G21520	HB-HD-ZIP	gene-C2845_PM08G06370	LOB
gene-C2845_PM01G21860	TCP	gene-C2845_PM08G06430	MYB
gene-C2845_PM01G21880	C2H2	gene-C2845_PM08G08950	C2C2-Dof
gene-C2845_PM01G21890	C2H2	gene-C2845_PM08G09130	NAC
gene-C2845_PM01G21980	AP2/ERF-AP2	gene-C2845_PM08G09330	C3H
gene-C2845_PM01G22000	Alfin-like	gene-C2845_PM08G10660	WRKY
gene-C2845_PM01G22270	NAC	gene-C2845_PM08G10800	SBP
gene-C2845_PM01G22630	bZIP	gene-C2845_PM08G10910	DBP
gene-C2845_PM01G23610	bZIP	gene-C2845_PM08G11020	MYB
gene-C2845_PM01G25610	C2H2	gene-C2845_PM08G11580	AP2/ERF-ERF
gene-C2845_PM01G28660	bHLH	gene-C2845_PM08G13380	CPP
gene-C2845_PM01G29860	bHLH	gene-C2845_PM08G14700	MYB-related
gene-C2845_PM01G30830	GeBP	gene-C2845_PM08G15150	bHLH
gene-C2845_PM01G32230	HB-BELL	gene-C2845_PM08G15590	C2H2
gene-C2845_PM01G32710	GRF	gene-C2845_PM08G15750	bZIP
gene-C2845_PM01G34340	C2C2-LSD	gene-C2845_PM08G17280	WRKY
gene-C2845_PM01G34990	WRKY	gene-C2845_PM08G20990	bZIP
gene-C2845_PM01G37340	Trihelix	gene-C2845_PM08G21340	WRKY
gene-C2845_PM01G43890	Tify	gene-C2845_PM08G21760	Trihelix
gene-C2845_PM01G43900	Tify	gene-C2845_PM08G22270	MYB
gene-C2845_PM01G44380	Tify	gene-C2845_PM08G24060	OFP
gene-C2845_PM01G45610	C2C2-Dof	gene-C2845_PM08G25530	OFP
gene-C2845_PM01G46810	STAT	gene-C2845_PM08G25670	AP2/ERF-ERF
gene-C2845_PM01G47160	PLATZ	gene-C2845_PM08G25710	VOZ
gene-C2845_PM01G47220	bHLH	gene-C2845_PM08G27080	bHLH
gene-C2845_PM02G00070	bHLH	gene-C2845_PM08G27520	ULT
gene-C2845_PM02G01130	GeBP	gene-C2845_PM08G29030	bZIP
gene-C2845_PM02G04810	bHLH	gene-C2845_PM08G29220	NAC
gene-C2845_PM02G06860	C2C2-LSD	gene-C2845_PM08G29310	HB-WOX
gene-C2845_PM02G07130	WRKY	gene-C2845_PM08G29630	LOB
gene-C2845_PM02G10510	C2C2-Dof	gene-C2845_PM08G29730	WRKY
gene-C2845_PM02G11660	MYB	gene-C2845_PM08G30560	C2H2
gene-C2845_PM02G13920	E2F-DP	gene-C2845_PM08G30720	MYB
gene-C2845_PM02G14590	C2C2-Dof	gene-C2845_PM08G30750	GRAS
gene-C2845_PM02G15150	Tify	gene-C2845_PM09G00940	GRF
gene-C2845_PM02G15210	Tify	gene-C2845_PM09G02830	DBB
gene-C2845_PM02G15220	Tify	gene-C2845_PM09G03890	bHLH
gene-C2845_PM02G15240	Tify	gene-C2845_PM09G04670	DBP
gene-C2845_PM02G19330	NAC	gene-C2845_PM09G04840	MYB-related
gene-C2845_PM02G20020	HB-HD-ZIP	gene-C2845_PM09G06100	B3-ARF
gene-C2845_PM02G20040	MYB-related	gene-C2845_PM09G06270	bHLH
gene-C2845_PM02G21460	HB-BELL	gene-C2845_PM09G06500	bZIP
gene-C2845_PM02G22490	LOB	gene-C2845_PM09G07660	E2F-DP
gene-C2845_PM02G22620	C2H2	gene-C2845_PM09G18500	bHLH
gene-C2845_PM02G22630	C2H2	gene-C2845_PM09G18580	GARP-G2-like
gene-C2845_PM02G22810	WRKY	gene-C2845_PM09G18900	PLATZ
gene-C2845_PM02G23820	Tify	gene-C2845_PM09G19860	HB-KNOX
gene-C2845_PM02G24740	MYB	gene-C2845_PM09G20000	WRKY
gene-C2845_PM02G26900	bZIP	gene-C2845_PM09G20530	AP2/ERF-AP2
gene-C2845_PM02G27290	NAC	gene-C2845_PM09G20800	bZIP
gene-C2845_PM02G27310	NAC	gene-C2845_PM09G21170	MYB-related
gene-C2845_PM02G27630	WRKY	gene-C2845_PM09G21200	GARP-G2-like
gene-C2845_PM02G31350	FAR1	gene-C2845_PM09G21470	NAC
gene-C2845_PM02G32190	BBR-BPC	gene-C2845_PM09G24950	MYB-related
gene-C2845_PM02G32200	C2H2	gene-C2845_PM10G00160	AP2/ERF-ERF
gene-C2845_PM02G32920	HSF	gene-C2845_PM10G01340	MYB
gene-C2845_PM02G32960	GARP-ARR-B	gene-C2845_PM10G02910	DBB
gene-C2845_PM02G34390	HB-other	gene-C2845_PM10G03730	AP2/ERF-ERF
gene-C2845_PM02G34450	C2H2	gene-C2845_PM10G04400	DBP
gene-C2845_PM02G34880	AP2/ERF-ERF	gene-C2845_PM10G04470	MYB-related
gene-C2845_PM02G35460	AP2/ERF-ERF	gene-C2845_PM10G05230	bHLH
gene-C2845_PM02G35590	Tify	gene-C2845_PM10G05390	B3-ARF
gene-C2845_PM02G35600	Tify	gene-C2845_PM10G06050	bZIP
gene-C2845_PM02G36250	C2C2-Dof	gene-C2845_PM10G06640	NF-X1
gene-C2845_PM02G37220	E2F-DP	gene-C2845_PM10G06820	E2F-DP
gene-C2845_PM02G37290	C2H2	gene-C2845_PM10G16190	bHLH
gene-C2845_PM02G37880	MYB	gene-C2845_PM10G16910	MYB-related
gene-C2845_PM02G42070	C2H2	gene-C2845_PM10G17300	C2H2
gene-C2845_PM02G43180	C2H2	gene-C2845_PM10G17340	HB-KNOX
gene-C2845_PM02G43190	C2H2	gene-C2845_PM10G17440	WRKY
gene-C2845_PM02G43370	AP2/ERF-ERF	gene-C2845_PM10G17950	AP2/ERF-AP2
gene-C2845_PM02G43390	Alfin-like	gene-C2845_PM10G18610	MYB-related
gene-C2845_PM02G43690	NAC	gene-C2845_PM10G18890	NAC
gene-C2845_PM02G44930	bZIP	gene-C2845_PM10G21300	B3-ARF
gene-C2845_PM02G46180	FAR1	gene-C2845_PM10G22000	MYB-related
gene-C2845_PM02G46890	GARP-G2-like	gene-C2845_PM11G00430	AP2/ERF-ERF
gene-C2845_PM02G46930	C2H2	gene-C2845_PM11G00590	MYB
gene-C2845_PM03G00720	bHLH	gene-C2845_PM11G00920	WRKY
gene-C2845_PM03G01550	EIL	gene-C2845_PM11G01760	HB-BELL
gene-C2845_PM03G01610	MYB-related	gene-C2845_PM11G02590	C2C2-CO-like
gene-C2845_PM03G01820	NAC	gene-C2845_PM11G03780	WRKY
gene-C2845_PM03G04050	HB-HD-ZIP	gene-C2845_PM11G04770	AP2/ERF-ERF
gene-C2845_PM03G04810	bZIP	gene-C2845_PM11G07030	E2F-DP
gene-C2845_PM03G06320	C2H2	gene-C2845_PM11G07790	NAC
gene-C2845_PM03G09360	GRAS	gene-C2845_PM11G09090	NAC
gene-C2845_PM03G09880	B3	gene-C2845_PM11G10610	DBB
gene-C2845_PM03G10390	HB-other	gene-C2845_PM11G10880	HB-HD-ZIP
gene-C2845_PM03G10470	BES1	gene-C2845_PM11G11260	AP2/ERF-ERF
gene-C2845_PM03G11240	C2H2	gene-C2845_PM11G11640	Trihelix
gene-C2845_PM03G11630	GRAS	gene-C2845_PM11G14490	HB-HD-ZIP
gene-C2845_PM03G12780	Tify	gene-C2845_PM11G16350	PLATZ
gene-C2845_PM03G13530	MYB-related	gene-C2845_PM11G17580	NAC
gene-C2845_PM03G16120	AP2/ERF-ERF	gene-C2845_PM11G20690	GARP-G2-like
gene-C2845_PM03G16560	NAC	gene-C2845_PM11G21380	NAC
gene-C2845_PM03G16610	NAC	gene-C2845_PM11G22880	DBP
gene-C2845_PM03G19530	NAC	gene-C2845_PM11G23790	AP2/ERF-ERF
gene-C2845_PM03G24140	Alfin-like	gene-C2845_PM11G24760	bZIP
gene-C2845_PM03G27850	MYB	gene-C2845_PM11G25000	MADS-MIKC
gene-C2845_PM03G27900	AP2/ERF-ERF	gene-C2845_PM11G27020	bHLH
gene-C2845_PM03G31080	GARP-G2-like	gene-C2845_PM11G27990	C3H
gene-C2845_PM03G34040	MYB	gene-C2845_PM11G29080	bHLH
gene-C2845_PM03G34650	bHLH	gene-C2845_PM11G29540	PLATZ
gene-C2845_PM03G35710	Tify	gene-C2845_PM12G00160	Trihelix
gene-C2845_PM04G01960	MYB	gene-C2845_PM12G02060	RWP-RK
gene-C2845_PM04G06610	Alfin-like	gene-C2845_PM12G02550	bZIP
gene-C2845_PM04G06780	NAC	gene-C2845_PM12G02690	GARP-G2-like
gene-C2845_PM04G06830	AP2/ERF-ERF	gene-C2845_PM12G02780	B3-ARF
gene-C2845_PM04G08380	BBR-BPC	gene-C2845_PM12G03010	HB-HD-ZIP
gene-C2845_PM04G10630	AP2/ERF-ERF	gene-C2845_PM12G04180	PLATZ
gene-C2845_PM04G11350	C2H2	gene-C2845_PM12G04820	WRKY
gene-C2845_PM04G12370	AP2/ERF-ERF	gene-C2845_PM12G05270	AP2/ERF-ERF
gene-C2845_PM04G13050	bHLH	gene-C2845_PM12G06270	GARP-G2-like
gene-C2845_PM04G13420	Tify	gene-C2845_PM12G06970	bHLH
gene-C2845_PM04G18000	HSF	gene-C2845_PM12G07240	HB-BELL
gene-C2845_PM04G19470	WRKY	gene-C2845_PM12G10650	AP2/ERF-ERF
gene-C2845_PM04G19760	bHLH	gene-C2845_PM12G11360	MYB
gene-C2845_PM04G19830	EIL	gene-C2845_PM12G13540	WRKY
gene-C2845_PM04G19890	MYB-related	gene-C2845_PM12G15790	HSF
gene-C2845_PM04G20440	bHLH	gene-C2845_PM12G16380	FAR1
gene-C2845_PM04G20700	SBP	gene-C2845_PM12G16860	E2F-DP
gene-C2845_PM04G26550	B3	gene-C2845_PM12G17360	B3-ARF
gene-C2845_PM04G27600	GRAS	gene-C2845_PM12G17690	bHLH
gene-C2845_PM04G28260	CAMTA	gene-C2845_PM12G18190	EIL
gene-C2845_PM04G28670	MYB	gene-C2845_PM12G18390	NAC
gene-C2845_PM04G28730	MYB	gene-C2845_PM12G19740	DBB
gene-C2845_PM04G29540	bZIP	gene-C2845_PM12G20430	AP2/ERF-ERF
gene-C2845_PM04G29740	C3H	gene-C2845_PM12G20850	MYB
gene-C2845_PM04G29850	C2H2	gene-C2845_PM12G21590	AP2/ERF-ERF
gene-C2845_PM04G30630	C2H2	gene-C2845_PM12G21970	C2C2-GATA
gene-C2845_PM04G30770	GRAS	gene-C2845_PM12G23330	MYB-related
gene-C2845_PM04G30780	WRKY	gene-C2845_PM12G23550	MYB-related
gene-C2845_PM04G31200	C2H2	gene-C2845_PM12G24140	GARP-G2-like
gene-C2845_PM05G01850	NF-YA	gene-C2845_PM12G24230	WRKY
gene-C2845_PM05G03290	C2H2	gene-C2845_PM12G25310	C3H
gene-C2845_PM05G04900	GRAS	gene-C2845_PM12G25560	C2C2-CO-like
gene-C2845_PM05G05050	E2F-DP	gene-C2845_PM12G28000	AP2/ERF-ERF
gene-C2845_PM05G10930	AP2/ERF-AP2	gene-C2845_PM12G28080	bZIP
gene-C2845_PM05G11180	MYB-related	gene-C2845_PM12G29020	AP2/ERF-ERF
gene-C2845_PM05G11260	Trihelix	gene-C2845_PM12G29740	GARP-ARR-B
gene-C2845_PM05G11280	C3H	gene-C2845_PM12G29930	DBP
gene-C2845_PM05G11380	bZIP	gene-C2845_PM13G03000	MYB-related
gene-C2845_PM05G11560	MYB	gene-C2845_PM13G03670	NAC
gene-C2845_PM05G11600	DBP	gene-C2845_PM13G03830	C2C2-LSD
gene-C2845_PM05G11800	WRKY	gene-C2845_PM13G05540	AP2/ERF-ERF
gene-C2845_PM05G12890	C2C2-GATA	gene-C2845_PM13G06760	MYB
gene-C2845_PM05G16790	WRKY	gene-C2845_PM13G13990	C2H2
gene-C2845_PM05G18280	NAC	gene-C2845_PM13G14160	NAC
gene-C2845_PM05G19460	WRKY	gene-C2845_PM13G14170	MYB-related
gene-C2845_PM05G20440	WRKY	gene-C2845_PM13G14470	bZIP
gene-C2845_PM05G22050	AP2/ERF-ERF	gene-C2845_PM13G14520	AP2/ERF-ERF
gene-C2845_PM05G22120	MADS-M-type	gene-C2845_PM13G15270	GRAS
gene-C2845_PM05G22930	AP2/ERF-ERF	gene-C2845_PM13G15440	NAC
gene-C2845_PM05G24090	AP2/ERF-ERF	gene-C2845_PM13G15640	Alfin-like
gene-C2845_PM05G24780	SBP	gene-C2845_PM13G16520	B3
gene-C2845_PM05G26200	NAC	gene-C2845_PM13G17220	C3H
gene-C2845_PM05G26870	LOB	gene-C2845_PM13G18620	AP2/ERF-AP2
gene-C2845_PM05G28780	AP2/ERF-ERF	gene-C2845_PM13G19990	bZIP
gene-C2845_PM05G28800	WRKY	gene-C2845_PM13G20090	AP2/ERF-ERF
gene-C2845_PM05G29120	bZIP	gene-C2845_PM13G20290	bHLH
gene-C2845_PM05G29440	WRKY	gene-C2845_PM13G20950	bHLH
gene-C2845_PM05G29870	Trihelix	gene-C2845_PM13G24510	bZIP
gene-C2845_PM05G30440	AP2/ERF-RAV	gene-C2845_PM13G26090	NAC
gene-C2845_PM05G30970	WRKY	gene-C2845_PM14G02540	MYB-related
gene-C2845_PM05G31000	AP2/ERF-AP2	gene-C2845_PM14G03170	MYB-related
gene-C2845_PM05G31550	C3H	gene-C2845_PM14G03210	NAC
gene-C2845_PM05G31940	HB-PHD	gene-C2845_PM14G03340	C2C2-LSD
gene-C2845_PM05G34640	WRKY	gene-C2845_PM14G05330	AP2/ERF-ERF
gene-C2845_PM05G36030	bHLH	gene-C2845_PM14G09100	AP2/ERF-ERF
gene-C2845_PM05G36430	C2H2	gene-C2845_PM14G09130	AP2/ERF-ERF
gene-C2845_PM05G36510	MYB	gene-C2845_PM14G13050	GRAS
gene-C2845_PM05G36760	TUB	gene-C2845_PM14G14050	B3-ARF
gene-C2845_PM05G36820	AP2/ERF-ERF	gene-C2845_PM14G14190	NAC
gene-C2845_PM05G37440	GRAS	gene-C2845_PM14G15660	AP2/ERF-ERF
gene-C2845_PM05G37580	NAC	gene-C2845_PM14G16770	bZIP
gene-C2845_PM05G37650	AP2/ERF-ERF	gene-C2845_PM14G16840	AP2/ERF-ERF
gene-C2845_PM05G37720	Alfin-like	gene-C2845_PM14G17610	bHLH
gene-C2845_PM06G00140	C3H	gene-C2845_PM14G19990	bZIP
gene-C2845_PM06G00640	WRKY	gene-C2845_PM14G20030	AP2/ERF-ERF
gene-C2845_PM06G02050	Trihelix	gene-C2845_PM14G20040	AP2/ERF-ERF
gene-C2845_PM06G02480	WRKY	gene-C2845_PM14G21490	MYB
gene-C2845_PM06G02700	bZIP	gene-C2845_PM15G00710	E2F-DP
gene-C2845_PM06G02760	WRKY	gene-C2845_PM15G03090	WRKY
gene-C2845_PM06G03640	LOB	gene-C2845_PM15G03190	bHLH
gene-C2845_PM06G04480	WRKY	gene-C2845_PM15G04900	bHLH
gene-C2845_PM06G05060	C3H	gene-C2845_PM15G06610	Tify
gene-C2845_PM06G05130	NAC	gene-C2845_PM15G06790	AP2/ERF-ERF
gene-C2845_PM06G06090	bHLH	gene-C2845_PM15G08290	AP2/ERF-ERF
gene-C2845_PM06G06560	C2C2-GATA	gene-C2845_PM15G08560	GRAS
gene-C2845_PM06G07650	bHLH	gene-C2845_PM15G10760	NAC
gene-C2845_PM06G07750	WRKY	gene-C2845_PM15G11840	NAC
gene-C2845_PM06G07940	DBP	gene-C2845_PM15G12780	DBB
gene-C2845_PM06G08160	bZIP	gene-C2845_PM15G12970	bZIP
gene-C2845_PM06G08240	Trihelix	gene-C2845_PM15G13870	MYB
gene-C2845_PM06G11620	AP2/ERF-ERF	gene-C2845_PM15G14490	MYB
gene-C2845_PM06G14180	OFP	gene-C2845_PM15G15300	AP2/ERF-ERF
gene-C2845_PM06G14210	E2F-DP	gene-C2845_PM15G16070	HB-HD-ZIP
gene-C2845_PM06G14410	bZIP	gene-C2845_PM15G16420	AP2/ERF-ERF
gene-C2845_PM06G15610	WRKY	gene-C2845_PM15G17350	NAC
gene-C2845_PM06G15630	WRKY	gene-C2845_PM15G18660	RWP-RK
gene-C2845_PM06G16400	C2C2-GATA	gene-C2845_PM15G18900	HB-HD-ZIP
gene-C2845_PM06G16560	HB-PHD	gene-C2845_PM15G20190	PLATZ
gene-C2845_PM06G17490	C3H	gene-C2845_PM15G21580	AP2/ERF-ERF
gene-C2845_PM06G18680	WRKY	gene-C2845_PM15G23810	AP2/ERF-AP2
gene-C2845_PM06G19180	NF-YB	gene-C2845_PM15G25530	C2C2-Dof
gene-C2845_PM06G19780	bHLH	gene-C2845_PM15G26880	TUB
gene-C2845_PM06G20160	C2H2	gene-C2845_PM16G00820	E2F-DP
gene-C2845_PM06G20240	MYB-related	gene-C2845_PM16G02490	WRKY
gene-C2845_PM06G20450	TUB	gene-C2845_PM16G03560	bHLH
gene-C2845_PM06G20530	AP2/ERF-ERF	gene-C2845_PM16G05070	MYB
gene-C2845_PM06G21130	GRAS	gene-C2845_PM16G06150	Tify
gene-C2845_PM06G21280	NAC	gene-C2845_PM16G06290	AP2/ERF-ERF
gene-C2845_PM06G21320	AP2/ERF-ERF	gene-C2845_PM16G07210	E2F-DP
gene-C2845_PM06G21390	Alfin-like	gene-C2845_PM16G07830	GRAS
gene-C2845_PM06G21690	bZIP	gene-C2845_PM16G08060	NAC
gene-C2845_PM06G21970	SBP	gene-C2845_PM16G10650	WRKY
gene-C2845_PM06G24210	AP2/ERF-ERF	gene-C2845_PM16G10770	MYB
gene-C2845_PM06G25470	WRKY	gene-C2845_PM16G11300	NAC
gene-C2845_PM06G27250	C3H	gene-C2845_PM16G12330	DBB
gene-C2845_PM06G27370	C3H	gene-C2845_PM16G13370	NAC
gene-C2845_PM06G28640	NAC	gene-C2845_PM16G13750	B3-ARF
gene-C2845_PM06G29630	WRKY	gene-C2845_PM16G13940	MYB
gene-C2845_PM06G31500	MYB	gene-C2845_PM16G15330	HB-HD-ZIP
gene-C2845_PM06G32440	C2H2	gene-C2845_PM16G17090	HSF
gene-C2845_PM06G33940	NF-YA	gene-C2845_PM16G17310	RWP-RK
gene-C2845_PM06G34500	C2C2-YABBY	gene-C2845_PM16G17770	MYB-related
gene-C2845_PM07G00440	bZIP	gene-C2845_PM16G19580	AP2/ERF-ERF
gene-C2845_PM07G03010	LOB	gene-C2845_PM16G22000	AP2/ERF-ERF
gene-C2845_PM07G04020	NAC	gene-C2845_PM16G22330	Tify
gene-C2845_PM07G05350	C3H	gene-C2845_PM16G22420	AP2/ERF-AP2
gene-C2845_PM07G05360	C3H	gene-C2845_PM16G23640	C3H
gene-C2845_PM07G05560	NAC	gene-C2845_PM16G24090	C2C2-Dof
gene-C2845_PM07G05760	C2C2-Dof	gene-C2845_PM17G02060	NAC
gene-C2845_PM07G07420	SBP	gene-C2845_PM17G02180	OFP
gene-C2845_PM07G07530	DBP	gene-C2845_PM17G03080	AP2/ERF-ERF
gene-C2845_PM07G07610	MYB	gene-C2845_PM17G03770	NAC
gene-C2845_PM07G08230	AP2/ERF-ERF	gene-C2845_PM17G07170	MYB
gene-C2845_PM07G08240	Trihelix	gene-C2845_PM17G08190	AP2/ERF-AP2
gene-C2845_PM07G10060	LOB	gene-C2845_PM17G08460	C3H
gene-C2845_PM07G11550	MYB-related	gene-C2845_PM17G15050	C2H2
gene-C2845_PM07G13820	WRKY	gene-C2845_PM17G15240	GRAS
gene-C2845_PM07G14010	MYB-related	gene-C2845_PM18G01010	OFP
gene-C2845_PM07G17190	GRAS	gene-C2845_PM18G01500	AP2/ERF-ERF
gene-C2845_PM07G17430	WRKY	gene-C2845_PM18G02230	C2C2-Dof
gene-C2845_PM07G17750	bZIP	gene-C2845_PM18G02470	NAC
gene-C2845_PM07G18510	Trihelix	gene-C2845_PM18G06970	WRKY
gene-C2845_PM07G18690	NAC	gene-C2845_PM18G07380	C3H
gene-C2845_PM07G19590	AP2/ERF-RAV	gene-C2845_PM18G12780	GRAS
gene-C2845_PM07G21370	B3	gene-C2845_PM18G13200	MYB
gene-C2845_PM07G22990	OFP	gene-C2845_PM18G13390	GARP-G2-like
gene-C2845_PM07G23250	AP2/ERF-ERF	gene-C2845_PM18G14290	NAC
gene-C2845_PM07G23300	VOZ	gene-C2845_PM18G14300	NAC
gene-C2845_PM07G23780	CPP	gene-C2845_PMPSC048918	WRKY
gene-C2845_PM07G25030	ULT	gene-C2845_PMPSC055755	zf-HD
gene-C2845_PM07G25400	HB-WOX	gene-C2845_PMPSC055765	NAC
gene-C2845_PM07G27100	LOB

## Sheet: down-regulated DEGs at D4 stage
TFs of down-regulated DEGs at D4 stage
Gene_ID	TF Family	Gene_ID	TF Family
Panicum_miliaceum_newGene_11695	WRKY	gene-C2845_PM07G31970	GARP-ARR-B
Panicum_miliaceum_newGene_12465	bZIP	gene-C2845_PM07G32520	bHLH
Panicum_miliaceum_newGene_1673	Trihelix	gene-C2845_PM07G33160	CAMTA
Panicum_miliaceum_newGene_2347	bZIP	gene-C2845_PM07G34040	NF-YB
Panicum_miliaceum_newGene_3865	bHLH	gene-C2845_PM07G35030	bHLH
Panicum_miliaceum_newGene_4397	FAR1	gene-C2845_PM07G35620	C2C2-GATA
Panicum_miliaceum_newGene_6109	TUB	gene-C2845_PM07G36320	GARP-G2-like
Panicum_miliaceum_newGene_6598	MYB-related	gene-C2845_PM07G37470	C2H2
Panicum_miliaceum_newGene_705	Whirly	gene-C2845_PM07G38860	bHLH
Panicum_miliaceum_newGene_7624	bHLH	gene-C2845_PM07G40320	B3-ARF
Panicum_miliaceum_newGene_7932	HB-HD-ZIP	gene-C2845_PM08G00260	B3-ARF
gene-C2845_PM01G01510	HB-HD-ZIP	gene-C2845_PM08G01480	bHLH
gene-C2845_PM01G05250	AP2/ERF-ERF	gene-C2845_PM08G03770	GARP-G2-like
gene-C2845_PM01G05350	B3	gene-C2845_PM08G04220	MYB
gene-C2845_PM01G09220	HB-other	gene-C2845_PM08G04650	MYB-related
gene-C2845_PM01G10880	C2C2-Dof	gene-C2845_PM08G05680	AP2/ERF-RAV
gene-C2845_PM01G11030	C2H2	gene-C2845_PM08G06270	AP2/ERF-ERF
gene-C2845_PM01G12600	bZIP	gene-C2845_PM08G07210	bHLH
gene-C2845_PM01G13760	GARP-G2-like	gene-C2845_PM08G10490	MYB
gene-C2845_PM01G14350	OFP	gene-C2845_PM08G14990	PLATZ
gene-C2845_PM01G17700	GRAS	gene-C2845_PM08G15840	C2H2
gene-C2845_PM01G17820	NF-YA	gene-C2845_PM08G18170	MYB-related
gene-C2845_PM01G18990	GRAS	gene-C2845_PM08G25890	bZIP
gene-C2845_PM01G20870	GRAS	gene-C2845_PM09G01250	GRAS
gene-C2845_PM01G24440	C2C2-Dof	gene-C2845_PM09G02050	HB-HD-ZIP
gene-C2845_PM01G24550	GRAS	gene-C2845_PM09G02190	HB-HD-ZIP
gene-C2845_PM01G25080	SBP	gene-C2845_PM09G02200	HB-HD-ZIP
gene-C2845_PM01G26790	MYB	gene-C2845_PM09G07260	GRF
gene-C2845_PM01G27940	MADS-MIKC	gene-C2845_PM09G08550	TCP
gene-C2845_PM01G28100	MYB-related	gene-C2845_PM09G08920	MYB
gene-C2845_PM01G28650	WRKY	gene-C2845_PM09G08980	AP2/ERF-ERF
gene-C2845_PM01G29110	C2C2-GATA	gene-C2845_PM09G12130	C2C2-CO-like
gene-C2845_PM01G29560	GRF	gene-C2845_PM09G12940	WRKY
gene-C2845_PM01G33930	NF-YA	gene-C2845_PM09G18180	GRAS
gene-C2845_PM01G35200	C2H2	gene-C2845_PM09G24050	bHLH
gene-C2845_PM01G35230	LOB	gene-C2845_PM09G24100	bZIP
gene-C2845_PM01G44870	HB-HD-ZIP	gene-C2845_PM09G24250	bZIP
gene-C2845_PM01G49090	NF-YC	gene-C2845_PM10G00120	GRAS
gene-C2845_PM02G02210	C3H	gene-C2845_PM10G00890	NAC
gene-C2845_PM02G02600	HB-BELL	gene-C2845_PM10G01990	HB-HD-ZIP
gene-C2845_PM02G04420	C2C2-GATA	gene-C2845_PM10G07950	AP2/ERF-ERF
gene-C2845_PM02G04820	WRKY	gene-C2845_PM10G09040	bHLH
gene-C2845_PM02G05410	MYB-related	gene-C2845_PM10G11790	WRKY
gene-C2845_PM02G06470	NF-YA	gene-C2845_PM10G13020	WRKY
gene-C2845_PM02G07700	LOB	gene-C2845_PM10G16000	GRAS
gene-C2845_PM02G14130	LOB	gene-C2845_PM10G18740	MYB-related
gene-C2845_PM02G14670	HB-HD-ZIP	gene-C2845_PM10G21570	bZIP
gene-C2845_PM02G17270	GRAS	gene-C2845_PM10G21830	NAC
gene-C2845_PM02G18330	bHLH	gene-C2845_PM11G01960	GRAS
gene-C2845_PM02G19830	MYB-related	gene-C2845_PM11G08280	Alfin-like
gene-C2845_PM02G20650	GRAS	gene-C2845_PM11G08420	Trihelix
gene-C2845_PM02G22420	GRAS	gene-C2845_PM11G08480	HB-HD-ZIP
gene-C2845_PM02G23560	NF-YA	gene-C2845_PM11G11390	AP2/ERF-ERF
gene-C2845_PM02G27190	GARP-G2-like	gene-C2845_PM11G12290	MYB
gene-C2845_PM02G27390	GARP-G2-like	gene-C2845_PM11G12380	C2H2
gene-C2845_PM02G30900	GRAS	gene-C2845_PM11G12790	CSD
gene-C2845_PM02G31760	HB-other	gene-C2845_PM11G13790	bZIP
gene-C2845_PM02G32080	C2H2	gene-C2845_PM11G14840	Whirly
gene-C2845_PM02G35440	AP2/ERF-ERF	gene-C2845_PM11G15010	C3H
gene-C2845_PM02G35450	AP2/ERF-ERF	gene-C2845_PM11G15260	B3-ARF
gene-C2845_PM02G35930	NF-YA	gene-C2845_PM11G16260	GARP-G2-like
gene-C2845_PM02G36150	bHLH	gene-C2845_PM11G17850	GeBP
gene-C2845_PM02G38970	bZIP	gene-C2845_PM11G19430	bZIP
gene-C2845_PM02G39950	Trihelix	gene-C2845_PM11G20050	AP2/ERF-ERF
gene-C2845_PM02G42520	SBP	gene-C2845_PM11G20060	AP2/ERF-ERF
gene-C2845_PM02G43010	GRAS	gene-C2845_PM11G20550	bZIP
gene-C2845_PM02G45280	bZIP	gene-C2845_PM11G21280	C2H2
gene-C2845_PM02G46510	MYB	gene-C2845_PM11G22520	C2C2-GATA
gene-C2845_PM03G00660	bZIP	gene-C2845_PM11G24150	NF-YA
gene-C2845_PM03G01110	NF-YC	gene-C2845_PM12G00920	C2H2
gene-C2845_PM03G04210	SRS	gene-C2845_PM12G01810	bZIP
gene-C2845_PM03G05440	RWP-RK	gene-C2845_PM12G04070	NF-YC
gene-C2845_PM03G07560	FAR1	gene-C2845_PM12G04970	PLATZ
gene-C2845_PM03G08350	FAR1	gene-C2845_PM12G05750	GRAS
gene-C2845_PM03G09280	bHLH	gene-C2845_PM12G07520	AP2/ERF-ERF
gene-C2845_PM03G10150	GRAS	gene-C2845_PM12G08110	bZIP
gene-C2845_PM03G11250	bHLH	gene-C2845_PM12G10160	GeBP
gene-C2845_PM03G11360	GRAS	gene-C2845_PM12G10490	MYB
gene-C2845_PM03G12640	GRAS	gene-C2845_PM12G11210	B3-ARF
gene-C2845_PM03G12790	FAR1	gene-C2845_PM12G16690	Trihelix
gene-C2845_PM03G12860	AP2/ERF-ERF	gene-C2845_PM12G17150	NAC
gene-C2845_PM03G13960	GeBP	gene-C2845_PM12G17600	Alfin-like
gene-C2845_PM03G16650	GARP-G2-like	gene-C2845_PM12G17720	Trihelix
gene-C2845_PM03G16900	bZIP	gene-C2845_PM12G23020	C2H2
gene-C2845_PM03G17450	C2H2	gene-C2845_PM12G24940	bHLH
gene-C2845_PM03G18450	GARP-G2-like	gene-C2845_PM12G25920	NAC
gene-C2845_PM03G27690	NF-YB	gene-C2845_PM12G28670	NF-YA
gene-C2845_PM03G27890	WRKY	gene-C2845_PM12G30300	C2C2-GATA
gene-C2845_PM03G28590	C2H2	gene-C2845_PM12G30670	GARP-G2-like
gene-C2845_PM03G32990	AP2/ERF-ERF	gene-C2845_PM12G31450	C2H2
gene-C2845_PM04G01100	C2H2	gene-C2845_PM12G31790	C3H
gene-C2845_PM04G03270	LOB	gene-C2845_PM13G02120	C2C2-LSD
gene-C2845_PM04G04280	bHLH	gene-C2845_PM13G03650	B3
gene-C2845_PM04G10280	NF-YB	gene-C2845_PM13G03920	GARP-G2-like
gene-C2845_PM04G11980	C2H2	gene-C2845_PM13G13650	MYB
gene-C2845_PM04G12530	MYB	gene-C2845_PM13G14440	TUB
gene-C2845_PM04G13430	MYB	gene-C2845_PM13G16220	AP2/ERF-AP2
gene-C2845_PM04G15180	WRKY	gene-C2845_PM13G16500	GARP-ARR-B
gene-C2845_PM04G16050	GARP-G2-like	gene-C2845_PM13G16760	C2H2
gene-C2845_PM04G17520	HB-HD-ZIP	gene-C2845_PM13G17710	MADS-MIKC
gene-C2845_PM04G19020	C2C2-Dof	gene-C2845_PM13G18080	GARP-G2-like
gene-C2845_PM04G19400	NF-YC	gene-C2845_PM13G18310	zf-HD
gene-C2845_PM04G21510	AP2/ERF-ERF	gene-C2845_PM13G19720	C2H2
gene-C2845_PM04G21520	AP2/ERF-ERF	gene-C2845_PM13G20510	HB-HD-ZIP
gene-C2845_PM04G23340	RWP-RK	gene-C2845_PM13G20660	Trihelix
gene-C2845_PM04G23680	C2H2	gene-C2845_PM13G20790	MYB
gene-C2845_PM04G25250	FAR1	gene-C2845_PM13G20830	bZIP
gene-C2845_PM04G25930	FAR1	gene-C2845_PM13G21360	WRKY
gene-C2845_PM04G26590	FAR1	gene-C2845_PM13G25980	PLATZ
gene-C2845_PM04G27520	bHLH	gene-C2845_PM13G26240	AP2/ERF-ERF
gene-C2845_PM04G28710	bHLH	gene-C2845_PM14G01850	C2C2-LSD
gene-C2845_PM04G29100	GeBP	gene-C2845_PM14G03180	B3
gene-C2845_PM04G29700	GRAS	gene-C2845_PM14G03320	MYB-related
gene-C2845_PM04G31040	GRAS	gene-C2845_PM14G03440	GARP-G2-like
gene-C2845_PM04G32340	GRAS	gene-C2845_PM14G03680	FAR1
gene-C2845_PM04G32510	FAR1	gene-C2845_PM14G04810	NAC
gene-C2845_PM04G34040	B3	gene-C2845_PM14G09250	AP2/ERF-ERF
gene-C2845_PM04G34070	WRKY	gene-C2845_PM14G11620	WRKY
gene-C2845_PM04G34330	GARP-G2-like	gene-C2845_PM14G12710	bHLH
gene-C2845_PM04G34490	bZIP	gene-C2845_PM14G15200	GARP-G2-like
gene-C2845_PM05G00760	NAC	gene-C2845_PM14G17340	Trihelix
gene-C2845_PM05G01390	NF-YA	gene-C2845_PM14G17480	bZIP
gene-C2845_PM05G01610	TCP	gene-C2845_PM14G18010	WRKY
gene-C2845_PM05G01800	B3-ARF	gene-C2845_PM14G20770	PLATZ
gene-C2845_PM05G03340	AP2/ERF-ERF	gene-C2845_PM14G21270	C2H2
gene-C2845_PM05G04190	TCP	gene-C2845_PM15G00770	C2H2
gene-C2845_PM05G05100	OFP	gene-C2845_PM15G01220	C2H2
gene-C2845_PM05G05380	bZIP	gene-C2845_PM15G02790	MYB-related
gene-C2845_PM05G08570	RWP-RK	gene-C2845_PM15G02920	bHLH
gene-C2845_PM05G09140	OFP	gene-C2845_PM15G04540	B3
gene-C2845_PM05G10510	C2H2	gene-C2845_PM15G05630	HB-HD-ZIP
gene-C2845_PM05G10540	MYB	gene-C2845_PM15G05860	bHLH
gene-C2845_PM05G10560	MYB-related	gene-C2845_PM15G09590	Trihelix
gene-C2845_PM05G14560	MYB	gene-C2845_PM15G10330	WRKY
gene-C2845_PM05G26290	MYB-related	gene-C2845_PM15G11760	FAR1
gene-C2845_PM05G27190	MYB-related	gene-C2845_PM15G12740	C2C2-GATA
gene-C2845_PM05G30900	MYB-related	gene-C2845_PM15G16270	C2C2-GATA
gene-C2845_PM05G32300	C2C2-Dof	gene-C2845_PM15G18540	bHLH
gene-C2845_PM05G34390	WRKY	gene-C2845_PM15G18750	C2H2
gene-C2845_PM05G36220	MYB	gene-C2845_PM15G18840	C2C2-Dof
gene-C2845_PM05G36440	bZIP	gene-C2845_PM15G19420	GRAS
gene-C2845_PM05G36670	C2C2-Dof	gene-C2845_PM15G24540	GARP-G2-like
gene-C2845_PM05G38040	GARP-G2-like	gene-C2845_PM16G00900	C2H2
gene-C2845_PM06G02030	TUB	gene-C2845_PM16G00970	C3H
gene-C2845_PM06G03230	bHLH	gene-C2845_PM16G01430	C2H2
gene-C2845_PM06G04060	MYB-related	gene-C2845_PM16G02780	FAR1
gene-C2845_PM06G08920	MYB-related	gene-C2845_PM16G03240	MYB
gene-C2845_PM06G08940	MYB	gene-C2845_PM16G04880	bHLH
gene-C2845_PM06G08970	C2H2	gene-C2845_PM16G06120	FAR1
gene-C2845_PM06G15600	WRKY	gene-C2845_PM16G08160	C3H
gene-C2845_PM06G17640	bZIP	gene-C2845_PM16G14870	MYB
gene-C2845_PM06G19990	MYB	gene-C2845_PM16G15490	C2C2-GATA
gene-C2845_PM06G21670	GARP-G2-like	gene-C2845_PM16G17130	C2C2-Dof
gene-C2845_PM06G30010	C3H	gene-C2845_PM16G17220	C2H2
gene-C2845_PM06G31080	AP2/ERF-ERF	gene-C2845_PM16G19210	WRKY
gene-C2845_PM06G32550	bHLH	gene-C2845_PM16G23190	GARP-G2-like
gene-C2845_PM06G32940	WRKY	gene-C2845_PM16G24450	NF-YC
gene-C2845_PM06G34170	TCP	gene-C2845_PM17G00330	WRKY
gene-C2845_PM06G35250	HB-BELL	gene-C2845_PM17G01920	bZIP
gene-C2845_PM07G00130	MYB	gene-C2845_PM17G04240	MYB
gene-C2845_PM07G00140	MYB	gene-C2845_PM17G04980	Alfin-like
gene-C2845_PM07G03060	AP2/ERF-ERF	gene-C2845_PM17G07920	WRKY
gene-C2845_PM07G06850	bZIP	gene-C2845_PM17G08910	bHLH
gene-C2845_PM07G14830	MYB-related	gene-C2845_PM17G10260	bHLH
gene-C2845_PM07G16290	WRKY	gene-C2845_PM17G13950	MYB
gene-C2845_PM07G21270	MYB	gene-C2845_PM17G14930	MYB
gene-C2845_PM07G22950	HB-PHD	gene-C2845_PM17G15010	C2H2
gene-C2845_PM07G23470	bZIP	gene-C2845_PM18G00820	bZIP
gene-C2845_PM07G23890	TCP	gene-C2845_PM18G02810	B3
gene-C2845_PM07G28890	FAR1	gene-C2845_PM18G03490	bHLH
gene-C2845_PM07G28960	MYB	gene-C2845_PM18G06450	bHLH
gene-C2845_PM07G29380	bZIP	gene-C2845_PM18G12770	GRAS
gene-C2845_PM07G29780	TUB	gene-C2845_PM18G13000	C2H2
gene-C2845_PM07G31610	AP2/ERF-AP2	gene-C2845_PMPSC006792	bHLH

## Sheet: up-regulated DEGs at R1 stage
TFs of up-regulated DEGs at R1 stage
Gene_ID	TF Family	Gene_ID	TF Family
Panicum_miliaceum_newGene_14257	bZIP	gene-C2845_PM08G02970	MYB-related
Panicum_miliaceum_newGene_15744	NF-YB	gene-C2845_PM08G04670	bHLH
Panicum_miliaceum_newGene_2756	C2H2	gene-C2845_PM08G06430	MYB
Panicum_miliaceum_newGene_361	bHLH	gene-C2845_PM08G07710	NAC
Panicum_miliaceum_newGene_4230	Trihelix	gene-C2845_PM08G10800	SBP
Panicum_miliaceum_newGene_5427	NAC	gene-C2845_PM08G17280	WRKY
Panicum_miliaceum_newGene_6800	B3	gene-C2845_PM08G21340	WRKY
Panicum_miliaceum_newGene_8410	HB-WOX	gene-C2845_PM08G21610	NAC
gene-C2845_PM01G00450	OFP	gene-C2845_PM08G22270	MYB
gene-C2845_PM01G01970	RWP-RK	gene-C2845_PM08G23330	MYB-related
gene-C2845_PM01G05090	Tify	gene-C2845_PM08G23910	Trihelix
gene-C2845_PM01G13580	WRKY	gene-C2845_PM08G23990	WRKY
gene-C2845_PM01G13860	NAC	gene-C2845_PM08G24060	OFP
gene-C2845_PM01G23610	bZIP	gene-C2845_PM08G27520	ULT
gene-C2845_PM01G26150	bHLH	gene-C2845_PM08G28810	bZIP
gene-C2845_PM01G29980	GRAS	gene-C2845_PM08G29030	bZIP
gene-C2845_PM01G32230	HB-BELL	gene-C2845_PM08G29310	HB-WOX
gene-C2845_PM01G33640	GARP-G2-like	gene-C2845_PM08G29730	WRKY
gene-C2845_PM01G37340	Trihelix	gene-C2845_PM08G30560	C2H2
gene-C2845_PM01G39850	NAC	gene-C2845_PM09G06270	bHLH
gene-C2845_PM01G46980	NAC	gene-C2845_PM09G15880	NAC
gene-C2845_PM02G02440	C2C2-GATA	gene-C2845_PM09G21200	GARP-G2-like
gene-C2845_PM02G06860	C2C2-LSD	gene-C2845_PM09G21470	NAC
gene-C2845_PM02G07130	WRKY	gene-C2845_PM09G24950	MYB-related
gene-C2845_PM02G09480	Trihelix	gene-C2845_PM10G00160	AP2/ERF-ERF
gene-C2845_PM02G14590	C2C2-Dof	gene-C2845_PM10G01110	GRAS
gene-C2845_PM02G15240	Tify	gene-C2845_PM10G03220	WRKY
gene-C2845_PM02G19330	NAC	gene-C2845_PM10G05230	bHLH
gene-C2845_PM02G20020	HB-HD-ZIP	gene-C2845_PM10G05970	AP2/ERF-ERF
gene-C2845_PM02G27290	NAC	gene-C2845_PM10G14550	NAC
gene-C2845_PM02G27310	NAC	gene-C2845_PM10G16510	PLATZ
gene-C2845_PM02G27380	HB-WOX	gene-C2845_PM11G02090	bZIP
gene-C2845_PM02G27880	MYB	gene-C2845_PM11G03780	WRKY
gene-C2845_PM02G29470	LOB	gene-C2845_PM11G05930	AP2/ERF-ERF
gene-C2845_PM02G35600	Tify	gene-C2845_PM11G07280	Trihelix
gene-C2845_PM02G35870	AP2/ERF-AP2	gene-C2845_PM11G07790	NAC
gene-C2845_PM02G38570	RWP-RK	gene-C2845_PM11G13460	bZIP
gene-C2845_PM02G43190	C2H2	gene-C2845_PM11G14160	GARP-G2-like
gene-C2845_PM02G46890	GARP-G2-like	gene-C2845_PM11G14260	B3-ARF
gene-C2845_PM03G02170	bHLH	gene-C2845_PM11G16350	PLATZ
gene-C2845_PM03G02710	NAC	gene-C2845_PM11G22520	C2C2-GATA
gene-C2845_PM03G04050	HB-HD-ZIP	gene-C2845_PM11G25500	AP2/ERF-ERF
gene-C2845_PM03G07580	FAR1	gene-C2845_PM12G02690	GARP-G2-like
gene-C2845_PM03G13590	bHLH	gene-C2845_PM12G02780	B3-ARF
gene-C2845_PM03G16610	NAC	gene-C2845_PM12G12800	MYB-related
gene-C2845_PM03G20340	LOB	gene-C2845_PM12G13540	WRKY
gene-C2845_PM03G27850	MYB	gene-C2845_PM12G16180	AP2/ERF-ERF
gene-C2845_PM04G03270	LOB	gene-C2845_PM12G17150	NAC
gene-C2845_PM04G06830	AP2/ERF-ERF	gene-C2845_PM12G17690	bHLH
gene-C2845_PM04G10810	MYB	gene-C2845_PM12G18390	NAC
gene-C2845_PM04G13350	bHLH	gene-C2845_PM12G20820	NAC
gene-C2845_PM04G17890	NAC	gene-C2845_PM12G21790	MYB
gene-C2845_PM04G18000	HSF	gene-C2845_PM12G22050	Trihelix
gene-C2845_PM04G18960	bZIP	gene-C2845_PM12G23330	MYB-related
gene-C2845_PM04G19890	MYB-related	gene-C2845_PM12G27330	AP2/ERF-ERF
gene-C2845_PM04G20900	NAC	gene-C2845_PM12G29740	GARP-ARR-B
gene-C2845_PM04G21210	HB-HD-ZIP	gene-C2845_PM12G29930	DBP
gene-C2845_PM04G23690	C2H2	gene-C2845_PM12G30400	NAC
gene-C2845_PM04G29540	bZIP	gene-C2845_PM12G31450	C2H2
gene-C2845_PM04G30630	C2H2	gene-C2845_PM13G02380	HB-HD-ZIP
gene-C2845_PM05G01850	NF-YA	gene-C2845_PM13G03670	NAC
gene-C2845_PM05G03290	C2H2	gene-C2845_PM13G04720	bZIP
gene-C2845_PM05G04420	C2C2-GATA	gene-C2845_PM13G12840	Tify
gene-C2845_PM05G07070	MYB	gene-C2845_PM13G13990	C2H2
gene-C2845_PM05G10510	C2H2	gene-C2845_PM13G14470	bZIP
gene-C2845_PM05G11260	Trihelix	gene-C2845_PM13G14650	C2H2
gene-C2845_PM05G11380	bZIP	gene-C2845_PM13G15440	NAC
gene-C2845_PM05G11600	DBP	gene-C2845_PM13G20830	bZIP
gene-C2845_PM05G11800	WRKY	gene-C2845_PM13G23890	NAC
gene-C2845_PM05G14560	MYB	gene-C2845_PM13G24510	bZIP
gene-C2845_PM05G18280	NAC	gene-C2845_PM14G03170	MYB-related
gene-C2845_PM05G26200	NAC	gene-C2845_PM14G03210	NAC
gene-C2845_PM05G30440	AP2/ERF-RAV	gene-C2845_PM14G04080	bZIP
gene-C2845_PM05G36030	bHLH	gene-C2845_PM14G05330	AP2/ERF-ERF
gene-C2845_PM05G36430	C2H2	gene-C2845_PM14G11370	HB-HD-ZIP
gene-C2845_PM06G06220	MYB-related	gene-C2845_PM14G12620	SRS
gene-C2845_PM06G07650	bHLH	gene-C2845_PM14G14160	Tify
gene-C2845_PM06G07750	WRKY	gene-C2845_PM14G14190	NAC
gene-C2845_PM06G08240	Trihelix	gene-C2845_PM14G15040	MADS-MIKC
gene-C2845_PM06G08970	C2H2	gene-C2845_PM14G19350	NAC
gene-C2845_PM06G17640	bZIP	gene-C2845_PM14G19990	bZIP
gene-C2845_PM06G19780	bHLH	gene-C2845_PM15G03090	WRKY
gene-C2845_PM06G20160	C2H2	gene-C2845_PM15G06790	AP2/ERF-ERF
gene-C2845_PM06G21280	NAC	gene-C2845_PM15G07430	S1Fa-like
gene-C2845_PM06G28640	NAC	gene-C2845_PM15G08820	NAC
gene-C2845_PM06G31500	MYB	gene-C2845_PM15G10760	NAC
gene-C2845_PM06G32440	C2H2	gene-C2845_PM15G14390	NAC
gene-C2845_PM07G00920	bHLH	gene-C2845_PM15G16070	HB-HD-ZIP
gene-C2845_PM07G03910	NAC	gene-C2845_PM15G16600	AP2/ERF-ERF
gene-C2845_PM07G07420	SBP	gene-C2845_PM15G18660	RWP-RK
gene-C2845_PM07G07530	DBP	gene-C2845_PM15G19420	GRAS
gene-C2845_PM07G11550	MYB-related	gene-C2845_PM15G22360	NAC
gene-C2845_PM07G17430	WRKY	gene-C2845_PM15G23430	AP2/ERF-ERF
gene-C2845_PM07G17750	bZIP	gene-C2845_PM15G24400	C3H
gene-C2845_PM07G18690	NAC	gene-C2845_PM15G25530	C2C2-Dof
gene-C2845_PM07G23760	HB-HD-ZIP	gene-C2845_PM15G25820	bZIP
gene-C2845_PM07G25750	bZIP	gene-C2845_PM16G06150	Tify
gene-C2845_PM07G27200	WRKY	gene-C2845_PM16G06260	Trihelix
gene-C2845_PM07G27630	NF-YB	gene-C2845_PM16G06290	AP2/ERF-ERF
gene-C2845_PM07G27650	C3H	gene-C2845_PM16G08060	NAC
gene-C2845_PM07G27960	C2H2	gene-C2845_PM16G15330	HB-HD-ZIP
gene-C2845_PM07G29340	C2H2	gene-C2845_PM16G17510	GRAS
gene-C2845_PM07G29370	bZIP	gene-C2845_PM16G17770	MYB-related
gene-C2845_PM07G29560	MYB-related	gene-C2845_PM16G20170	NAC
gene-C2845_PM07G29810	bZIP	gene-C2845_PM16G21310	bZIP
gene-C2845_PM07G30020	C2H2	gene-C2845_PM16G22000	AP2/ERF-ERF
gene-C2845_PM07G30560	GRAS	gene-C2845_PM17G02180	OFP
gene-C2845_PM07G30660	NAC	gene-C2845_PM17G07170	MYB
gene-C2845_PM07G33360	NAC	gene-C2845_PM18G01010	OFP
gene-C2845_PM07G37290	NAC	gene-C2845_PM18G13200	MYB
gene-C2845_PM07G37810	HB-HD-ZIP	gene-C2845_PM18G14290	NAC
gene-C2845_PM07G40560	WRKY	gene-C2845_PM18G14300	NAC
gene-C2845_PM08G00050	WRKY	gene-C2845_PMPSC048918	WRKY
gene-C2845_PM08G02730	MYB-related	gene-C2845_PMPSC055755	zf-HD
gene-C2845_PM08G02880	NAC	gene-C2845_PMPSC055765	NAC

## Sheet: down-regulated DEGs at R1 stage
TFs of down-regulated DEGs at R1 stage
Gene_ID	TF Family	Gene_ID	TF Family
Panicum_miliaceum_newGene_12465	bZIP	gene-C2845_PM07G03060	AP2/ERF-ERF
Panicum_miliaceum_newGene_12930	NAC	gene-C2845_PM07G04920	C3H
Panicum_miliaceum_newGene_13156	NAC	gene-C2845_PM07G08240	Trihelix
Panicum_miliaceum_newGene_2347	bZIP	gene-C2845_PM07G14830	MYB-related
Panicum_miliaceum_newGene_7624	bHLH	gene-C2845_PM07G15810	C3H
gene-C2845_PM01G05220	AP2/ERF-ERF	gene-C2845_PM07G21270	MYB
gene-C2845_PM01G06710	bHLH	gene-C2845_PM07G29380	bZIP
gene-C2845_PM01G10130	GRAS	gene-C2845_PM07G29550	NAC
gene-C2845_PM01G11030	C2H2	gene-C2845_PM07G29850	AP2/ERF-ERF
gene-C2845_PM01G33930	NF-YA	gene-C2845_PM07G31660	bHLH
gene-C2845_PM01G34850	NAC	gene-C2845_PM07G31970	GARP-ARR-B
gene-C2845_PM01G38350	C2C2-Dof	gene-C2845_PM07G36730	OFP
gene-C2845_PM01G48250	HB-HD-ZIP	gene-C2845_PM07G37330	MYB
gene-C2845_PM02G03590	WRKY	gene-C2845_PM07G37340	C3H
gene-C2845_PM02G06470	NF-YA	gene-C2845_PM07G38480	bHLH
gene-C2845_PM02G07280	NAC	gene-C2845_PM07G38660	TCP
gene-C2845_PM02G07700	LOB	gene-C2845_PM07G40320	B3-ARF
gene-C2845_PM02G14130	LOB	gene-C2845_PM08G02830	C3H
gene-C2845_PM02G18330	bHLH	gene-C2845_PM08G03440	OFP
gene-C2845_PM02G22420	GRAS	gene-C2845_PM08G06270	AP2/ERF-ERF
gene-C2845_PM02G29920	C2H2	gene-C2845_PM08G06370	LOB
gene-C2845_PM02G30900	GRAS	gene-C2845_PM08G07030	HB-HD-ZIP
gene-C2845_PM02G35930	NF-YA	gene-C2845_PM08G07210	bHLH
gene-C2845_PM03G10150	GRAS	gene-C2845_PM08G18170	MYB-related
gene-C2845_PM03G10300	C2H2	gene-C2845_PM08G24600	MYB
gene-C2845_PM03G10390	HB-other	gene-C2845_PM09G08920	MYB
gene-C2845_PM03G11250	bHLH	gene-C2845_PM09G08980	AP2/ERF-ERF
gene-C2845_PM03G12450	NF-YB	gene-C2845_PM09G12130	C2C2-CO-like
gene-C2845_PM03G16300	OFP	gene-C2845_PM09G18180	GRAS
gene-C2845_PM03G18450	GARP-G2-like	gene-C2845_PM09G20800	bZIP
gene-C2845_PM03G19940	TCP	gene-C2845_PM09G21600	B3-ARF
gene-C2845_PM03G21240	CPP	gene-C2845_PM09G24510	DBB
gene-C2845_PM03G24160	AP2/ERF-AP2	gene-C2845_PM10G01240	B3
gene-C2845_PM03G34070	MYB	gene-C2845_PM10G07950	AP2/ERF-ERF
gene-C2845_PM03G34650	bHLH	gene-C2845_PM10G11790	WRKY
gene-C2845_PM03G34660	WRKY	gene-C2845_PM10G12950	NAC
gene-C2845_PM03G35250	MYB	gene-C2845_PM10G13020	WRKY
gene-C2845_PM03G36710	bHLH	gene-C2845_PM10G18250	bZIP
gene-C2845_PM04G00080	GARP-G2-like	gene-C2845_PM11G11260	AP2/ERF-ERF
gene-C2845_PM04G00440	WRKY	gene-C2845_PM11G15260	B3-ARF
gene-C2845_PM04G03870	CPP	gene-C2845_PM12G03720	B3-ARF
gene-C2845_PM04G06580	AP2/ERF-AP2	gene-C2845_PM12G06270	GARP-G2-like
gene-C2845_PM04G13020	WRKY	gene-C2845_PM12G27070	bHLH
gene-C2845_PM04G13030	WRKY	gene-C2845_PM13G02120	C2C2-LSD
gene-C2845_PM04G13050	bHLH	gene-C2845_PM13G11990	AP2/ERF-ERF
gene-C2845_PM04G13430	MYB	gene-C2845_PM13G14520	AP2/ERF-ERF
gene-C2845_PM04G13900	HB-HD-ZIP	gene-C2845_PM13G15640	Alfin-like
gene-C2845_PM04G32110	NF-YB	gene-C2845_PM13G16500	GARP-ARR-B
gene-C2845_PM04G34320	C2C2-Dof	gene-C2845_PM13G16620	C2H2
gene-C2845_PM04G34330	GARP-G2-like	gene-C2845_PM13G18240	MYB
gene-C2845_PM05G01390	NF-YA	gene-C2845_PM13G18310	zf-HD
gene-C2845_PM05G02460	bZIP	gene-C2845_PM13G20860	bHLH
gene-C2845_PM05G03190	bHLH	gene-C2845_PM13G26240	AP2/ERF-ERF
gene-C2845_PM05G03340	AP2/ERF-ERF	gene-C2845_PM14G01850	C2C2-LSD
gene-C2845_PM05G05380	bZIP	gene-C2845_PM14G06890	MYB
gene-C2845_PM05G13490	LOB	gene-C2845_PM14G09130	AP2/ERF-ERF
gene-C2845_PM05G19600	AP2/ERF-ERF	gene-C2845_PM14G17500	bHLH
gene-C2845_PM05G24090	AP2/ERF-ERF	gene-C2845_PM14G21490	MYB
gene-C2845_PM05G25250	bZIP	gene-C2845_PM15G00770	C2H2
gene-C2845_PM05G26260	C3H	gene-C2845_PM15G10390	EIL
gene-C2845_PM05G26290	MYB-related	gene-C2845_PM15G13130	C2C2-CO-like
gene-C2845_PM05G29440	WRKY	gene-C2845_PM15G18900	HB-HD-ZIP
gene-C2845_PM05G32300	C2C2-Dof	gene-C2845_PM15G23810	AP2/ERF-AP2
gene-C2845_PM05G34230	B3	gene-C2845_PM15G24540	GARP-G2-like
gene-C2845_PM05G36060	HB-BELL	gene-C2845_PM16G00900	C2H2
gene-C2845_PM05G36440	bZIP	gene-C2845_PM16G03240	MYB
gene-C2845_PM05G36510	MYB	gene-C2845_PM16G03550	bHLH
gene-C2845_PM06G05040	MYB-related	gene-C2845_PM16G12710	bHLH
gene-C2845_PM06G05060	C3H	gene-C2845_PM16G17050	HB-HD-ZIP
gene-C2845_PM06G14180	OFP	gene-C2845_PM16G18700	WRKY
gene-C2845_PM06G20240	MYB-related	gene-C2845_PM16G22420	AP2/ERF-AP2
gene-C2845_PM06G32550	bHLH	gene-C2845_PM16G23190	GARP-G2-like
gene-C2845_PM06G34170	TCP	gene-C2845_PM17G02130	B3
gene-C2845_PM06G34350	NF-YA	gene-C2845_PM17G10260	bHLH
gene-C2845_PM07G02130	HB-HD-ZIP	gene-C2845_PM17G15010	C2H2
gene-C2845_PM07G03010	LOB	gene-C2845_PM18G03490	bHLH
