# Supplementary material for: Identification of Drought-Resistant Response in Proso Millet (Panicum miliaceum L.) Root through Physiological and Transcriptomic Analysis
Source: Plants (Basel). 2024 Jun 19;13(12):1693. doi: 10.3390/plants13121693 (PMC11207614; doi:10.3390/plants13121693)
Supplement: Supplementary file 1 [file plants-13-01693-s001.zip › Supplemental Table S7-WGCNA.xlsx]

## Sheet: blue
Module	Pathway	KO	Enrichment Factor	Q-value
blue	Autophagy - other	ko04136	3.92018	2.95757e-05
	Valine, leucine and isoleucine degradation	ko00280	2.81135	0.00121688
	Pantothenate and CoA biosynthesis	ko00770	2.71864	0.0663288
	Starch and sucrose metabolism	ko00500	1.55133	0.0818311
	alpha-Linolenic acid metabolism	ko00592	2.21375	0.108339
	Galactose metabolism	ko00052	1.90149	0.217478
	Phenylpropanoid biosynthesis	ko00940	1.41297	0.678064
	Cyanoamino acid metabolism	ko00460	1.80888	0.854906
	Pyrimidine metabolism	ko00240	1.86665	0.904358
	beta-Alanine metabolism	ko00410	2.16079	1
	Fatty acid degradation	ko00071	1.99608	1
	Other glycan degradation	ko00511	1.80066	1
	Glyoxylate and dicarboxylate metabolism	ko00630	1.65787	1
	Peroxisome	ko04146	1.56552	1
	Amino sugar and nucleotide sugar metabolism	ko00520	1.43726	1
	Glycolysis / Gluconeogenesis	ko00010	1.44324	1
	Arginine and proline metabolism	ko00330	1.76366	1
	Taurine and hypotaurine metabolism	ko00430	3.96144	1
	Arachidonic acid metabolism	ko00590	2.08497	1
	Propanoate metabolism	ko00640	2.08497	1
	Phosphatidylinositol signaling system	ko04070	1.50707	1
	Fatty acid metabolism	ko01212	1.60599	1
	Glycosaminoglycan degradation	ko00531	1.81718	1
	Synthesis and degradation of ketone bodies	ko00072	2.97108	1
	Cysteine and methionine metabolism	ko00270	1.40477	1
	Nicotinate and nicotinamide metabolism	ko00760	1.84867	1
	Brassinosteroid biosynthesis	ko00905	1.94825	1
	Histidine metabolism	ko00340	2.02114	1
	Sphingolipid metabolism	ko00600	1.47985	1
	Glycerolipid metabolism	ko00561	1.34178	1
	Linoleic acid metabolism	ko00591	2.2008	1
	Inositol phosphate metabolism	ko00562	1.34406	1
	Tyrosine metabolism	ko00350	1.4672	1
	Glycine, serine and threonine metabolism	ko00260	1.3819	1
	Benzoxazinoid biosynthesis	ko00402	1.63118	1
	Glycerophospholipid metabolism	ko00564	1.2568	1
	Alanine, aspartate and glutamate metabolism	ko00250	1.49802	1
	Cutin, suberine and wax biosynthesis	ko00073	1.39666	1
	Glucosinolate biosynthesis	ko00966	2.1222	1
	Glycosphingolipid biosynthesis - ganglio series	ko00604	1.54342	1
	Other types of O-glycan biosynthesis	ko00514	1.62354	1
	Biosynthesis of unsaturated fatty acids	ko01040	1.52363	1
	Porphyrin and chlorophyll metabolism	ko00860	1.3819	1
	Plant hormone signal transduction	ko04075	1.0954	1
	Lysine degradation	ko00310	1.35049	1
	Fatty acid biosynthesis	ko00061	1.37789	1
	Various types of N-glycan biosynthesis	ko00513	1.34286	1
	Carbon metabolism	ko01200	1.12279	1
	Isoflavonoid biosynthesis	ko00943	1.69776	1
	Glutathione metabolism	ko00480	1.18695	1
	Ether lipid metabolism	ko00565	1.32048	1
	Valine, leucine and isoleucine biosynthesis	ko00290	1.52363	1
	Endocytosis	ko04144	1.1004	1
	Stilbenoid, diarylheptanoid and gingerol biosynthesis	ko00945	1.18843	1
	ABC transporters	ko02010	1.11198	1
	Purine metabolism	ko00230	1.10424	1
	Biosynthesis of amino acids	ko01230	1.04939	1
	Arginine biosynthesis	ko00220	1.16513	1
	Riboflavin metabolism	ko00740	1.18252	1
	Phenylalanine metabolism	ko00360	1.1004	1
	Ascorbate and aldarate metabolism	ko00053	1.08698	1
	Flavonoid biosynthesis	ko00941	1.05038	1
	Butanoate metabolism	ko00650	1.13184	1
	Ubiquinone and other terpenoid-quinone biosynthesis	ko00130	1.06347	1
	Folate biosynthesis	ko00790	1.08533	1
	Ubiquitin mediated proteolysis	ko04120	0.997752	1
	Fatty acid elongation	ko00062	1.02451	1
	Pyruvate metabolism	ko00620	1.00405	1
	Zeatin biosynthesis	ko00908	0.972133	1
	Spliceosome	ko03040	0.96216	1
	N-Glycan biosynthesis	ko00510	0.943201	1
	Tropane, piperidine and pyridine alkaloid biosynthesis	ko00960	0.943201	1
	Diterpenoid biosynthesis	ko00904	0.918215	1
	Terpenoid backbone biosynthesis	ko00900	0.912174	1
	RNA polymerase	ko03020	0.880321	1
	MAPK signaling pathway - plant	ko04016	0.941164	1
	Mannose type O-glycan biosynthesis	ko00515	0.84286	1
	Isoquinoline alkaloid biosynthesis	ko00950	0.853759	1
	Fructose and mannose metabolism	ko00051	0.861183	1
	Pentose phosphate pathway	ko00030	0.831072	1
	Steroid biosynthesis	ko00100	0.808458	1
	Protein export	ko03060	0.808458	1
	Biotin metabolism	ko00780	0.733601	1
	Protein processing in endoplasmic reticulum	ko04141	0.885568	1
	Phenylalanine, tyrosine and tryptophan biosynthesis	ko00400	0.767722	1
	Pentose and glucuronate interconversions	ko00040	0.822852	1
	Plant-pathogen interaction	ko04626	0.91494	1
	Betalain biosynthesis	ko00965	0.638942	1
	Carbon fixation in photosynthetic organisms	ko00710	0.741447	1
	Carotenoid biosynthesis	ko00906	0.671431	1
	Sesquiterpenoid and triterpenoid biosynthesis	ko00909	0.632145	1
	Nitrogen metabolism	ko00910	0.625491	1
	Circadian rhythm - plant	ko04712	0.730594	1
	RNA degradation	ko03018	0.750711	1
	Phagosome	ko04145	0.656593	1
	Glycosylphosphatidylinositol (GPI)-anchor biosynthesis	ko00563	0.521243	1
	Tryptophan metabolism	ko00380	0.6634	1
	Base excision repair	ko03410	0.578313	1
	2-Oxocarboxylic acid metabolism	ko01210	0.53533	1
	Aminoacyl-tRNA biosynthesis	ko00970	0.57621	1
	Citrate cycle (TCA cycle)	ko00020	0.427494	1
	Basal transcription factors	ko03022	0.347495	1
	Proteasome	ko03050	0.398803	1
	Ribosome biogenesis in eukaryotes	ko03008	0.49518	1
	mRNA surveillance pathway	ko03015	0.47321	1
	Homologous recombination	ko03440	0.445106	1
	RNA transport	ko03013	0.536366	1
	Mismatch repair	ko03430	0.230316	1
	Nucleotide excision repair	ko03420	0.271332	1
	DNA replication	ko03030	0.210715	1
	Ribosome	ko03010	0.4585	1

## Sheet: brown
Module	Pathway	KO	Enrichment Factor	Q-value
brown	Propanoate metabolism	ko00640	17.7824	0.0280577
	beta-Alanine metabolism	ko00410	12.286	0.0572308
	Starch and sucrose metabolism	ko00500	2.83523	0.436417
	Plant hormone signal transduction	ko04075	1.53575	1
	Plant-pathogen interaction	ko04626	1.26541	1

## Sheet: turquoise
Module	Pathway	KO	Enrichment Factor	Q-value
turquoise	Phenylpropanoid biosynthesis	ko00940	1.82485	5.61777e-10
	Glutathione metabolism	ko00480	1.99296	1.86822e-05
	Linoleic acid metabolism	ko00591	3.25686	0.00913038
	ABC transporters	ko02010	1.67722	0.0135818
	Mannose type O-glycan biosynthesis	ko00515	2.68651	0.0504269
	Plant hormone signal transduction	ko04075	1.25036	0.0849387
	Cysteine and methionine metabolism	ko00270	1.56713	0.120092
	Isoflavonoid biosynthesis	ko00943	2.83454	0.126766
	Flavonoid biosynthesis	ko00941	1.53733	0.279369
	MAPK signaling pathway - plant	ko04016	1.23695	0.783027
	Phosphatidylinositol signaling system	ko04070	1.40513	1
	Selenocompound metabolism	ko00450	1.90786	1
	Cyanoamino acid metabolism	ko00460	1.40021	1
	Circadian rhythm - plant	ko04712	1.36763	1
	Glycine, serine and threonine metabolism	ko00260	1.38431	1
	alpha-Linolenic acid metabolism	ko00592	1.43243	1
	Thiamine metabolism	ko00730	1.8038	1
	Ribosome biogenesis in eukaryotes	ko03008	1.32064	1
	Starch and sucrose metabolism	ko00500	1.1731	1
	One carbon pool by folate	ko00670	1.72704	1
	Alanine, aspartate and glutamate metabolism	ko00250	1.36422	1
	Pentose phosphate pathway	ko00030	1.32447	1
	Brassinosteroid biosynthesis	ko00905	1.47852	1
	Nitrogen metabolism	ko00910	1.32911	1
	Phosphonate and phosphinate metabolism	ko00440	1.8038	1
	Glycolysis / Gluconeogenesis	ko00010	1.13304	1
	Flavone and flavonol biosynthesis	ko00944	1.43484	1
	Taurine and hypotaurine metabolism	ko00430	1.8038	1
	Benzoxazinoid biosynthesis	ko00402	1.27327	1
	Butanoate metabolism	ko00650	1.28843	1
	Ascorbate and aldarate metabolism	ko00053	1.15487	1
	Galactose metabolism	ko00052	1.11836	1
	Histidine metabolism	ko00340	1.28843	1
	Glyoxylate and dicarboxylate metabolism	ko00630	1.11248	1
	Limonene and pinene degradation	ko00903	1.50317	1
	Carotenoid biosynthesis	ko00906	1.14648	1
	Arachidonic acid metabolism	ko00590	1.18671	1
	DNA replication	ko03030	1.10339	1
	Sulfur metabolism	ko00920	1.15359	1
	Vitamin B6 metabolism	ko00750	1.28843	1
	Ubiquinone and other terpenoid-quinone biosynthesis	ko00130	1.08954	1
	Biotin metabolism	ko00780	1.16913	1
	Diterpenoid biosynthesis	ko00904	1.07511	1
	Folate biosynthesis	ko00790	1.11193	1
	C5-Branched dibasic acid metabolism	ko00660	1.38754	1
	Zeatin biosynthesis	ko00908	1.05129	1
	Arginine and proline metabolism	ko00330	1.05016	1
	Inositol phosphate metabolism	ko00562	1.03074	1
	Plant-pathogen interaction	ko04626	1.00774	1
	Protein processing in endoplasmic reticulum	ko04141	1.00808	1
	Sulfur relay system	ko04122	1.12737	1
	Purine metabolism	ko00230	1.0056	1
	Amino sugar and nucleotide sugar metabolism	ko00520	1.00211	1
	Phenylalanine metabolism	ko00360	1.00211	1
	Valine, leucine and isoleucine degradation	ko00280	0.98918	1
	Monobactam biosynthesis	ko00261	1.04065	1
	beta-Alanine metabolism	ko00410	0.98389	1
	Carbon metabolism	ko01200	0.983175	1
	RNA degradation	ko03018	0.972894	1
	Stilbenoid, diarylheptanoid and gingerol biosynthesis	ko00945	0.962026	1
	Biosynthesis of amino acids	ko01230	0.970587	1
	Fructose and mannose metabolism	ko00051	0.931309	1
	Synthesis and degradation of ketone bodies	ko00072	0.901899	1
	Cutin, suberine and wax biosynthesis	ko00073	0.925025	1
	Other types of O-glycan biosynthesis	ko00514	0.887114	1
	Fatty acid degradation	ko00071	0.908891	1
	Monoterpenoid biosynthesis	ko00902	0.819909	1
	Fatty acid biosynthesis	ko00061	0.862686	1
	Pentose and glucuronate interconversions	ko00040	0.909928	1
	Glycosylphosphatidylinositol (GPI)-anchor biosynthesis	ko00563	0.830697	1
	N-Glycan biosynthesis	ko00510	0.858952	1
	Base excision repair	ko03410	0.855817	1
	Porphyrin and chlorophyll metabolism	ko00860	0.838976	1
	Phagosome	ko04145	0.847088	1
	Arginine biosynthesis	ko00220	0.742741	1
	Glycerolipid metabolism	ko00561	0.843712	1
	Photosynthesis - antenna proteins	ko00196	0.601266	1
	Tyrosine metabolism	ko00350	0.779419	1
	Riboflavin metabolism	ko00740	0.673059	1
	Aminoacyl-tRNA biosynthesis	ko00970	0.819909	1
	Ether lipid metabolism	ko00565	0.701477	1
	Pantothenate and CoA biosynthesis	ko00770	0.707372	1
	Tryptophan metabolism	ko00380	0.776755	1
	Lysine biosynthesis	ko00300	0.515371	1
	Glycosphingolipid biosynthesis - globo and isoglobo series	ko00603	0.515371	1
	Various types of N-glycan biosynthesis	ko00513	0.687889	1
	Glycosaminoglycan degradation	ko00531	0.661945	1
	Pyruvate metabolism	ko00620	0.748119	1
	Steroid biosynthesis	ko00100	0.644214	1
	Lysine degradation	ko00310	0.683257	1
	Carbon fixation in photosynthetic organisms	ko00710	0.723449	1
	Propanoate metabolism	ko00640	0.593355	1
	Valine, leucine and isoleucine biosynthesis	ko00290	0.462513	1
	RNA polymerase	ko03020	0.668074	1
	Homologous recombination	ko03440	0.743138	1
	Tropane, piperidine and pyridine alkaloid biosynthesis	ko00960	0.536845	1
	Photosynthesis	ko00195	0.610308	1
	Pyrimidine metabolism	ko00240	0.661078	1
	Glycerophospholipid metabolism	ko00564	0.755398	1
	Nicotinate and nicotinamide metabolism	ko00760	0.481013	1
	Mismatch repair	ko03430	0.629232	1
	Betalain biosynthesis	ko00965	0.436403	1
	Terpenoid backbone biosynthesis	ko00900	0.593355	1
	SNARE interactions in vesicular transport	ko04130	0.495549	1
	Protein export	ko03060	0.552183	1
	Glycosphingolipid biosynthesis - ganglio series	ko00604	0.351389	1
	Nucleotide excision repair	ko03420	0.576557	1
	Fatty acid metabolism	ko01212	0.536264	1
	Spliceosome	ko03040	0.725145	1
	Other glycan degradation	ko00511	0.530529	1
	Citrate cycle (TCA cycle)	ko00020	0.454194	1
	Phenylalanine, tyrosine and tryptophan biosynthesis	ko00400	0.419488	1
	Peroxisome	ko04146	0.588869	1
	Ubiquitin mediated proteolysis	ko04120	0.689886	1
	Isoquinoline alkaloid biosynthesis	ko00950	0.38875	1
	Endocytosis	ko04144	0.684775	1
	Sphingolipid metabolism	ko00600	0.4665	1
	mRNA surveillance pathway	ko03015	0.554068	1
	Fatty acid elongation	ko00062	0.311	1
	RNA transport	ko03013	0.628015	1
	Sesquiterpenoid and triterpenoid biosynthesis	ko00909	0.191893	1
	2-Oxocarboxylic acid metabolism	ko01210	0.304696	1
	Basal transcription factors	ko03022	0.158228	1
	Proteasome	ko03050	0.18159	1
	Oxidative phosphorylation	ko00190	0.332804	1
	Ribosome	ko03010	0.431464	1
