# Supplementary material for: Identification of Drought-Resistant Response in Proso Millet (Panicum miliaceum L.) Root through Physiological and Transcriptomic Analysis
Source: Plants (Basel). 2024 Jun 19;13(12):1693. doi: 10.3390/plants13121693 (PMC11207614; doi:10.3390/plants13121693)
Supplement: Supplementary file 1 [file plants-13-01693-s001.zip › Supplemental Table S8-qRT-PCR.xlsx]

## Sheet: Raw1 datas for Figure  6A 
Raw datas for Figure 6A
Gene Name	T		CK		actin		∆CT				∆∆CT	2^(-∆∆CT)	Average 2^(-∆∆CT)	SD	letter-mark (anova analysis in SPSS)
							T		CK
	Sample Name	Cт	Sample Name	Cт	T	CK	Cт (gene)-Cт (actin)	Average	Cт (gene)-Cт (actin)	Average	∆CT(T)-∆CT(CK)				0.05	0.01
gene-C2845_PM15G18540	D1-1	27.46	CK-1	28.93	15.62	16.34	11.84	12.17	12.59	12.49	-0.75	1.68179	1.2778	0.2865	bc	BC
	D1-2	27.8	CK-2	28.83	15.41	16.37	12.39		12.46		-0.07	1.04972
	D1-3	27.73	CK-3	28.94	15.45	16.52	12.28		12.42		-0.14	1.10191
	D2-1	27.72	CK-1	28.93	15.31	16.34	12.41	12.3667	12.59	12.49	-0.18	1.13288	1.08971	0.016	c	C
	D2-2	27.7	CK-2	28.83	15.32	16.37	12.38		12.46		-0.08	1.05702
	D2-3	27.67	CK-3	28.94	15.36	16.52	12.31		12.42		-0.11	1.07923
	D3-1	29.69	CK-1	28.93	17.02	16.34	12.67	12.56	12.59	12.49	0.08	0.946058	0.953511	0.0204	d	D
	D3-2	29.45	CK-2	28.83	17	16.37	12.45		12.46		-0.01	1.00696
	D3-3	29.26	CK-3	28.94	16.7	16.52	12.56		12.42		0.14	0.907519
	D4-1	29.69	CK-1	28.93	16.3	16.34	13.39	13.5967	12.59	12.49	0.8	0.574349	0.46998	0.0374	ab	AB
	D4-2	29.45	CK-2	28.83	15.68	16.37	13.77		12.46		1.31	0.403321
	D4-3	29.35	CK-3	28.94	15.72	16.52	13.63		12.42		1.21	0.432269
	R1-1	27.95	CK-1	28.93	15.97	16.34	11.98	11.9333	12.59	12.49	-0.61	1.52626	1.47221	0.0311	a	A
	R1-2	28.28	CK-2	28.83	16.41	16.37	11.87		12.46		-0.59	1.50525
	R1-3	28.39	CK-3	28.94	16.44	16.52	11.95		12.42		-0.47	1.38511
gene-C2845_PM04G13050	D1-1	28.69	CK-1	30.3	15.62	16.34	13.07	13.1367	13.96	13.7433	-0.89	1.85318	1.55724	0.3124	b	BC
	D1-2	28.56	CK-2	30.28	15.41	16.37	13.15		13.91		-0.76	1.69349
	D1-3	28.64	CK-3	29.88	15.45	16.52	13.19		13.36		-0.17	1.12506
	D2-1	27.49	CK-1	30.3	15.31	16.34	12.18	11.99	13.96	13.7433	-1.78	3.43426	3.40001	0.2187	a	A
	D2-2	27.26	CK-2	30.28	15.32	16.37	11.94		13.91		-1.97	3.91768
	D2-3	27.21	CK-3	29.88	15.36	16.52	11.85		13.36		-1.51	2.8481
	D3-1	29.02	CK-1	30.3	17.02	16.34	12	11.9233	13.96	13.7433	-1.96	3.89062	3.60944	0.3602	a	A
	D3-2	28.8	CK-2	30.28	17	16.37	11.8		13.91		-2.11	4.31691
	D3-3	28.67	CK-3	29.88	16.7	16.52	11.97		13.36		-1.39	2.62079
	D4-1	28.88	CK-1	30.3	16.3	16.34	12.58	12.9233	13.96	13.7433	-1.38	2.60268	1.85147	0.285	b	B
	D4-2	28.8	CK-2	30.28	15.68	16.37	13.12		13.91		-0.79	1.72907
	D4-3	28.79	CK-3	29.88	15.72	16.52	13.07		13.36		-0.29	1.22264
	R1-1	30.49	CK-1	30.3	16.41	16.34	14.08	14.1767	13.96	13.7433	0.12	0.920188	0.749635	0.0602	c	BC
	R1-2	30.48	CK-2	30.28	15.97	16.37	14.51		13.91		0.6	0.659754
	R1-3	30.38	CK-3	29.88	16.44	16.52	13.94		13.36		0.58	0.668964
gene-C2845_PM06G10520	D1-1	26.95	CK-1	27.58	15.62	16.34	11.33	11.31	11.24	11.0267	0.09	0.939523	0.826697	0.0911	a	A
	D1-2	26.76	CK-2	27.44	15.41	16.37	11.35		11.07		0.28	0.823591
	D1-3	26.7	CK-3	27.29	15.45	16.52	11.25		10.77		0.48	0.716978
	D2-1	27	CK-1	27.58	15.31	16.34	11.69	11.6233	11.24	11.0267	0.45	0.732043	0.664469	0.0321	b	AB
	D2-2	26.94	CK-2	27.44	15.32	16.37	11.62		11.07		0.55	0.68302
	D2-3	26.92	CK-3	27.29	15.36	16.52	11.56		10.77		0.79	0.578344
	D3-1	28.79	CK-1	27.58	17.02	16.34	11.77	11.83	11.24	11.0267	0.53	0.692555	0.582765	0.0518	b	B
	D3-2	28.78	CK-2	27.44	17	16.37	11.78		11.07		0.71	0.61132
	D3-3	28.64	CK-3	27.29	16.7	16.52	11.94		10.77		1.17	0.444421
	D4-1	28.68	CK-1	27.58	16.3	16.34	12.38	12.6933	11.24	11.0267	1.14	0.45376	0.326475	0.0455	c	C
	D4-2	28.6	CK-2	27.44	15.68	16.37	12.92		11.07		1.85	0.277392
	D4-3	28.5	CK-3	27.29	15.72	16.52	12.78		10.77		2.01	0.248273
	R1-1	27.91	CK-1	27.58	16.41	16.34	11.5	11.5167	11.24	11.0267	0.26	0.835088	0.720687	0.0545	ab	AB
	R1-2	27.84	CK-2	27.44	15.97	16.37	11.87		11.07		0.8	0.574349
	R1-3	27.62	CK-3	27.29	16.44	16.52	11.18		10.77		0.41	0.752623
gene-C2845_PM01G28660	D1-1	25.12	CK-1	28.51	15.62	16.34	9.5	9.83	12.17	12.07	-2.67	6.36429	4.85247	1.1347	a	A
	D1-2	25.33	CK-2	28.48	15.41	16.37	9.92		12.11		-2.19	4.56305
	D1-3	25.52	CK-3	28.45	15.45	16.52	10.07		11.93		-1.86	3.63008
	D2-1	26.06	CK-1	28.51	15.31	16.34	10.75	10.75	12.17	12.07	-1.42	2.67586	2.50356	0.0916	b	BC
	D2-2	26.06	CK-2	28.48	15.32	16.37	10.74		12.11		-1.37	2.58471
	D2-3	26.12	CK-3	28.45	15.36	16.52	10.76		11.93		-1.17	2.25012
	D3-1	27.39	CK-1	28.51	17.02	16.34	10.37	10.4233	12.17	12.07	-1.8	3.4822	3.15081	0.1722	b	B
	D3-2	27.39	CK-2	28.48	17	16.37	10.39		12.11		-1.72	3.29436
	D3-3	27.21	CK-3	28.45	16.7	16.52	10.51		11.93		-1.42	2.67586
	D4-1	27.54	CK-1	28.51	16.3	16.34	11.24	11.4467	12.17	12.07	-0.93	1.90528	1.55959	0.1251	c	C
	D4-2	27.39	CK-2	28.48	15.68	16.37	11.71		12.11		-0.4	1.31951
	D4-3	27.11	CK-3	28.45	15.72	16.52	11.39		11.93		-0.54	1.45397
	R1-1	27.05	CK-1	28.51	16.41	16.34	10.64	10.9533	12.17	12.07	-1.53	2.88786	2.21896	0.2437	bc	BC
	R1-2	27.28	CK-2	28.48	15.97	16.37	11.31		12.11		-0.8	1.7411
	R1-3	27.35	CK-3	28.45	16.44	16.52	10.91		11.93		-1.02	2.02792
gene-C2845_PM01G29860	D1-1	31.17	CK-1	34.33	15.62	16.34	15.55	15.6333	17.99	17.84	-2.44	5.42642	4.68019	0.7494	a	A
	D1-2	31.01	CK-2	34.28	15.41	16.37	15.6		17.91		-2.31	4.95883
	D1-3	31.2	CK-3	34.14	15.45	16.52	15.75		17.62		-1.87	3.65533
	D2-1	31.56	CK-1	34.14	15.31	16.34	16.25	16.28	17.8	17.84	-1.55	2.92817	2.96852	0.1729	b	B
	D2-2	31.51	CK-2	34.33	15.32	16.37	16.19		17.96		-1.77	3.41054
	D2-3	31.76	CK-3	34.28	15.36	16.52	16.4		17.76		-1.36	2.56685
	D3-1	33.33	CK-1	34.14	17.02	16.34	16.31	16.4067	17.8	17.84	-1.49	2.80889	2.73631	0.2167	b	BC
	D3-2	33.27	CK-2	34.33	17	16.37	16.27		17.96		-1.69	3.22657
	D3-3	33.34	CK-3	34.28	16.7	16.52	16.64		17.76		-1.12	2.17347
	D4-1	33.25	CK-1	34.14	16.3	16.34	16.95	17.2233	17.8	17.84	-0.85	1.8025	1.54367	0.0918	c	D
	D4-2	33.15	CK-2	34.33	15.68	16.37	17.47		17.96		-0.49	1.40444
	D4-3	32.97	CK-3	34.28	15.72	16.52	17.25		17.76		-0.51	1.42405
	R1-1	33.3	CK-1	34.14	16.41	16.34	16.89	16.9	17.8	17.84	-0.91	1.87905	1.94403	0.159	c	CD
	R1-2	33.26	CK-2	34.33	15.97	16.37	17.29		17.96		-0.67	1.59107
	R1-3	32.96	CK-3	34.28	16.44	16.52	16.52		17.76		-1.24	2.36199
gene-C2845_PM07G31660	D1-1	27.42	CK-1	28.2	15.62	16.34	11.8	11.8333	11.86	11.6233	-0.06	1.04247	0.880581	0.0807	a	A
	D1-2	27.31	CK-2	28.18	15.41	16.37	11.9		11.81		0.09	0.939523
	D1-3	27.25	CK-3	27.72	15.45	16.52	11.8		11.2		0.6	0.659754
	D2-1	27.81	CK-1	28.2	15.31	16.34	12.5	12.4667	11.86	11.6233	0.64	0.641713	0.580774	0.0772	b	AB
	D2-2	27.58	CK-2	28.18	15.32	16.37	12.26		11.81		0.45	0.732043
	D2-3	28	CK-3	27.72	15.36	16.52	12.64		11.2		1.44	0.368567
	D3-1	29.23	CK-1	28.2	17.02	16.34	12.21	12.24	11.86	11.6233	0.35	0.784584	0.67651	0.0845	ab	AB
	D3-2	29.12	CK-2	28.18	17	16.37	12.12		11.81		0.31	0.806642
	D3-3	29.09	CK-3	27.72	16.7	16.52	12.39		11.2		1.19	0.438303
	D4-1	28.23	CK-1	28.2	16.3	16.34	11.93	12.2767	11.86	11.6233	0.07	0.952638	0.667334	0.1053	ab	AB
	D4-2	28.23	CK-2	28.18	15.68	16.37	12.55		11.81		0.74	0.598739
	D4-3	28.07	CK-3	27.72	15.72	16.52	12.35		11.2		1.15	0.450625
	R1-1	28.93	CK-1	28.2	16.41	16.34	12.52	13.0233	11.86	11.6233	0.66	0.632878	0.406662	0.0802	b	B
	R1-2	29.48	CK-2	28.18	15.97	16.37	13.51		11.81		1.7	0.307786
	R1-3	29.48	CK-3	27.72	16.44	16.52	13.04		11.2		1.84	0.279322
gene-C2845_PM01G47550	D1-1	25.17	CK-1	25.83	15.62	16.34	9.55	9.63333	9.49	9.40667	0.06	0.959264	0.857839	0.0752	c	C
	D1-2	25.11	CK-2	25.81	15.41	16.37	9.7		9.44		0.26	0.835088
	D1-3	25.1	CK-3	25.81	15.45	16.52	9.65		9.29		0.36	0.779165
	D2-1	25.03	CK-1	25.83	15.31	16.34	9.72	9.57667	9.49	9.40667	0.23	0.852635	0.889283	0.0138	c	BC
	D2-2	24.92	CK-2	25.81	15.32	16.37	9.6		9.44		0.16	0.895025
	D2-3	24.77	CK-3	25.81	15.36	16.52	9.41		9.29		0.12	0.920188
	D3-1	25.84	CK-1	25.83	17.02	16.34	8.82	8.87667	9.49	9.40667	-0.67	1.59107	1.45621	0.0916	b	AB
	D3-2	25.78	CK-2	25.81	17	16.37	8.78		9.44		-0.66	1.58008
	D3-3	25.73	CK-3	25.81	16.7	16.52	9.03		9.29		-0.26	1.19748
	D4-1	24.39	CK-1	25.83	16.3	16.34	8.09	8.53	9.49	9.40667	-1.4	2.63902	1.90209	0.2626	a	A
	D4-2	24.43	CK-2	25.81	15.68	16.37	8.75		9.44		-0.69	1.61328
	D4-3	24.47	CK-3	25.81	15.72	16.52	8.75		9.29		-0.54	1.45397
	R1-1	25.38	CK-1	25.83	16.41	16.34	8.97	8.99667	9.49	9.40667	-0.52	1.43396	1.34198	0.0913	b	ABC
	R1-2	25.29	CK-2	25.81	15.97	16.37	9.32		9.44		-0.12	1.08673
	R1-3	25.14	CK-3	25.81	16.44	16.52	8.7		9.29		-0.59	1.50525
gene-C2845_PM11G00920	D1-1	25.9	CK-1	28.5	15.62	16.34	10.28	10.2367	12.16	11.99	-1.88	3.68075	3.38049	0.2478	a	A
	D1-2	25.79	CK-2	28.37	15.41	16.37	10.38		12		-1.62	3.07375
	D1-3	25.5	CK-3	28.33	15.45	16.52	10.05		11.81		-1.76	3.38698
	D2-1	26.38	CK-1	28.5	15.31	16.34	11.07	11.0133	12.16	11.99	-1.09	2.12874	1.97148	0.0597	b	B
	D2-2	26.36	CK-2	28.37	15.32	16.37	11.04		12		-0.96	1.94531
	D2-3	26.29	CK-3	28.33	15.36	16.52	10.93		11.81		-0.88	1.84038
	D3-1	27.33	CK-1	28.5	17.02	16.34	10.31	10.3233	12.16	11.99	-1.85	3.605	3.20091	0.1997	a	A
	D3-2	27.26	CK-2	28.37	17	16.37	10.26		12		-1.74	3.34035
	D3-3	27.1	CK-3	28.33	16.7	16.52	10.4		11.81		-1.41	2.65737
	D4-1	26.38	CK-1	28.5	16.3	16.34	10.08	10.55	12.16	11.99	-2.08	4.22807	2.86841	0.492	a	AB
	D4-2	26.39	CK-2	28.37	15.68	16.37	10.71		12		-1.29	2.44528
	D4-3	26.58	CK-3	28.33	15.72	16.52	10.86		11.81		-0.95	1.93187
	R1-1	27.36	CK-1	28.5	16.41	16.34	10.95	11.02	12.16	11.99	-1.21	2.31338	1.98216	0.1489	b	B
	R1-2	27.3	CK-2	28.37	15.97	16.37	11.33		12		-0.67	1.59107
	R1-3	27.22	CK-3	28.33	16.44	16.52	10.78		11.81		-1.03	2.04202
gene-C2845_PM07G23530	D1-1	24.42	CK-1	27.01	15.62	16.34	8.8	8.80333	10.67	10.5467	-1.87	3.65533	3.35509	0.2191	a	A
	D1-2	24.4	CK-2	27.01	15.41	16.37	8.99		10.64		-1.65	3.13834
	D1-3	24.07	CK-3	26.85	15.45	16.52	8.62		10.33		-1.71	3.27161
	D2-1	24.09	CK-1	27.01	15.31	16.34	8.78	8.75333	10.67	10.5467	-1.89	3.70635	3.47042	0.0867	a	A
	D2-2	24.19	CK-2	27.01	15.32	16.37	8.87		10.64		-1.77	3.41054
	D2-3	23.97	CK-3	26.85	15.36	16.52	8.61		10.33		-1.72	3.29436
	D3-1	25.63	CK-1	27.01	17.02	16.34	8.61	8.56	10.67	10.5467	-2.06	4.16986	3.96975	0.1126	a	A
	D3-2	25.61	CK-2	27.01	17	16.37	8.61		10.64		-2.03	4.08405
	D3-3	25.16	CK-3	26.85	16.7	16.52	8.46		10.33		-1.87	3.65533
	D4-1	24.71	CK-1	27.01	16.3	16.34	8.41	8.77	10.67	10.5467	-2.26	4.78991	3.5347	0.4537	a	A
	D4-2	24.67	CK-2	27.01	15.68	16.37	8.99		10.64		-1.65	3.13834
	D4-3	24.63	CK-3	26.85	15.72	16.52	8.91		10.33		-1.42	2.67586
	R1-1	27.79	CK-1	27.01	16.41	16.34	11.38	11.5767	10.67	10.5467	0.71	0.61132	0.496228	0.0414	b	B
	R1-2	27.86	CK-2	27.01	15.97	16.37	11.89		10.64		1.25	0.420448
	R1-3	27.9	CK-3	26.85	16.44	16.52	11.46		10.33		1.13	0.456916

## Sheet: Raw datas for Figure  6B
						FPKM in RNA-seq
T		CK		Fold	LOG(x,2)	T	CK	Fold	LOG(x,2)		qRT-PCR	FPKM
∆CT	2^(∆CT )	∆CT	2^(∆CT )								log(X,2)	log(X,2)
12.17	0.000217003	12.49	0.000173834	1.24833	0.32	58.7044	37.3268	1.57272	0.653258		0.32	0.653258
12.3667	0.000189349	12.49	0.000173834	1.08925	0.123333	50.1847	37.3268	1.34447	0.427036		0.123333	0.427036
12.56	0.000165601	12.49	0.000173834	0.952638	-0.07	36.8365	37.3268	0.986867	-0.0190729		-0.07	-0.0190729
13.5967	8.07227e-05	12.49	0.000173834	0.464366	-1.10667	15.8555	37.3268	0.424775	-1.23523		-1.10667	-1.23523
11.9333	0.000255687	12.49	0.000173834	1.47087	0.556667	47.7385	37.3268	1.27894	0.354943		0.556667	0.354943
13.1367	0.000111037	13.7433	7.29196e-05	1.52274	0.606667	15.7962	8.39018	1.88271	0.912807		0.606667	0.912807
11.99	0.000245839	13.7433	7.29196e-05	3.37137	1.75333	24.0548	8.39018	2.86701	1.51955		1.75333	1.51955
11.9233	0.000257465	13.7433	7.29196e-05	3.53081	1.82	25.3146	8.39018	3.01718	1.5932		1.82	1.5932
12.9233	0.000128733	13.7433	7.29196e-05	1.76541	0.82	18.8813	8.39018	2.2504	1.17018		0.82	1.17018
14.1767	5.40005e-05	13.7433	7.29196e-05	0.740549	-0.433333	4.17712	8.39018	0.497858	-1.00619		-0.433333	-1.00619
11.31	0.000393868	11.0267	0.000479339	0.82169	-0.283333	14.3399	20.4519	0.701153	-0.5122		-0.283333	-0.5122
11.6233	0.000316977	11.0267	0.000479339	0.66128	-0.596667	11.9443	20.4519	0.584022	-0.775906		-0.596667	-0.775906
11.83	0.000274672	11.0267	0.000479339	0.573024	-0.803333	10.9386	20.4519	0.534844	-0.90281		-0.803333	-0.90281
12.6933	0.000150982	11.0267	0.000479339	0.31498	-1.66667	7.02391	20.4519	0.343436	-1.54189		-1.66667	-1.54189
11.5167	0.000341301	11.0267	0.000479339	0.712025	-0.49	17.3795	20.4519	0.849777	-0.234844		-0.49	-0.234844
9.83	0.00109869	12.07	0.000232578	4.72397	2.24	252.845	27.2978	9.26248	3.2114		2.24	3.2114
10.75	0.000580668	12.07	0.000232578	2.49666	1.32	238.89	27.2978	8.75125	3.12949		1.32	3.12949
10.4233	0.000728222	12.07	0.000232578	3.13109	1.64667	233.456	27.2978	8.55218	3.09629		1.64667	3.09629
11.4467	0.00035827	12.07	0.000232578	1.54043	0.623333	73.8112	27.2978	2.70392	1.43505		0.623333	1.43505
10.9533	0.000504334	12.07	0.000232578	2.16845	1.11667	91.0159	27.2978	3.33418	1.73733		1.11667	1.73733
15.6333	1.96742e-05	17.84	4.26211e-06	4.61608	2.20667	72.0942	17.7869	4.05322	2.01907		2.20667	2.01907
16.28	1.2567e-05	17.84	4.26211e-06	2.94854	1.56	58.5204	17.7869	3.29009	1.71813		1.56	1.71813
16.4067	1.15107e-05	17.84	4.26211e-06	2.7007	1.43333	55.1374	17.7869	3.09989	1.63222		1.43333	1.63222
17.2233	6.53522e-06	17.84	4.26211e-06	1.53333	0.616667	27.8062	17.7869	1.5633	0.644595		0.616667	0.644595
17.9	4.08849e-06	17.84	4.26211e-06	0.959264	-0.06	15.0913	17.7869	0.848452	-0.237096		-0.06	-0.237096
11.8333	0.000274039	11.6233	0.000316977	0.864537	-0.21	38.4552	44.8834	0.85678	-0.223004		-0.21	-0.223004
12.47	0.000176261	11.6233	0.000316977	0.556068	-0.846667	30.1851	44.8834	0.672522	-0.572347		-0.846667	-0.572347
12.24	0.000206725	11.6233	0.000316977	0.652176	-0.616667	31.603	44.8834	0.704114	-0.506119		-0.616667	-0.506119
12.2767	0.000201537	11.6233	0.000316977	0.63581	-0.653333	30.0591	44.8834	0.669715	-0.578382		-0.653333	-0.578382
13.0233	0.000120112	11.6233	0.000316977	0.378929	-1.4	17.212	44.8834	0.383483	-1.38276		-1.4	-1.38276
9.63333	0.00125915	9.40667	0.00147337	0.854607	-0.226667	56.8913	64.1221	0.887234	-0.172613		-0.226667	-0.172613
9.57667	0.00130959	9.40667	0.00147337	0.888843	-0.17	58.5891	64.1221	0.913711	-0.130189		-0.17	-0.130189
8.87667	0.00212744	9.40667	0.00147337	1.44393	0.53	81.355	64.1221	1.26875	0.343411		0.53	0.343411
8.53	0.00270529	9.40667	0.00147337	1.83613	0.876667	119.416	64.1221	1.86232	0.8971		0.876667	0.8971
9	0.00195312	9.40667	0.00147337	1.32562	0.406667	86.8564	64.1221	1.35455	0.437811		0.406667	0.437811
10.2367	0.000828812	11.99	0.000245839	3.37137	1.75333	106.069	25.7178	4.12435	2.04417		1.75333	2.04417
11.0133	0.000483789	11.99	0.000245839	1.96791	0.976667	77.3927	25.7178	3.00931	1.58943		0.976667	1.58943
10.3233	0.000780489	11.99	0.000245839	3.1748	1.66667	92.0258	25.7178	3.57829	1.83927		1.66667	1.83927
10.55	0.000667012	11.99	0.000245839	2.71321	1.44	58.6012	25.7178	2.27863	1.18816		1.44	1.18816
11.02	0.000481559	11.99	0.000245839	1.95884	0.97	45.2694	25.7178	1.76024	0.815771		0.97	0.815771
8.80333	0.00223837	10.5467	0.000668555	3.34808	1.74333	179.628	40.9258	4.3891	2.13393		1.74333	2.13393
8.75333	0.00231731	10.5467	0.000668555	3.46615	1.79333	232.296	40.9258	5.67602	2.50488		1.79333	2.50488
8.56	0.00264962	10.5467	0.000668555	3.9632	1.98667	309.644	40.9258	7.56597	2.91953		1.98667	2.91953
8.77	0.00229069	10.5467	0.000668555	3.42634	1.77667	214.942	40.9258	5.25199	2.39287		1.77667	2.39287
11.5767	0.000327398	10.5467	0.000668555	0.48971	-1.03	19.252	40.9258	0.470413	-1.088		-1.03	-1.088

## Sheet: FPKM raw datas for  each genes
#ID	gene-C2845_PM15G18540	gene-C2845_PM04G13050	gene-C2845_PM06G10520	gene-C2845_PM01G28660	gene-C2845_PM01G29860	gene-C2845_PM07G31660	gene-C2845_PM01G47550	gene-C2845_PM11G00920	gene-C2845_PM07G23530
CK-1_FPKM	34.9201	7.45896	21.4752	25.4231	15.948	37.84	61.5191	14.4256	30.5349
CK-2_FPKM	30.4376	8.29322	21.3805	9.15793	15.2138	50.2539	65.5568	18.1209	37.9259
CK-3_FPKM	46.6227	9.41835	18.4999	47.3123	22.1989	46.5563	65.2903	44.6069	54.3166
Average	37.3268	8.39018	20.4519	27.2978	17.7869	44.8834	64.1221	25.7178	40.9258
D1-1_FPKM	46.4687	13.6012	15.1715	180.445	70.9775	40.6453	57.3869	97.1396	166.055
D1-2_FPKM	61.4091	16.9539	13.2152	256.777	88.2746	32.8383	52.7956	111.387	157.88
D1-3_FPKM	68.2355	16.8336	14.633	321.314	57.0306	41.882	60.4913	109.681	214.947
Average	58.7044	15.7962	14.3399	252.845	72.0942	38.4552	56.8913	106.069	179.628
D2-1_FPKM	49.1939	23.4557	8.7476	219.207	55.5127	31.4848	59.7172	67.155	243.105
D2-2_FPKM	45.0419	23.7965	14.6296	218.575	57.893	26.3969	57.7949	88.4348	193.731
D2-3_FPKM	56.3183	24.9121	12.4558	278.888	62.1555	32.6735	58.2551	76.5883	260.051
Average	50.1847	24.0548	11.9443	238.89	58.5204	30.1851	58.5891	77.3927	232.296
D3-1_FPKM	47.3231	22.2043	12.1065	308.99	49.722	37.6746	83.1038	98.4444	286.05
D3-2_FPKM	27.3377	27.3014	11.1055	129.536	51.5805	29.4553	79.977	73.7985	304.412
D3-3_FPKM	35.8488	26.4382	9.6037	261.841	64.1096	27.6793	80.9842	103.835	338.468
Average	36.8365	25.3146	10.9386	233.456	55.1374	31.603	81.355	92.0258	309.644
D4-1_FPKM	13.6952	19.1318	6.627	74.7863	26.8246	34.381	125.079	48.4974	244.529
D4-2_FPKM	15.6773	22.6618	6.53722	82.4682	32.4022	28.2144	142.021	63.3688	224.28
D4-3_FPKM	18.1939	14.8501	7.90751	64.179	24.1919	27.5818	91.1463	63.9374	176.018
Average	15.8555	18.8813	7.02391	73.8112	27.8062	30.0591	119.416	58.6012	214.942
R1-1_FPKM	46.0571	4.40852	14.349	51.6917	26.934	13.955	77.9703	22.0527	12.2087
R1-2_FPKM	42.3573	4.19056	20.8104	81.6155	11.9659	14.434	91.3003	54.1789	12.8437
R1-3_FPKM	54.8013	3.93227	16.9792	139.74	6.37399	23.2471	91.2986	59.5767	32.7038
Average	47.7385	4.17712	17.3795	91.0159	15.0913	17.212	86.8564	45.2694	19.252
